# Supplementary material for: Phylogenomics provides comprehensive insights into the evolutionary relationships among cultivated buckwheat species
Source: Genome Biol. 2025 Oct 1;26:327. doi: 10.1186/s13059-025-03793-2 (PMC12487180; doi:10.1186/s13059-025-03793-2)
Supplement: Supplementary file 2 — Additional file 2: Supplemental Table. Contains summary data [file 13059_2025_3793_MOESM2_ESM.xlsx]

## Sheet: Supplemental Table
Title: Phylogenomics provides comprehensive insights into the evolutionary relationships among cultivated buckwheat species
Author: Yaliang Shi1†, Bo Li2†, Yuanfen Gao1†, Xiaohan Wang1†, Yang Liu1†, Xiang Lu1, Hao Lin1, Wei Li1, Dili Lai1, Ming Hao3, Jia Gao1, Kaixuan Zhang1, Dengcai Liu3, Sun-Hee Woo4, Muriel Quinet5, Alisdair R Fernie6, Xu Liu1*, Yuqi He1*, Meiliang Zhou1*
Additional file 2: Supplemental Table S1-S29
Table S1. Statistical analysis of seed size for three species.
Table S2. Statistics of five gene duplication types in the genome.
Table S3. Information about the genomic repeat sequence.
Table S4. Estimation and comparison of transposon divergence degree.
Table S5. Insertion time of LTR in the genome.
Table S6. Classification statistics of genomic genes of three species.
Table S7. Prediction of enzyme genes and copy number analysis in the flavonoid pathway.
Table S8. Statistics of non-coding genes in the genome of three species.
Table S9. Genes involved in the common inversions in the Tartary buckwheat genome.
Table S10. Single-copy genes used for the phylogenetic analysis of the three species.
Table S11. Records of flowering time in three species.
Table S12. Single-copy genes under positive selection in three species.
Table S13. Expression patterns of single-copy genes related to flower development and under positive selection in buckwheat.
Table S14. Genes consistent with the FtAP1 expression pattern clustering.
Table S15. Sample information of the buckwheat population used in this study.
Table S16. Information about the genome sequencing for F. esculentum ssp. ancestrale (DDX).
Table S17. Genome assembly and evaluation of F. esculentum ssp. ancestrale (DDX genome).
Table S18. Gene families that were significantly expanded or contracted in the DDX genome.
Table S19. Annotation of SNPs and gene introgression analysis with DDX as a reference genome.
Table S20. Information statistics of the chloroplast genome assembly used in this study.
Table S21. Genomic differentiation ranges of intraspecific populations detected using FST.
Table S22. Sample information about F. cymosum and F. tataricum.
Table S23. Information about SNPs in the reference genome and analysis of gene introgression.
Table S24. Genomic differentiation intervals between FCW and FTW1 identified using dXY.
Table S25. Genomic differentiation intervals between FCW and FTW2 identified using dXY.
Table S26. Introgressed genes identified from FCW to FTW1.
Table S27. Introgressed genes related to seed development.
Table S28. Statistical results of interspecific hybridization.
Table S29. Primers used in this study.

## Sheet: Table S1
Table S1. Statistical analysis of seed size for three species.
Type	Fagopyrum cymosum	Fagopyrum esculentum	Fagopyrum tataricum
Average	16.0233	14.8363	11.8091
Standard error	0.555738	0.239839	0.212692
Median	15.608	14.843	11.7615
Standard deviation	2.8877	1.29158	1.16496
Kurtosis	0.372932	-0.27308	1.46125
Skewness	0.907415	-0.110933	0.899562
Minimum	11.273	12.003	9.894
Maximum	22.576	17.282	15.221
Number of observations	27	29	30
Min(1)	11.273	12.003	9.894
Max(1)	22.576	17.282	15.221
Confidence level (95%)	1.14234	0.491289	0.435005

## Sheet: Table S2
Table S2. Statistics of five gene duplication types in the genome.
Duplication type	Assembly	Species	Number	Total gene number	Ratio	Genome size (bp)
WGD	LJS-YGC	Fagopyrum cymosum	1567	38856	0.0403284	1077889548
	Pinku	Fagopyrum tataricum	3347	35560	0.0941226	450198590
	Pintian	Fagopyrum esculentum	3467	36056	0.096156	1189002679
	JQ-YN	Fagopyrum cymosum	6191	40340	0.153471	967491280
	MQ	Fagopyrum tataricum	5787	31720	0.18244	453351692
	XN9976	Fagopyrum esculentum	7650	48910	0.15641	1234282574
	Qianku	Fagopyrum tataricum	6314	36378	0.173566	453711210
	PL4	Fagopyrum esculentum	5851	28266	0.206998	1221107085
	JQ-MY	Fagopyrum cymosum	5894	36187	0.162876	1056001374
Dispersed	LJS-YGC	Fagopyrum cymosum	20459	38856	0.526534	1077889548
	Pinku	Fagopyrum tataricum	14875	35560	0.418307	450198590
	Pintian	Fagopyrum esculentum	16093	36056	0.446333	1189002679
	JQ-YN	Fagopyrum cymosum	18236	40340	0.452058	967491280
	MQ	Fagopyrum tataricum	10265	31720	0.323613	453351692
	XN9976	Fagopyrum esculentum	21440	48910	0.438356	1234282574
	Qianku	Fagopyrum tataricum	11948	36378	0.32844	453711210
	PL4	Fagopyrum esculentum	8079	28266	0.28582	1221107085
	JQ-MY	Fagopyrum cymosum	15867	36187	0.438472	1056001374
Proximal	LJS-YGC	Fagopyrum cymosum	1634	38856	0.0420527	1077889548
	Pinku	Fagopyrum tataricum	1897	35560	0.0533465	450198590
	Pintian	Fagopyrum esculentum	3419	36056	0.0948247	1189002679
	JQ-YN	Fagopyrum cymosum	2848	40340	0.0705999	967491280
	MQ	Fagopyrum tataricum	1414	31720	0.0445776	453351692
	XN9976	Fagopyrum esculentum	2771	48910	0.0566551	1234282574
	Qianku	Fagopyrum tataricum	1640	36378	0.0450822	453711210
	PL4	Fagopyrum esculentum	1472	28266	0.0520767	1221107085
	JQ-MY	Fagopyrum cymosum	2437	36187	0.0673446	1056001374
Tandem	LJS-YGC	Fagopyrum cymosum	1030	38856	0.0265081	1077889548
	Pinku	Fagopyrum tataricum	2265	35560	0.0636952	450198590
	Pintian	Fagopyrum esculentum	2721	36056	0.0754659	1189002679
	JQ-YN	Fagopyrum cymosum	2748	40340	0.068121	967491280
	MQ	Fagopyrum tataricum	2570	31720	0.0810214	453351692
	XN9976	Fagopyrum esculentum	2976	48910	0.0608465	1234282574
	Qianku	Fagopyrum tataricum	6621	36378	0.182006	453711210
	PL4	Fagopyrum esculentum	2997	28266	0.106028	1221107085
	JQ-MY	Fagopyrum cymosum	2769	36187	0.0765192	1056001374
Transposed	LJS-YGC	Fagopyrum cymosum	466	38856	0.011993	1077889548
	Pinku	Fagopyrum tataricum	1105	35560	0.0310742	450198590
	Pintian	Fagopyrum esculentum	1569	36056	0.0435156	1189002679
	JQ-YN	Fagopyrum cymosum	6428	40340	0.159346	967491280
	MQ	Fagopyrum tataricum	5205	31720	0.164092	453351692
	XN9976	Fagopyrum esculentum	7049	48910	0.144122	1234282574
	Qianku	Fagopyrum tataricum	5069	36378	0.139342	453711210
	PL4	Fagopyrum esculentum	5003	28266	0.176997	1221107085
	JQ-MY	Fagopyrum cymosum	6084	36187	0.168127	1056001374

## Sheet: Table S3
Table S3. Information about the genomic repeat sequence.
Species	Class	Number	Coverage	Ratio of genome size
Fagopyrum cymosum (LJS)	LTR-Copia	81408	62679444	0.0582
	LTR-Gypsy	575740	530036683	0.4919
	LTR-unknown	6206	30966465	0.0287
	TIR-CACTA	27222	13051307	0.0121
	TIR-Mutator	57690	23836331	0.0221
	TIR-PIF_Harbinger	22019	7720063	0.0072
	TIR-Tc1_Mariner	4582	1467066	0.0014
	TIR-hAT	36470	16429778	0.0152
	NonTIR-helitron	212478	97260784	0.0903
	Repeat_region	43239	13737980	0.0127
	Total interspersed	1067054	797185901	0.7398
Fagopyrum esculentum (Pintian)	LTR-Copia	28109	17676474	0.0393
	LTR-Gypsy	112333	109392138	0.2433
	LTR-unknown	42907	27811553	0.0618
	TIR-CACTA	19126	7860700	0.0175
	TIR-Mutator	26564	8332990	0.0185
	TIR-PIF_Harbinger	11763	3428782	0.0076
	TIR-Tc1_Mariner	3923	1235640	0.0027
	TIR-hAT	21123	8623081	0.0192
	NonTIR-LINE_element	130	27840	0.0001
	NonTIR-helitron	113646	45162279	0.1004
	Repeat_region	8096	2252174	0.005
	Total interspersed	387720	231803651	0.5155
Fagopyrum tataricum (Pinku)	LTR-Copia	69721	65088347	0.056
	LTR-Gypsy	376430	503583726	0.4329
	LTR-unknown	262418	189725497	0.1631
	TIR-CACTA	37267	16399564	0.0141
	TIR-Mutator	60918	25206563	0.0217
	TIR-PIF_Harbinger	33141	14500330	0.0125
	TIR-Tc1_Mariner	6046	1899717	0.0016
	TIR-hAT	40456	17495413	0.015
	NonTIR-helitron	156208	64226686	0.0552
	Total interspersed	1042605	898125843	0.7721

## Sheet: Table S4
Table S4. Estimation and comparison of transposon divergence degree.
Kimura	Classification	Size			Percentage
		F.tataricum	F.cymosum	F.esculentum	F.tataricum	F.cymosum	F.esculentum
0	DNA.DTA	360069	766841	658309	0.0800676	0.0711671	0.0565968
0	DNA.DTC	526129	1119676	1339761	0.116994	0.103912	0.115183
0	DNA.DTH	167089	246343	351072	0.0371551	0.022862	0.0301827
0	DNA.DTM	465936	645195	803416	0.103609	0.0598777	0.0690721
0	DNA.DTT	72105	83714	80203	0.0160338	0.00776913	0.00689529
0	DNA.Helitron	2115864	2813780	2344534	0.470499	0.261135	0.201567
0	LTR.Copia	985458	2236955	2714505	0.219134	0.207602	0.233374
0	LTR.Gypsy	1690234	4427892	4653059	0.375853	0.410933	0.400037
0	LTR.unknown	406533	-	8011101	0.0903996	-	0.688738
0	MITE.DTA	39454	54505	62860	0.00877328	0.00505837	0.00540426
0	MITE.DTC	5397	9414	7951	0.00120012	0.000873672	0.000683571
0	MITE.DTH	18756	17443	26986	0.00417072	0.00161881	0.00232007
0	MITE.DTM	21612	32524	29178	0.0048058	0.00301841	0.00250852
0	MITE.DTT	1885	6432	2494	0.000419162	0.000596926	0.000214417
1	DNA.DTA	81120	383995	361415	0.0180384	0.0356369	0.0310719
1	DNA.DTC	72608	600065	379736	0.0161456	0.0556894	0.032647
1	DNA.DTH	10781	113077	44174	0.00239734	0.0104942	0.00379777
1	DNA.DTM	31943	260813	205141	0.00710308	0.0242049	0.0176366
1	DNA.DTT	7231	11672	7116	0.00160794	0.00108323	0.000611784
1	DNA.Helitron	198151	1892049	1127856	0.0440623	0.175593	0.0969652
1	LTR.Copia	1126627	1254109	1563667	0.250525	0.116388	0.134433
1	LTR.Gypsy	2125247	3976103	6144667	0.472585	0.369005	0.528275
1	LTR.unknown	160173	-	5337664	0.0356172	-	0.458895
1	MITE.DTA	3961	4819	6647	0.000880797	0.00044723	0.000571463
1	MITE.DTC	0	471	555	0	4.37114e-05	4.7715e-05
1	MITE.DTH	2058	1336	4528	0.000457632	0.000123988	0.000389286
1	MITE.DTM	1163	9313	3249	0.000258613	0.000864298	0.000279326
1	MITE.DTT	0	1758	153	0	0.000163152	1.31539e-05
2	DNA.DTA	345373	784449	595640	0.0767997	0.0728012	0.051209
2	DNA.DTC	68262	863089	436634	0.0151792	0.0800995	0.0375387
2	DNA.DTH	27190	145865	138513	0.00604617	0.0135371	0.0119084
2	DNA.DTM	62802	559495	269477	0.0139651	0.0519243	0.0231677
2	DNA.DTT	7054	14907	9953	0.00156858	0.00138345	0.000855689
2	DNA.Helitron	400010	3689015	1329882	0.0889491	0.342361	0.114334
2	LINE.unknown	857	-	-	0.000190569	-	-
2	LTR.Copia	1457600	3763764	2510342	0.324123	0.349298	0.215822
2	LTR.Gypsy	2090904	8023902	9029441	0.464949	0.744663	0.776288
2	LTR.unknown	592875	-	7098477	0.131836	-	0.610277
2	MITE.DTA	9658	7814	21209	0.00214762	0.000725183	0.0018234
2	MITE.DTC	0	1990	305	0	0.000184683	2.62218e-05
2	MITE.DTH	2168	6668	20152	0.000482092	0.000618828	0.00173253
2	MITE.DTM	1140	8491	4102	0.000253499	0.000788012	0.000352661
2	MITE.DTT	192	7754	582	4.26945e-05	0.000719615	5.00363e-05
3	DNA.DTA	373531	881650	778790	0.0830611	0.081822	0.0669549
3	DNA.DTC	58243	809939	444652	0.0129513	0.0751669	0.0382281
3	DNA.DTH	42166	197619	204659	0.00937634	0.0183401	0.0175951
3	DNA.DTM	84916	599822	307471	0.0188825	0.0556668	0.0264342
3	DNA.DTT	6875	47555	12514	0.00152878	0.00441337	0.00107587
3	DNA.Helitron	537819	3947644	1900060	0.119593	0.366363	0.163354
3	LINE.unknown	857	-	-	0.000190569	-	-
3	LTR.Copia	1865639	4956994	2255872	0.414857	0.460037	0.193944
3	LTR.Gypsy	2955264	10815260	11655136	0.657154	1.00372	1.00203
3	LTR.unknown	709070	-	7103139	0.157674	-	0.610678
3	MITE.DTA	7976	14111	30209	0.0017736	0.00130958	0.00259716
3	MITE.DTC	0	1138	870	0	0.000105613	7.47965e-05
3	MITE.DTH	4276	10576	27443	0.000950843	0.000981512	0.00235936
3	MITE.DTM	1184	11060	6526	0.000263283	0.00102643	0.00056106
3	MITE.DTT	121	5870	291	2.69064e-05	0.000544769	2.50181e-05
4	DNA.DTA	310684	1122044	882684	0.069086	0.104132	0.075887
4	DNA.DTC	101097	545131	483937	0.0224807	0.0505912	0.0416055
4	DNA.DTH	64775	248231	183330	0.0144038	0.0230372	0.0157614
4	DNA.DTM	66511	762110	325419	0.0147899	0.0707281	0.0279772
4	DNA.DTT	14338	69808	11131	0.0031883	0.00647857	0.000956965
4	DNA.Helitron	822210	3906456	2010189	0.182833	0.362541	0.172822
4	LINE.unknown	141	-	-	3.13538e-05	-	-
4	LTR.Copia	1302071	5168383	2515127	0.289538	0.479655	0.216233
4	LTR.Gypsy	2846323	15623223	14843485	0.632929	1.44992	1.27614
4	LTR.unknown	904347	-	7576377	0.201097	-	0.651364
4	MITE.DTA	14701	19645	34301	0.00326902	0.00182317	0.00294896
4	MITE.DTC	676	985	1492	0.00015032	9.14135e-05	0.000128272
4	MITE.DTH	9573	21955	25635	0.00212872	0.00203755	0.00220392
4	MITE.DTM	1963	9798	6332	0.000436507	0.000909309	0.000544381
4	MITE.DTT	127	4799	239	2.82406e-05	0.000445374	2.05475e-05
5	DNA.DTA	331317	1029776	1299821	0.0736741	0.095569	0.11175
5	DNA.DTC	116526	548373	505720	0.0259116	0.0508921	0.0434783
5	DNA.DTH	69565	217342	237948	0.015469	0.0201706	0.0204571
5	DNA.DTM	79531	753391	452796	0.0176851	0.0699189	0.0389282
5	DNA.DTT	32410	48296	14860	0.00720692	0.00448214	0.00127756
5	DNA.Helitron	930454	4099264	2061211	0.206903	0.380435	0.177208
5	LINE.unknown	41	-	-	9.11706e-06	-	-
5	LTR.Copia	1021324	5026858	2596842	0.227109	0.466521	0.223258
5	LTR.Gypsy	3364820	17608116	16885849	0.748226	1.63413	1.45173
5	LTR.unknown	1258208	-	8492912	0.279784	-	0.730161
5	MITE.DTA	16074	26993	39916	0.00357433	0.0025051	0.0034317
5	MITE.DTC	463	2509	7888	0.000102956	0.000232849	0.000678155
5	MITE.DTH	20872	49759	25858	0.00464125	0.00461791	0.00222309
5	MITE.DTM	2486	18193	13417	0.000552805	0.00168841	0.0011535
5	MITE.DTT	39	3753	0	8.67232e-06	0.000348299	0
6	DNA.DTA	373912	724308	1063318	0.0831458	0.0672198	0.0914166
6	DNA.DTC	150386	505661	506646	0.0334409	0.0469282	0.0435579
6	DNA.DTH	63110	229439	220695	0.0140336	0.0212932	0.0189738
6	DNA.DTM	98856	666928	444035	0.0219823	0.0618946	0.038175
6	DNA.DTT	13337	51478	20344	0.00296571	0.00477745	0.00174903
6	DNA.Helitron	1095985	4367664	2214468	0.243711	0.405344	0.190384
6	LTR.Copia	852561	5185224	2676599	0.189582	0.481218	0.230115
6	LTR.Gypsy	4021403	20237974	19344732	0.894228	1.8782	1.66312
6	LTR.unknown	1590856	-	9632593	0.353754	-	0.828143
6	MITE.DTA	20477	32400	41117	0.00455341	0.0030069	0.00353495
6	MITE.DTC	35	2550	6049	7.78285e-06	0.000236654	0.000520051
6	MITE.DTH	20852	59605	45602	0.0046368	0.00553168	0.00392054
6	MITE.DTM	2429	34698	16751	0.00054013	0.00322017	0.00144013
6	MITE.DTT	66	1897	94	1.46762e-05	0.000176052	8.08146e-06
7	DNA.DTA	327084	662281	728868	0.0727328	0.0614634	0.062663
7	DNA.DTC	197498	377387	470576	0.0439171	0.0350236	0.0404568
7	DNA.DTH	52555	223848	260268	0.0116865	0.0207743	0.022376
7	DNA.DTM	104984	790667	460739	0.023345	0.0733783	0.0396111
7	DNA.DTT	19233	38908	29214	0.00427679	0.00361088	0.00251162
7	DNA.Helitron	1155113	4202201	2360309	0.256859	0.389988	0.202923
7	LINE.unknown	1456	-	-	0.000323767	-	-
7	LTR.Copia	726804	4115918	3037824	0.161617	0.38198	0.261171
7	LTR.Gypsy	4625220	21494948	20685401	1.0285	1.99485	1.77839
7	LTR.unknown	1821115	-	9545646	0.404956	-	0.820668
7	MITE.DTA	21377	39047	55870	0.00475355	0.00362378	0.00480331
7	MITE.DTC	0	2268	7016	0	0.000210483	0.000603187
7	MITE.DTH	17730	53166	64884	0.00394257	0.0049341	0.00557827
7	MITE.DTM	4558	25947	13365	0.00101355	0.00240803	0.00114903
7	MITE.DTT	40	1546	350	8.89469e-06	0.000143477	3.00906e-05
8	DNA.DTA	273691	734874	700686	0.0608599	0.0682004	0.0602401
8	DNA.DTC	157960	305811	456049	0.0351251	0.028381	0.0392079
8	DNA.DTH	44850	208762	283043	0.00997317	0.0193743	0.0243341
8	DNA.DTM	132085	756476	573180	0.0293714	0.0702052	0.049278
8	DNA.DTT	33737	31051	44010	0.00750201	0.00288171	0.00378367
8	DNA.Helitron	1216952	4312274	2425277	0.27061	0.400203	0.208508
8	LINE.unknown	1279	-	-	0.000284408	-	-
8	LTR.Copia	622939	3029764	3129925	0.138521	0.281179	0.269089
8	LTR.Gypsy	5723977	24379245	22492329	1.27283	2.26253	1.93373
8	LTR.unknown	2046695	-	8139490	0.455118	-	0.699776
8	MITE.DTA	16953	41053	64567	0.00376979	0.00380995	0.00555102
8	MITE.DTC	0	2150	5323	0	0.000199532	0.000457634
8	MITE.DTH	18526	36340	72836	0.00411958	0.00337256	0.00626193
8	MITE.DTM	5529	37953	15294	0.00122947	0.00352225	0.00131487
8	MITE.DTT	1689	2471	95	0.000375578	0.000229323	8.16744e-06
9	DNA.DTA	287509	818199	600488	0.0639326	0.0759334	0.0516258
9	DNA.DTC	167522	302252	416824	0.0372514	0.0280507	0.0358356
9	DNA.DTH	57198	241136	346950	0.012719	0.0223788	0.0298283
9	DNA.DTM	153193	841628	699583	0.0340651	0.0781078	0.0601453
9	DNA.DTT	30334	37363	37356	0.00674529	0.0034675	0.00321161
9	DNA.Helitron	1265588	3911957	2501147	0.281425	0.363051	0.215031
9	LINE.unknown	765	-	-	0.000170111	-	-
9	LTR.Copia	640805	2841577	3211115	0.142494	0.263714	0.276069
9	LTR.Gypsy	6259751	28138804	24395253	1.39196	2.61144	2.09733
9	LTR.unknown	2122983	-	7747332	0.472082	-	0.666061
9	MITE.DTA	24934	49546	70024	0.00554451	0.00459815	0.00602017
9	MITE.DTC	485	3519	4479	0.000107848	0.000326583	0.000385073
9	MITE.DTH	24673	28275	113162	0.00548647	0.00262408	0.00972888
9	MITE.DTM	8208	38932	16191	0.00182519	0.00361311	0.00139199
9	MITE.DTT	1714	1881	797	0.000381138	0.000174567	6.85205e-05
10	DNA.DTA	307847	786303	617317	0.0684551	0.0729733	0.0530726
10	DNA.DTC	160696	313855	407262	0.0357335	0.0291275	0.0350135
10	DNA.DTH	45842	233386	359923	0.0101938	0.0216595	0.0309437
10	DNA.DTM	186229	753427	825770	0.0414112	0.0699222	0.0709939
10	DNA.DTT	50493	33516	51076	0.011228	0.00311047	0.00439116
10	DNA.Helitron	1361403	3482819	2726846	0.302731	0.323225	0.234435
10	LINE.unknown	2173	-	-	0.000483204	-	-
10	LTR.Copia	569642	2725118	3340122	0.12667	0.252906	0.28716
10	LTR.Gypsy	6983918	31000821	23840327	1.55299	2.87705	2.04962
10	LTR.unknown	1809018	-	8167678	0.402266	-	0.7022
10	MITE.DTA	28885	52931	71404	0.00642308	0.00491229	0.00613882
10	MITE.DTC	494	3159	1504	0.000109849	0.000293173	0.000129303
10	MITE.DTH	20121	23021	126561	0.00447425	0.00213648	0.0108808
10	MITE.DTM	11353	34476	21331	0.00252454	0.00319957	0.00183389
10	MITE.DTT	1349	1894	406	0.000299973	0.000175774	3.4905e-05
11	DNA.DTA	324637	787481	587292	0.0721886	0.0730826	0.0504913
11	DNA.DTC	175910	257857	419877	0.0391166	0.0239306	0.0360981
11	DNA.DTH	52943	231640	417188	0.0117728	0.0214975	0.0358669
11	DNA.DTM	196048	769585	1095470	0.0435947	0.0714218	0.0941808
11	DNA.DTT	34979	29729	56229	0.00777819	0.00275902	0.00483418
11	DNA.Helitron	1644879	3556753	2959325	0.365767	0.330087	0.254422
11	LINE.unknown	1122	-	-	0.000249496	-	-
11	LTR.Copia	526272	2354826	3359363	0.117026	0.218541	0.288815
11	LTR.Gypsy	7318298	33099266	21286012	1.62735	3.0718	1.83002
11	LTR.unknown	1461758	-	8010144	0.325047	-	0.688656
11	MITE.DTA	36236	64020	83475	0.0080577	0.00594141	0.0071766
11	MITE.DTC	50	3462	1756	1.11184e-05	0.000321293	0.000150969
11	MITE.DTH	20350	21175	133245	0.00452517	0.00196516	0.0114555
11	MITE.DTM	10707	22631	16763	0.00238089	0.00210028	0.00144117
11	MITE.DTT	2549	3384	252	0.000566814	0.000314054	2.16652e-05
12	DNA.DTA	341108	683562	585693	0.0758513	0.0634384	0.0503538
12	DNA.DTC	227280	300518	437691	0.0505396	0.0278897	0.0376296
12	DNA.DTH	52830	200572	548746	0.0117477	0.0186142	0.0471773
12	DNA.DTM	216704	1060794	1439566	0.0481879	0.0984476	0.123764
12	DNA.DTT	37104	25265	77255	0.00825072	0.00234473	0.00664184
12	DNA.Helitron	1640124	3547360	3011792	0.36471	0.329215	0.258933
12	LINE.unknown	2015	-	-	0.00044807	-	-
12	LTR.Copia	453920	2182741	3414422	0.100937	0.202571	0.293548
12	LTR.Gypsy	7512111	37094738	21528486	1.67045	3.4426	1.85087
12	LTR.unknown	1472511	-	8080476	0.327438	-	0.694703
12	MITE.DTA	40341	77228	87628	0.00897052	0.00716719	0.00753364
12	MITE.DTC	396	3608	3043	8.80574e-05	0.000334843	0.000261616
12	MITE.DTH	19877	25491	123635	0.00441999	0.00236571	0.0106293
12	MITE.DTM	14755	22405	25466	0.00328103	0.00207931	0.00218939
12	MITE.DTT	4827	4435	1043	0.00107337	0.000411593	8.96698e-05
13	DNA.DTA	368720	711323	549010	0.0819913	0.0660147	0.0472
13	DNA.DTC	233091	359654	381884	0.0518318	0.0333779	0.0328317
13	DNA.DTH	52196	219047	680427	0.0116067	0.0203288	0.0584984
13	DNA.DTM	235415	995287	1408761	0.0523486	0.0923682	0.121115
13	DNA.DTT	35837	30177	63558	0.00796898	0.00280059	0.00546427
13	DNA.Helitron	1595383	3206894	3630666	0.354761	0.297618	0.312139
13	LINE.unknown	3119	-	-	0.000693564	-	-
13	LTR.Copia	380416	1669068	3098316	0.0845921	0.154899	0.266372
13	LTR.Gypsy	7276006	40043105	22410309	1.61795	3.71622	1.92668
13	LTR.unknown	1383236	-	8638242	0.307586	-	0.742656
13	MITE.DTA	40959	88938	92989	0.00910794	0.00825394	0.00799454
13	MITE.DTC	126	3679	2855	2.80183e-05	0.000341432	0.000245453
13	MITE.DTH	23034	24728	120127	0.00512201	0.0022949	0.0103277
13	MITE.DTM	13615	19966	29785	0.00302753	0.00185296	0.00256071
13	MITE.DTT	3221	5258	337	0.000716245	0.000487972	2.89729e-05
14	DNA.DTA	350361	676783	571298	0.0779088	0.0628092	0.0491162
14	DNA.DTC	242405	374100	369345	0.0539029	0.0347186	0.0317537
14	DNA.DTH	82204	218957	559474	0.0182795	0.0203204	0.0480997
14	DNA.DTM	310354	775323	1007884	0.0690126	0.0719543	0.0866508
14	DNA.DTT	37990	24446	67303	0.00844773	0.00226873	0.00578624
14	DNA.Helitron	1557141	3060790	4058002	0.346257	0.284058	0.348879
14	LINE.unknown	3178	-	-	0.000706683	-	-
14	LTR.Copia	345341	1416682	2792806	0.0767925	0.131476	0.240106
14	LTR.Gypsy	6669511	39561030	23332655	1.48308	3.67148	2.00598
14	LTR.unknown	1233172	-	7852865	0.274217	-	0.675134
14	MITE.DTA	42036	87717	81690	0.00934743	0.00814063	0.00702313
14	MITE.DTC	331	3390	2400	7.36036e-05	0.000314611	0.000206335
14	MITE.DTH	23484	27773	113672	0.00522207	0.00257749	0.00977272
14	MITE.DTM	13489	21076	34665	0.00299951	0.00195597	0.00298025
14	MITE.DTT	4063	3134	553	0.000903478	0.000290853	4.75431e-05
15	DNA.DTA	335096	639051	600136	0.0745144	0.0593075	0.0515955
15	DNA.DTC	254801	360901	378327	0.0566594	0.0334936	0.0325259
15	DNA.DTH	81175	218325	485810	0.0180507	0.0202618	0.0417665
15	DNA.DTM	423261	788906	781811	0.0941194	0.0732149	0.0672146
15	DNA.DTT	41703	35823	79507	0.00927338	0.00332457	0.00683546
15	DNA.Helitron	1728216	3089838	3748257	0.384299	0.286754	0.322249
15	LINE.unknown	745	-	-	0.000165664	-	-
15	LTR.Copia	311575	1243810	2513822	0.0692841	0.115433	0.216121
15	LTR.Gypsy	6613326	37057369	22155441	1.47059	3.43913	1.90477
15	LTR.unknown	1216270	-	7410105	0.270459	-	0.637069
15	MITE.DTA	51684	94210	84857	0.0114928	0.00874321	0.00729541
15	MITE.DTC	478	4221	1687	0.000106292	0.000391732	0.000145036
15	MITE.DTH	22875	27323	91189	0.00508665	0.00253573	0.00783979
15	MITE.DTM	13884	23286	36457	0.00308735	0.00216107	0.00313432
15	MITE.DTT	6140	5181	414	0.00136534	0.000480826	3.55928e-05
16	DNA.DTA	323367	578688	547634	0.0719062	0.0537055	0.0470817
16	DNA.DTC	265468	372996	399755	0.0590314	0.0346161	0.0343681
16	DNA.DTH	108251	211065	626388	0.0240715	0.019588	0.0538525
16	DNA.DTM	484587	790870	640981	0.107756	0.0733972	0.0551071
16	DNA.DTT	41605	37717	91628	0.00925159	0.00350035	0.00787753
16	DNA.Helitron	1860219	3429687	2502561	0.413652	0.318294	0.215153
16	LINE.unknown	1713	-	-	0.000380915	-	-
16	LTR.Copia	289958	1324829	2085681	0.0644772	0.122952	0.179312
16	LTR.Gypsy	5944767	32005506	20156661	1.32192	2.97029	1.73293
16	LTR.unknown	1150191	-	7274533	0.255765	-	0.625413
16	MITE.DTA	61212	78661	84734	0.0136115	0.00730018	0.00728484
16	MITE.DTC	455	5037	3012	0.000101177	0.000467462	0.000258951
16	MITE.DTH	28554	23355	75847	0.00634948	0.00216747	0.00652079
16	MITE.DTM	12755	23835	28911	0.00283629	0.00221202	0.00248557
16	MITE.DTT	3517	7470	1175	0.000782066	0.000693258	0.000101018
17	DNA.DTA	280573	601837	486942	0.0623903	0.0558538	0.0418639
17	DNA.DTC	321159	413023	376438	0.0714153	0.0383308	0.0323635
17	DNA.DTH	106712	224870	585606	0.0237293	0.0208692	0.0503463
17	DNA.DTM	425521	766671	653239	0.0946219	0.0711514	0.0561609
17	DNA.DTT	41445	41865	87715	0.00921601	0.00388531	0.00754112
17	DNA.Helitron	1870153	3729516	2126458	0.415861	0.34612	0.182818
17	LINE.unknown	593	-	-	0.000131864	-	-
17	LTR.Copia	283306	1142342	1952488	0.062998	0.106016	0.167861
17	LTR.Gypsy	5067236	29141733	18215990	1.12679	2.70452	1.56608
17	LTR.unknown	1017898	-	7089731	0.226347	-	0.609525
17	MITE.DTA	52527	74995	77594	0.0116803	0.00695995	0.00667099
17	MITE.DTC	1077	3914	2095	0.00023949	0.000363241	0.000180113
17	MITE.DTH	21948	21790	65417	0.00488052	0.00202223	0.0056241
17	MITE.DTM	12551	26832	34372	0.00279093	0.00249016	0.00295506
17	MITE.DTT	7687	10242	1474	0.00170934	0.000950515	0.000126724
18	DNA.DTA	293623	443736	455788	0.0652921	0.0411812	0.0391855
18	DNA.DTC	291326	355773	399569	0.0647814	0.0330177	0.0343521
18	DNA.DTH	119050	199312	582241	0.0264728	0.0184973	0.050057
18	DNA.DTM	380974	772395	646746	0.0847162	0.0716826	0.0556027
18	DNA.DTT	38196	33539	89012	0.00849354	0.00311261	0.00765263
18	DNA.Helitron	1921067	4102200	2050523	0.427182	0.380707	0.17629
18	LINE.unknown	2008	-	-	0.000446514	-	-
18	LTR.Copia	255298	982106	1809032	0.0567699	0.0911449	0.155528
18	LTR.Gypsy	3984118	33334740	18842312	0.885937	3.09365	1.61993
18	LTR.unknown	964469	-	7500991	0.214466	-	0.644883
18	MITE.DTA	57940	71872	90689	0.012884	0.00667012	0.00779681
18	MITE.DTC	1953	5241	2975	0.000434283	0.000486394	0.00025577
18	MITE.DTH	27226	19459	59729	0.00605417	0.0018059	0.00513508
18	MITE.DTM	14043	25780	38261	0.0031227	0.00239253	0.00328941
18	MITE.DTT	3630	8728	1599	0.000807193	0.000810007	0.000137471
19	DNA.DTA	262921	384870	521694	0.058465	0.0357181	0.0448516
19	DNA.DTC	343555	350792	395470	0.0763954	0.0325555	0.0339997
19	DNA.DTH	113689	213972	729139	0.0252807	0.0198578	0.0626863
19	DNA.DTM	349635	863750	702507	0.0777474	0.0801608	0.0603966
19	DNA.DTT	54503	38143	91310	0.0121197	0.00353988	0.00785019
19	DNA.Helitron	1786529	4104766	1998028	0.397266	0.380945	0.171776
19	LINE.unknown	287	-	-	6.38194e-05	-	-
19	LTR.Copia	269640	783847	1849386	0.0599591	0.0727454	0.158997
19	LTR.Gypsy	3109062	31636416	18352193	0.691354	2.93604	1.57779
19	LTR.unknown	889589	-	8064420	0.197815	-	0.693322
19	MITE.DTA	59183	70357	80773	0.0131604	0.00652952	0.0069443
19	MITE.DTC	1405	4631	2959	0.000312426	0.000429783	0.000254394
19	MITE.DTH	31339	24211	54556	0.00696877	0.00224692	0.00469034
19	MITE.DTM	14862	30157	42088	0.00330482	0.00279874	0.00361843
19	MITE.DTT	4302	7944	1199	0.000956624	0.000737248	0.000103082
20	DNA.DTA	214342	363520	469212	0.0476626	0.0337367	0.0403396
20	DNA.DTC	315042	324524	425916	0.070055	0.0301176	0.0366173
20	DNA.DTH	104254	208456	370578	0.0231827	0.0193459	0.0318597
20	DNA.DTM	330861	917970	775073	0.0735727	0.0851927	0.0666354
20	DNA.DTT	61368	55897	95870	0.0136462	0.00518755	0.00824223
20	DNA.Helitron	1834651	4035532	2150507	0.407966	0.37452	0.184886
20	LINE.unknown	543	-	-	0.000120745	-	-
20	LTR.Copia	278808	797823	1570989	0.0619978	0.0740424	0.135063
20	LTR.Gypsy	2877488	20702693	18471802	0.639859	1.92133	1.58808
20	LTR.unknown	785809	-	7541857	0.174738	-	0.648396
20	MITE.DTA	51695	67173	78565	0.0114953	0.00623403	0.00675447
20	MITE.DTC	1664	3237	2290	0.000370019	0.000300412	0.000196878
20	MITE.DTH	24613	22125	60498	0.00547313	0.00205332	0.00520119
20	MITE.DTM	14725	32799	57079	0.00327436	0.00304393	0.00490725
20	MITE.DTT	5780	8982	955	0.00128528	0.00083358	8.21042e-05
21	DNA.DTA	199974	336562	418115	0.0444677	0.0312348	0.0359466
21	DNA.DTC	327496	320019	448252	0.0728244	0.0296996	0.0385376
21	DNA.DTH	113760	231677	249930	0.0252965	0.0215009	0.0214872
21	DNA.DTM	338329	894876	977687	0.0752333	0.0830495	0.0840547
21	DNA.DTT	60356	46686	93751	0.0134212	0.00433272	0.00806005
21	DNA.Helitron	1912270	3940362	2161153	0.425226	0.365688	0.185801
21	LINE.unknown	529	-	-	0.000117632	-	-
21	LTR.Copia	264326	804713	1360534	0.0587775	0.0746819	0.116969
21	LTR.Gypsy	2832348	16167837	21172437	0.629822	1.50047	1.82026
21	LTR.unknown	676411	-	7214958	0.150412	-	0.620292
21	MITE.DTA	56231	66458	69562	0.0125039	0.00616767	0.00598045
21	MITE.DTC	1445	4015	3601	0.000321321	0.000372614	0.000309589
21	MITE.DTH	33926	26832	56957	0.00754403	0.00249016	0.00489676
21	MITE.DTM	19677	49314	105149	0.00437552	0.00457661	0.00903998
21	MITE.DTT	4382	7341	3109	0.000974413	0.000681286	0.00026729
22	DNA.DTA	172554	291949	440272	0.0383704	0.0270945	0.0378515
22	DNA.DTC	280311	337470	448379	0.062332	0.0313191	0.0385485
22	DNA.DTH	118169	276170	251817	0.0262769	0.0256301	0.0216495
22	DNA.DTM	345155	874157	1283557	0.0767512	0.0811267	0.110351
22	DNA.DTT	55956	40706	90337	0.0124428	0.00377774	0.00776654
22	DNA.Helitron	1958748	4076029	2182188	0.435561	0.378278	0.187609
22	LINE.unknown	305	-	-	6.7822e-05	-	-
22	LTR.Copia	234476	820725	1279822	0.0521398	0.0761679	0.11003
22	LTR.Gypsy	2773944	13924338	18070157	0.616834	1.29226	1.55355
22	LTR.unknown	639044	-	7467597	0.142102	-	0.642012
22	MITE.DTA	59769	59943	69782	0.0132907	0.00556305	0.00599937
22	MITE.DTC	2002	5324	2769	0.000445179	0.000494097	0.000238059
22	MITE.DTH	28901	20783	57555	0.00642664	0.00192878	0.00494818
22	MITE.DTM	18119	62814	173064	0.00402907	0.00582949	0.0148788
22	MITE.DTT	4014	7577	2635	0.000892582	0.000703188	0.000226539
23	DNA.DTA	169585	259043	419883	0.0377102	0.0240406	0.0360986
23	DNA.DTC	308776	326169	543719	0.0686617	0.0302703	0.0467452
23	DNA.DTH	106056	287593	251200	0.0235834	0.0266902	0.0215964
23	DNA.DTM	355206	796681	1178069	0.0789862	0.0739364	0.101282
23	DNA.DTT	40493	45979	95855	0.00900432	0.00426711	0.00824094
23	DNA.Helitron	1964067	3630880	2280043	0.436744	0.336966	0.196022
23	LINE.unknown	625	-	-	0.00013898	-	-
23	LTR.Copia	228105	939845	1237479	0.0507231	0.0872229	0.10639
23	LTR.Gypsy	2262234	12269189	14914813	0.503047	1.13865	1.28227
23	LTR.unknown	554777	-	6821330	0.123364	-	0.58645
23	MITE.DTA	58664	53913	59514	0.013045	0.00500343	0.0051166
23	MITE.DTC	2934	6560	2563	0.000652426	0.000608805	0.000220349
23	MITE.DTH	27725	21169	48483	0.00616513	0.0019646	0.00416823
23	MITE.DTM	19835	91619	283224	0.00441066	0.00850276	0.0243496
23	MITE.DTT	2094	8500	2460	0.000465637	0.000788847	0.000211494
24	DNA.DTA	161077	232498	349014	0.0358183	0.0215771	0.0300058
24	DNA.DTC	292004	339619	465951	0.0649321	0.0315185	0.0400592
24	DNA.DTH	106968	288220	215427	0.0237862	0.0267484	0.0185209
24	DNA.DTM	349797	839400	918986	0.0777834	0.077901	0.079008
24	DNA.DTT	37218	43678	89236	0.00827607	0.00405356	0.00767189
24	DNA.Helitron	1918474	3113950	2104765	0.426606	0.288992	0.180953
24	LINE.unknown	353	-	-	7.84957e-05	-	-
24	LTR.Copia	250331	1037881	983410	0.0556654	0.0963212	0.0845467
24	LTR.Gypsy	1831662	10503781	14464919	0.407302	0.97481	1.24359
24	LTR.unknown	480673	-	6402247	0.106886	-	0.55042
24	MITE.DTA	63332	53142	54399	0.014083	0.00493187	0.00467685
24	MITE.DTC	3072	12281	4258	0.000683112	0.00113975	0.000366073
24	MITE.DTH	27938	20897	46207	0.0062125	0.00193936	0.00397255
24	MITE.DTM	23581	143427	440026	0.00524364	0.0133108	0.0378304
24	MITE.DTT	2416	7355	2078	0.000537239	0.000682585	0.000178652
25	DNA.DTA	133934	191507	334510	0.0297825	0.0177729	0.0287588
25	DNA.DTC	280036	316593	525579	0.0622708	0.0293816	0.0451856
25	DNA.DTH	101795	223669	205026	0.0226359	0.0207577	0.0176267
25	DNA.DTM	344315	885052	722621	0.0765644	0.0821378	0.0621259
25	DNA.DTT	29703	32668	80007	0.00660498	0.00303177	0.00687844
25	DNA.Helitron	1918741	2754778	2035079	0.426665	0.255659	0.174962
25	LINE.unknown	517	-	-	0.000114964	-	-
25	LTR.Copia	229817	941072	966158	0.0511038	0.0873367	0.0830635
25	LTR.Gypsy	2099636	9193497	17695723	0.46689	0.853208	1.52135
25	LTR.unknown	433030	-	6180697	0.0962917	-	0.531373
25	MITE.DTA	54419	53350	46344	0.012101	0.00495118	0.00398433
25	MITE.DTC	2306	8686	5199	0.000512779	0.000806109	0.000446974
25	MITE.DTH	35960	24461	43577	0.00799633	0.00227012	0.00374645
25	MITE.DTM	21825	178532	510115	0.00485317	0.0165688	0.0438561
25	MITE.DTT	3704	5817	2806	0.000823648	0.00053985	0.00024124
26	DNA.DTA	125922	163416	265351	0.0280009	0.0151659	0.022813
26	DNA.DTC	230594	295479	519185	0.0512766	0.0274221	0.0446359
26	DNA.DTH	97916	200885	201257	0.0217733	0.0186433	0.0173027
26	DNA.DTM	325749	704570	713218	0.0724359	0.065388	0.0613175
26	DNA.DTT	39017	38870	86048	0.0086761	0.00360735	0.0073978
26	DNA.Helitron	1757267	2581032	2092589	0.390759	0.239534	0.179906
26	LINE.unknown	302	-	-	6.71549e-05	-	-
26	LTR.Copia	219643	827677	1086538	0.0488414	0.076813	0.0934129
26	LTR.Gypsy	2875851	8532939	20357651	0.639495	0.791904	1.75021
26	LTR.unknown	413779	-	5782879	0.0920109	-	0.497171
26	MITE.DTA	59238	48677	50014	0.0131726	0.0045175	0.00429985
26	MITE.DTC	5161	5531	5370	0.00114764	0.000513308	0.000461675
26	MITE.DTH	28727	18121	38950	0.00638794	0.00168173	0.00334865
26	MITE.DTM	23839	216875	510796	0.00530101	0.0201272	0.0439147
26	MITE.DTT	2739	5626	2957	0.000609064	0.000522124	0.000254222
27	DNA.DTA	111792	150608	223121	0.0248589	0.0139773	0.0191824
27	DNA.DTC	285578	250680	492622	0.0635032	0.0232645	0.0423522
27	DNA.DTH	94428	194368	213347	0.0209977	0.0180384	0.0183421
27	DNA.DTM	336406	598646	700898	0.0748057	0.0555577	0.0602583
27	DNA.DTT	34876	31842	77814	0.00775528	0.00295512	0.0066899
27	DNA.Helitron	1585301	2349359	1860417	0.352519	0.218034	0.159946
27	LINE.unknown	1400	-	-	0.000311314	-	-
27	LTR.Copia	269479	735616	1112264	0.0599233	0.0682693	0.0956247
27	LTR.Gypsy	3238705	8073678	16355967	0.720182	0.749282	1.40617
27	LTR.unknown	387510	-	5618629	0.0861695	-	0.48305
27	MITE.DTA	54558	42660	37660	0.0121319	0.00395909	0.00323774
27	MITE.DTC	3927	3310	3807	0.000873236	0.000307186	0.000327299
27	MITE.DTH	27677	19363	34427	0.00615446	0.00179699	0.00295979
27	MITE.DTM	22527	211338	451182	0.00500927	0.0196133	0.0387895
27	MITE.DTT	1579	4563	2121	0.000351118	0.000423472	0.000182349
28	DNA.DTA	88327	150848	202288	0.019641	0.0139995	0.0173913
28	DNA.DTC	250218	209374	446408	0.0556403	0.0194311	0.038379
28	DNA.DTH	92702	205429	204623	0.0206139	0.019065	0.0175921
28	DNA.DTM	299340	576186	673715	0.0665634	0.0534733	0.0579213
28	DNA.DTT	27940	36283	59900	0.00621294	0.00336727	0.00514978
28	DNA.Helitron	1447141	2297409	1778200	0.321797	0.213212	0.152877
28	LINE.unknown	404	-	-	8.98364e-05	-	-
28	LTR.Copia	251795	688420	1029043	0.055991	0.0638892	0.0884699
28	LTR.Gypsy	2296255	8184752	13722482	0.510612	0.759591	1.17976
28	LTR.unknown	351339	-	5071573	0.0781263	-	0.436018
28	MITE.DTA	57898	38723	36002	0.0128746	0.00359371	0.0030952
28	MITE.DTC	4743	3091	4391	0.00105469	0.000286862	0.000377507
28	MITE.DTH	32902	16163	34685	0.00731633	0.00150002	0.00298197
28	MITE.DTM	26226	186642	331885	0.0058318	0.0173214	0.0285331
28	MITE.DTT	2146	4262	2712	0.0004772	0.000395537	0.000233159
29	DNA.DTA	72532	121845	167204	0.0161287	0.0113079	0.014375
29	DNA.DTC	238663	218091	474376	0.0530708	0.0202401	0.0407835
29	DNA.DTH	90388	172049	183189	0.0200993	0.0159671	0.0157493
29	DNA.DTM	251143	624943	602299	0.055846	0.0579982	0.0517815
29	DNA.DTT	33293	26766	43834	0.00740327	0.00248403	0.00376854
29	DNA.Helitron	1320302	2149347	1846235	0.293592	0.199471	0.158726
29	LINE.unknown	335	-	-	7.4493e-05	-	-
29	LTR.Copia	210946	660982	957191	0.0469075	0.0613428	0.0822926
29	LTR.Gypsy	1703095	8608278	12841749	0.378713	0.798896	1.10404
29	LTR.unknown	326580	-	4657978	0.0726207	-	0.40046
29	MITE.DTA	40441	32980	28347	0.00899276	0.00306073	0.00243708
29	MITE.DTC	3524	3356	3231	0.000783622	0.000311456	0.000277779
29	MITE.DTH	28171	12752	21962	0.00626431	0.00118346	0.00188814
29	MITE.DTM	26458	160797	244647	0.00588339	0.0149229	0.021033
29	MITE.DTT	2536	5256	2471	0.000563923	0.000487786	0.000212439
30	DNA.DTA	67540	102903	151579	0.0150187	0.00954997	0.0130317
30	DNA.DTC	237253	189702	414280	0.0527573	0.0176054	0.0356169
30	DNA.DTH	86085	150520	198256	0.0191425	0.0139691	0.0170447
30	DNA.DTM	228091	630302	593817	0.05072	0.0584955	0.0510522
30	DNA.DTT	24669	26912	36104	0.00548558	0.00249758	0.00310397
30	DNA.Helitron	1188109	1970672	2051635	0.264197	0.182889	0.176385
30	LINE.unknown	798	-	-	0.000177449	-	-
30	LTR.Copia	268373	594159	851521	0.0596774	0.0551413	0.0732078
30	LTR.Gypsy	1522492	9871965	10046580	0.338552	0.916174	0.863735
30	LTR.unknown	253838	-	4172594	0.0564453	-	0.35873
30	MITE.DTA	42392	33109	27736	0.00942659	0.0030727	0.00238455
30	MITE.DTC	3940	4026	2461	0.000876127	0.000373635	0.00021158
30	MITE.DTH	27979	11460	22088	0.00622161	0.00106355	0.00189897
30	MITE.DTM	23865	113134	140176	0.0053068	0.0104995	0.0120514
30	MITE.DTT	1502	4859	1425	0.000333996	0.000450942	0.000122512
31	DNA.DTA	66464	81383	158520	0.0147794	0.0075528	0.0136284
31	DNA.DTC	203690	170806	390466	0.045294	0.0158518	0.0335695
31	DNA.DTH	84130	143043	161626	0.0187078	0.0132752	0.0138955
31	DNA.DTM	219480	586267	570371	0.0488052	0.0544089	0.0490365
31	DNA.DTT	30833	40061	49688	0.00685625	0.00371788	0.00427183
31	DNA.Helitron	1117700	1844984	2430416	0.24854	0.171225	0.20895
31	LINE.unknown	677	-	-	0.000150543	-	-
31	LTR.Copia	285596	592504	917942	0.0635072	0.0549877	0.0789182
31	LTR.Gypsy	1198120	9307697	8587971	0.266423	0.863806	0.738334
31	LTR.unknown	247786	-	3651057	0.0550995	-	0.313892
31	MITE.DTA	36100	20325	19855	0.00802746	0.00188627	0.00170699
31	MITE.DTC	5872	4616	4034	0.00130574	0.000428391	0.000346815
31	MITE.DTH	20589	7429	18803	0.00457832	0.000689453	0.00161655
31	MITE.DTM	15852	69751	81879	0.00352497	0.00647328	0.00703938
31	MITE.DTT	1414	3088	1020	0.000314427	0.000286584	8.76925e-05
32	DNA.DTA	59054	76656	131217	0.0131317	0.00711411	0.0112811
32	DNA.DTC	214742	190010	405739	0.0477516	0.017634	0.0348826
32	DNA.DTH	94286	146046	150797	0.0209661	0.0135539	0.0129645
32	DNA.DTM	200984	521098	541977	0.0446923	0.0483608	0.0465954
32	DNA.DTT	28126	35752	41859	0.0062543	0.00331799	0.00359874
32	DNA.Helitron	903830	1902588	2114248	0.200982	0.176571	0.181768
32	LINE.unknown	388	-	-	8.62785e-05	-	-
32	LTR.Copia	306930	697072	974585	0.0682512	0.0646922	0.083788
32	LTR.Gypsy	828630	7723913	7656465	0.18426	0.716822	0.658249
32	LTR.unknown	218912	-	3113986	0.0486789	-	0.267719
32	MITE.DTA	27837	17207	14931	0.00619004	0.00159691	0.00128366
32	MITE.DTC	5038	4141	2813	0.00112029	0.000384308	0.000241842
32	MITE.DTH	17783	8317	15106	0.00395436	0.000771864	0.00129871
32	MITE.DTM	18249	41025	49812	0.00405798	0.00380735	0.00428249
32	MITE.DTT	956	3406	2091	0.000212583	0.000316096	0.00017977
33	DNA.DTA	53966	61010	108878	0.0120003	0.00566207	0.00936057
33	DNA.DTC	181024	316679	392655	0.0402538	0.0293896	0.0337577
33	DNA.DTH	128214	161544	142123	0.0285106	0.0149922	0.0122187
33	DNA.DTM	193629	544436	505720	0.0430568	0.0505267	0.0434783
33	DNA.DTT	26809	42187	34095	0.00596144	0.00391519	0.00293125
33	DNA.Helitron	886287	1925565	1577841	0.197081	0.178703	0.135652
33	LINE.unknown	878	-	-	0.000195238	-	-
33	LTR.Copia	319266	828457	990744	0.0709943	0.0768854	0.0851772
33	LTR.Gypsy	639166	6659027	6640604	0.14213	0.617995	0.570913
33	LTR.unknown	182719	-	2572593	0.0406307	-	0.221174
33	MITE.DTA	25368	14868	10131	0.00564101	0.00137983	0.000870992
33	MITE.DTC	6751	4766	2301	0.0015012	0.000442311	0.000197824
33	MITE.DTH	16107	6697	13058	0.00358167	0.000621519	0.00112264
33	MITE.DTM	11941	21687	23030	0.00265529	0.00201267	0.00197996
33	MITE.DTT	952	1915	842	0.000211694	0.000177723	7.23893e-05
34	DNA.DTA	54559	82762	107160	0.0121321	0.00768078	0.00921287
34	DNA.DTC	163005	312832	398548	0.036247	0.0290326	0.0342644
34	DNA.DTH	128796	216406	141108	0.02864	0.0200837	0.0121315
34	DNA.DTM	166369	589121	490540	0.036995	0.0546737	0.0421732
34	DNA.DTT	29154	52318	33270	0.0064829	0.0048554	0.00286032
34	DNA.Helitron	884959	1939121	1363466	0.196786	0.179961	0.117221
34	LINE.unknown	1023	-	-	0.000227482	-	-
34	LTR.Copia	365794	900497	1065236	0.0813406	0.0835712	0.0915815
34	LTR.Gypsy	487064	5481044	5638402	0.108307	0.508672	0.48475
34	LTR.unknown	160573	-	2100308	0.0357062	-	0.18057
34	MITE.DTA	16486	11843	7270	0.00366595	0.0010991	0.000625024
34	MITE.DTC	6855	5583	3931	0.00152433	0.000518134	0.00033796
34	MITE.DTH	8132	3430	11024	0.00180829	0.000318323	0.000947766
34	MITE.DTM	8499	12857	12204	0.0018899	0.0011932	0.00104921
34	MITE.DTT	411	1832	864	9.1393e-05	0.00017002	7.42807e-05
35	DNA.DTA	53645	73477	94296	0.0119289	0.00681908	0.00810691
35	DNA.DTC	188623	186149	395230	0.0419436	0.0172757	0.0339791
35	DNA.DTH	105947	266943	153760	0.0235591	0.0247738	0.0132192
35	DNA.DTM	135057	553400	476640	0.0300323	0.0513586	0.0409782
35	DNA.DTT	30048	42309	29282	0.00668169	0.00392651	0.00251746
35	DNA.Helitron	949346	1846750	1262319	0.211103	0.171389	0.108525
35	LINE.unknown	542	-	-	0.000120523	-	-
35	LTR.Copia	411117	964213	1151642	0.091419	0.0894844	0.0990101
35	LTR.Gypsy	446836	4750976	4947521	0.0993617	0.440917	0.425353
35	LTR.unknown	129871	-	1652726	0.0288791	-	0.14209
35	MITE.DTA	14936	7383	6219	0.00332128	0.000685184	0.000534666
35	MITE.DTC	4776	3294	3720	0.00106203	0.000305702	0.00031982
35	MITE.DTH	9816	3442	9474	0.00218276	0.000319437	0.000814508
35	MITE.DTM	8805	7726	6598	0.00195794	0.000717016	0.00056725
35	MITE.DTT	668	2126	633	0.000148541	0.000197305	5.44209e-05
36	DNA.DTA	48506	44219	72049	0.0107861	0.00410377	0.00619427
36	DNA.DTC	190895	177905	424461	0.0424488	0.0165106	0.0364922
36	DNA.DTH	89035	220507	140544	0.0197985	0.0204643	0.012083
36	DNA.DTM	114819	462871	444792	0.025532	0.042957	0.0382401
36	DNA.DTT	38840	48999	34463	0.00863675	0.00454738	0.00296289
36	DNA.Helitron	857691	1960525	1231259	0.190722	0.181948	0.105855
36	LINE.unknown	384	-	-	8.5389e-05	-	-
36	LTR.Copia	430520	1034771	959314	0.0957336	0.0960325	0.0824751
36	LTR.Gypsy	344358	4276459	4531746	0.076574	0.396879	0.389608
36	LTR.unknown	110960	-	1266018	0.0246739	-	0.108843
36	MITE.DTA	11515	5570	5049	0.00256056	0.000516927	0.000434078
36	MITE.DTC	2643	3678	1011	0.000587717	0.000341339	8.69187e-05
36	MITE.DTH	6572	3193	6311	0.0014614	0.000296328	0.000542576
36	MITE.DTM	6628	3327	4632	0.00147385	0.000308764	0.000398227
36	MITE.DTT	235	419	509	5.22563e-05	3.88855e-05	4.37603e-05
37	DNA.DTA	42552	33600	68870	0.00946217	0.00311827	0.00592096
37	DNA.DTC	174323	176994	414214	0.0387637	0.016426	0.0356112
37	DNA.DTH	90653	135538	131179	0.0201583	0.0125787	0.0112779
37	DNA.DTM	103641	431790	402909	0.0230464	0.0400725	0.0346393
37	DNA.DTT	31640	48321	36923	0.0070357	0.00448446	0.00317438
37	DNA.Helitron	846992	1834961	1288269	0.188343	0.170295	0.110756
37	LINE.unknown	347	-	-	7.71614e-05	-	-
37	LTR.Copia	413617	1040106	857177	0.0919749	0.0965276	0.0736941
37	LTR.Gypsy	263228	3943146	4406634	0.0585333	0.365946	0.378852
37	LTR.unknown	93766	-	1095729	0.0208505	-	0.0942031
37	MITE.DTA	6032	5833	4813	0.00134132	0.000541335	0.000413788
37	MITE.DTC	5284	3237	1604	0.00117499	0.000300412	0.000137901
37	MITE.DTH	5373	1158	6306	0.00119478	0.000107469	0.000542146
37	MITE.DTM	6669	2835	3416	0.00148297	0.000263104	0.000293684
37	MITE.DTT	491	679	0	0.000109182	6.3015e-05	0
38	DNA.DTA	29057	28389	61440	0.00646133	0.00263466	0.00528218
38	DNA.DTC	138100	153714	466019	0.0307089	0.0142655	0.0400651
38	DNA.DTH	66923	90812	137737	0.0148815	0.00842786	0.0118417
38	DNA.DTM	85252	378160	326748	0.0189573	0.0350954	0.0280915
38	DNA.DTT	33008	54808	30774	0.0073399	0.00508649	0.00264573
38	DNA.Helitron	874902	1739220	1406119	0.19455	0.161409	0.120888
38	LINE.unknown	125	-	-	2.77959e-05	-	-
38	LTR.Copia	382779	1070412	814120	0.0851175	0.0993402	0.0699923
38	LTR.Gypsy	210066	3848415	4011656	0.0467118	0.357154	0.344894
38	LTR.unknown	61405	-	1039224	0.0136545	-	0.0893452
38	MITE.DTA	6035	3339	2444	0.00134199	0.000309878	0.000210118
38	MITE.DTC	5171	2060	928	0.00114986	0.00019118	7.97829e-05
38	MITE.DTH	2864	1327	3746	0.00063686	0.000123153	0.000322055
38	MITE.DTM	5459	2178	1104	0.0012139	0.000202131	9.49142e-05
38	MITE.DTT	1310	1157	0	0.000291301	0.000107376	0
39	DNA.DTA	29602	22578	42989	0.00658252	0.00209536	0.00369589
39	DNA.DTC	115183	134469	381686	0.0256129	0.0124795	0.0328147
39	DNA.DTH	60544	59511	182994	0.013463	0.00552295	0.0157325
39	DNA.DTM	70437	285543	312081	0.0156629	0.0265	0.0268305
39	DNA.DTT	41296	66092	34382	0.00918288	0.00613371	0.00295592
39	DNA.Helitron	822683	1612741	1357977	0.182938	0.149671	0.116749
39	LTR.Copia	391177	872137	706220	0.086985	0.0809392	0.0607159
39	LTR.Gypsy	292649	3551010	4173672	0.0650756	0.329554	0.358823
39	LTR.unknown	47700	-	1031338	0.0106069	-	0.0886672
39	MITE.DTA	4868	2071	1523	0.00108248	0.0001922	0.000130937
39	MITE.DTC	4849	674	1136	0.00107826	6.2551e-05	9.76653e-05
39	MITE.DTH	2513	1084	3734	0.000558809	0.000100601	0.000321023
39	MITE.DTM	4363	836	924	0.000970188	7.75855e-05	7.94391e-05
39	MITE.DTT	726	354	309	0.000161439	3.28532e-05	2.65657e-05
40	DNA.DTA	19275	16086	41228	0.00428613	0.00149287	0.00354449
40	DNA.DTC	76361	150640	399777	0.0169802	0.0139802	0.03437
40	DNA.DTH	48405	38613	219858	0.0107637	0.0035835	0.0189019
40	DNA.DTM	75317	273945	229345	0.016748	0.0254236	0.0197175
40	DNA.DTT	36698	66290	31616	0.00816043	0.00615208	0.00271812
40	DNA.Helitron	725396	1436688	1363367	0.161304	0.133333	0.117213
40	LINE.unknown	1151	-	-	0.000255945	-	-
40	LTR.Copia	375928	684822	633828	0.0835941	0.0635553	0.0544921
40	LTR.Gypsy	372802	3182190	4589778	0.082899	0.295325	0.394597
40	LTR.unknown	42340	-	987234	0.00941503	-	0.0848755
40	MITE.DTA	3099	2227	1309	0.000689116	0.000206678	0.000112539
40	MITE.DTC	4202	1135	2882	0.000934387	0.000105334	0.000247774
40	MITE.DTH	595	228	1263	0.000132309	2.11597e-05	0.000108584
40	MITE.DTM	2825	690	1056	0.000628188	6.40359e-05	9.07875e-05
40	MITE.DTT	0	179	0	0	1.66122e-05	0
41	DNA.DTA	18791	9266	31026	0.0041785	0.000859937	0.0026674
41	DNA.DTC	53844	122408	426191	0.0119731	0.0113601	0.0366409
41	DNA.DTH	34390	17397	262092	0.00764721	0.00161454	0.0225328
41	DNA.DTM	50568	151887	242352	0.0112447	0.014096	0.0208357
41	DNA.DTT	35058	71922	21011	0.00779575	0.00667476	0.00180638
41	DNA.Helitron	566254	1117150	1265618	0.125916	0.103678	0.108809
41	LINE.unknown	536	-	-	0.000119189	-	-
41	LTR.Copia	299251	502233	499978	0.0665436	0.04661	0.0429846
41	LTR.Gypsy	429455	2957946	4252196	0.0954967	0.274514	0.365574
41	LTR.unknown	31878	-	886788	0.00708862	-	0.0762398
41	MITE.DTA	1233	1571	432	0.000274179	0.000145798	3.71403e-05
41	MITE.DTC	2815	117	17	0.000625964	1.08583e-05	1.46154e-06
41	MITE.DTH	528	205	968	0.00011741	1.90251e-05	8.32219e-05
41	MITE.DTM	2104	793	316	0.000467861	7.35948e-05	2.71675e-05
41	MITE.DTT	237	298	80	5.2701e-05	2.76561e-05	6.87784e-06
42	DNA.DTA	14970	8774	19764	0.00332884	0.000814276	0.00169917
42	DNA.DTC	56960	104138	373455	0.012666	0.00966459	0.032107
42	DNA.DTH	21060	11684	215483	0.00468305	0.00108434	0.0185257
42	DNA.DTM	48810	105193	201549	0.0108537	0.0097625	0.0173278
42	DNA.DTT	38422	66908	20406	0.0085438	0.00620944	0.00175437
42	DNA.Helitron	508587	908499	1126546	0.113093	0.0843138	0.0968525
42	LTR.Copia	281329	323406	438946	0.0625584	0.0300139	0.0377375
42	LTR.Gypsy	466917	2924360	3721176	0.103827	0.271397	0.319921
42	LTR.unknown	23269	-	944678	0.00517426	-	0.0812168
42	MITE.DTA	1116	234	500	0.000248162	2.17165e-05	4.29865e-05
42	MITE.DTC	1173	827	443	0.000260837	7.67502e-05	3.8086e-05
42	MITE.DTH	717	0	790	0.000159437	0	6.79187e-05
42	MITE.DTM	2204	295	226	0.000490097	2.73776e-05	1.94299e-05
42	MITE.DTT	556	261	0	0.000123636	2.42223e-05	0
43	DNA.DTA	11790	6886	13716	0.00262171	0.000639059	0.00117921
43	DNA.DTC	31467	94038	307549	0.00699723	0.00872725	0.0264409
43	DNA.DTH	13453	6575	205436	0.00299151	0.000610197	0.0176619
43	DNA.DTM	29308	76067	196771	0.00651714	0.00705944	0.016917
43	DNA.DTT	29311	47381	22817	0.00651781	0.00439722	0.00196165
43	DNA.Helitron	430434	720650	850697	0.0957144	0.0668803	0.073137
43	LTR.Copia	218239	204787	349964	0.0485292	0.0190054	0.0300875
43	LTR.Gypsy	426760	2705656	3154794	0.0948975	0.2511	0.271227
43	LTR.unknown	22805	-	1117430	0.00507109	-	0.0960688
43	MITE.DTA	1051	729	123	0.000233708	6.76553e-05	1.05747e-05
43	MITE.DTC	2655	806	0	0.000590385	7.48013e-05	0
43	MITE.DTH	743	0	272	0.000165219	0	2.33847e-05
43	MITE.DTM	1140	141	514	0.000253499	1.30856e-05	4.41901e-05
43	MITE.DTT	0	96	238	0	8.90934e-06	2.04616e-05
44	DNA.DTA	5731	4152	5960	0.00127439	0.000385329	0.000512399
44	DNA.DTC	29327	58484	235557	0.00652137	0.00542764	0.0202515
44	DNA.DTH	9138	3254	168375	0.00203199	0.000301989	0.0144757
44	DNA.DTM	27279	41982	166533	0.00606596	0.00389616	0.0143173
44	DNA.DTT	31285	43327	20236	0.00695676	0.00402099	0.00173975
44	DNA.Helitron	342611	534086	740335	0.0761855	0.0495662	0.0636488
44	LTR.Copia	173598	145443	238770	0.0386025	0.0134979	0.0205278
44	LTR.Gypsy	281538	2232057	2303275	0.0626048	0.207147	0.198019
44	LTR.unknown	15081	-	1239112	0.00335352	-	0.10653
44	MITE.DTA	289	64	528	6.42641e-05	5.93956e-06	4.53937e-05
44	MITE.DTC	999	669	128	0.000222145	6.20869e-05	1.10045e-05
44	MITE.DTH	242	0	190	5.38129e-05	0	1.63349e-05
44	MITE.DTM	994	0	8	0.000221033	0	6.87784e-07
45	DNA.DTA	6797	2502	6062	0.00151143	0.0002322	0.000521168
45	DNA.DTC	19655	47159	180566	0.00437063	0.00437662	0.0155238
45	DNA.DTH	9312	1328	134157	0.00207068	0.000123246	0.0115339
45	DNA.DTM	21063	44752	110378	0.00468372	0.00415324	0.00948953
45	DNA.DTT	16347	20053	11074	0.00363504	0.00186103	0.000952065
45	DNA.Helitron	255278	362846	580240	0.0567655	0.0336741	0.049885
45	LTR.Copia	136900	94197	168256	0.0304421	0.00874201	0.0144655
45	LTR.Gypsy	176892	1759894	1525690	0.039335	0.163328	0.131168
45	LTR.unknown	12070	-	1155121	0.00268397	-	0.0993092
45	MITE.DTA	0	146	233	0	1.35496e-05	2.00317e-05
45	MITE.DTC	1656	610	112	0.00036824	5.66114e-05	9.62898e-06
45	MITE.DTH	198	40	264	4.40287e-05	3.71222e-06	2.26969e-05
45	MITE.DTM	0	0	1	0	0	8.5973e-08
46	DNA.DTA	3371	1663	3942	0.0007496	0.000154336	0.000338906
46	DNA.DTC	20498	29508	118777	0.00455808	0.00273851	0.0102116
46	DNA.DTH	7469	1727	68996	0.00166086	0.000160275	0.00593179
46	DNA.DTM	25285	28387	51506	0.00562256	0.00263447	0.00442813
46	DNA.DTT	18300	10020	6948	0.00406932	0.000929912	0.00059734
46	DNA.Helitron	218389	255826	337087	0.0485626	0.0237421	0.0289804
46	LTR.Copia	155601	49248	123521	0.0346006	0.00457049	0.0106195
46	LTR.Gypsy	140790	1282040	962071	0.0313071	0.11898	0.0827121
46	LTR.unknown	6690	-	957526	0.00148764	-	0.0823214
46	MITE.DTA	77	0	90	1.71223e-05	0	7.73757e-06
46	MITE.DTC	308	80	0	6.84891e-05	7.42445e-06	0
46	MITE.DTM	663	0	132	0.00014743	0	1.13484e-05
47	DNA.DTA	3496	826	1845	0.000777396	7.66574e-05	0.00015862
47	DNA.DTC	13897	20149	84354	0.00309024	0.00186994	0.00725217
47	DNA.DTH	2596	877	43015	0.000577265	8.13905e-05	0.00369813
47	DNA.DTM	15923	28213	30399	0.00354075	0.00261832	0.00261349
47	DNA.DTT	14378	6853	5925	0.0031972	0.000635997	0.00050939
47	DNA.Helitron	137353	130756	218574	0.0305428	0.0121349	0.0187915
47	LTR.Copia	91752	37941	83415	0.0204026	0.00352114	0.00717144
47	LTR.Gypsy	94307	691828	561792	0.0209708	0.0642055	0.0482989
47	LTR.unknown	1800	-	663345	0.000400261	-	0.0570298
47	MITE.DTA	100	0	180	2.22367e-05	0	1.54751e-05
47	MITE.DTC	445	194	330	9.89534e-05	1.80043e-05	2.83711e-05
47	MITE.DTH	14	0	0	3.11314e-06	0	0
47	MITE.DTM	100	43	0	2.22367e-05	3.99064e-06	0
48	DNA.DTA	333	1100	5278	7.40483e-05	0.000102086	0.000453766
48	DNA.DTC	6371	12764	34363	0.0014167	0.00118457	0.00295429
48	DNA.DTH	1012	542	10857	0.000225036	5.03006e-05	0.000933409
48	DNA.DTM	6698	13955	17907	0.00148942	0.0012951	0.00153952
48	DNA.DTT	7041	1709	2646	0.00156569	0.000158605	0.000227485
48	DNA.Helitron	109673	88524	140598	0.0243877	0.00821552	0.0120876
48	LINE.unknown	279	-	-	6.20405e-05	-	-
48	LTR.Copia	67135	19995	47608	0.0149286	0.00185565	0.004093
48	LTR.Gypsy	50406	335270	395839	0.0112086	0.0311149	0.0340315
48	LTR.unknown	2451	-	416922	0.000545022	-	0.035844
48	MITE.DTA	266	13	226	5.91497e-05	1.20647e-06	1.94299e-05
48	MITE.DTH	192	0	0	4.26945e-05	0	0
48	MITE.DTM	575	0	0	0.000127861	0	0
49	DNA.DTA	0	0	3365	0	0	0.000289299
49	DNA.DTC	4509	6609	25718	0.00100265	0.000613352	0.00221105
49	DNA.DTH	695	267	10702	0.000154545	2.47791e-05	0.000920083
49	DNA.DTM	3390	7806	9807	0.000753825	0.00072444	0.000843137
49	DNA.DTT	5041	1360	1077	0.00112095	0.000126216	9.25929e-05
49	DNA.Helitron	50730	48579	79512	0.0112807	0.0045084	0.00683589
49	LTR.Copia	31964	13915	29486	0.00710775	0.00129139	0.002535
49	LTR.Gypsy	20895	175743	280095	0.00464636	0.0163099	0.0240806
49	LTR.unknown	2316	-	281693	0.000515003	-	0.024218
49	MITE.DTC	0	324	0	0	3.0069e-05	0
50	DNA.DTA	156	471	3669	3.46893e-05	4.37114e-05	0.000315435
50	DNA.DTC	3398	2816	13573	0.000755604	0.000261341	0.00116691
50	DNA.DTH	214	0	6641	4.75866e-05	0	0.000570947
50	DNA.DTM	2582	5111	3531	0.000574152	0.000474329	0.000303571
50	DNA.DTT	4849	578	1034	0.00107826	5.36416e-05	8.88961e-05
50	DNA.Helitron	34092	21614	36744	0.00758095	0.0020059	0.00315899
50	LTR.Copia	13009	5425	15080	0.00289278	0.00050347	0.00129647
50	LTR.Gypsy	8240	86965	187095	0.00183231	0.00807084	0.0160851
50	LTR.unknown	531	-	178167	0.000118077	-	0.0153176
50	MITE.DTA	0	0	435	0	0	3.73983e-05
50	MITE.DTC	384	0	0	8.5389e-05	0	0
51	DNA.DTA	0	284	1368	0	2.63568e-05	0.000117611
51	DNA.DTC	1707	645	10048	0.000379581	5.98596e-05	0.000863857
51	DNA.DTH	342	35	1910	7.60496e-05	3.2482e-06	0.000164208
51	DNA.DTM	2013	4566	1303	0.000447625	0.00042375	0.000112023
51	DNA.DTT	1541	0	0	0.000342668	0	0
51	DNA.Helitron	15718	13329	13912	0.00349517	0.00123701	0.00119606
51	LTR.Copia	7667	2546	12479	0.00170489	0.000236283	0.00107286
51	LTR.Gypsy	3593	47359	155799	0.000798966	0.00439518	0.0133945
51	LTR.unknown	621	-	95744	0.00013809	-	0.0082314
51	MITE.DTC	0	302	0	0	2.80273e-05	0
52	DNA.DTA	153	0	181	3.40222e-05	0	1.55611e-05
52	DNA.DTC	1133	1999	5860	0.000251942	0.000185518	0.000503802
52	DNA.DTH	242	0	524	5.38129e-05	0	4.50499e-05
52	DNA.DTM	0	2089	2130	0	0.000193871	0.000183122
52	DNA.DTT	747	0	526	0.000166108	0	4.52218e-05
52	DNA.Helitron	7893	7361	8785	0.00175514	0.000683142	0.000755273
52	LTR.Copia	4856	3753	5819	0.00107982	0.000348299	0.000500277
52	LTR.Gypsy	1110	20036	114866	0.000246828	0.00185945	0.00987537
52	LTR.unknown	645	-	52745	0.000143427	-	0.00453465
53	DNA.DTC	0	48	2589	0	4.45467e-06	0.000222584
53	DNA.DTH	62	0	2629	1.37868e-05	0	0.000226023
53	DNA.DTM	262	436	407	5.82602e-05	4.04632e-05	3.4991e-05
53	DNA.DTT	990	573	0	0.000220144	5.31776e-05	0
53	DNA.Helitron	6445	4098	5486	0.00143316	0.000380317	0.000471648
53	LTR.Copia	1101	534	6695	0.000244826	4.95582e-05	0.000575589
53	LTR.Gypsy	1014	9723	76747	0.00022548	0.000902349	0.00659817
53	LTR.unknown	48	-	44347	1.06736e-05	-	0.00381264
53	MITE.DTA	60	0	0	1.3342e-05	0	0
54	DNA.DTA	0	0	452	0	0	3.88598e-05
54	DNA.DTC	432	0	668	9.60627e-05	0	5.743e-05
54	DNA.DTH	0	0	1001	0	0	8.6059e-05
54	DNA.DTM	22	1102	763	4.89208e-06	0.000102272	6.55974e-05
54	DNA.DTT	36	397	0	8.00522e-06	3.68438e-05	0
54	DNA.Helitron	1771	870	1552	0.000393812	8.07409e-05	0.00013343
54	LTR.Copia	582	737	2839	0.000129418	6.83977e-05	0.000244077
54	LTR.Gypsy	501	5023	42144	0.000111406	0.000466162	0.00362325
54	LTR.unknown	167	-	26868	3.71353e-05	-	0.00230992
55	DNA.DTC	0	270	688	0	2.50575e-05	5.91494e-05
55	DNA.DTM	0	579	633	0	5.37344e-05	5.44209e-05
55	DNA.Helitron	272	944	817	6.04839e-05	8.76085e-05	7.02399e-05
55	LTR.Copia	1995	214	374	0.000443623	1.98604e-05	3.21539e-05
55	LTR.Gypsy	354	2320	19480	7.8718e-05	0.000215309	0.00167475
55	LTR.unknown	28	-	17727	6.22628e-06	-	0.00152404
56	DNA.DTC	161	0	0	3.58011e-05	0	0
56	DNA.Helitron	787	306	639	0.000175003	2.83985e-05	5.49367e-05
56	LTR.Copia	617	0	234	0.000137201	0	2.01177e-05
56	LTR.Gypsy	0	3029	4758	0	0.000281108	0.00040906
56	LTR.unknown	114	-	5197	2.53499e-05	-	0.000446802
57	DNA.DTM	219	0	0	4.86984e-05	0	0
57	DNA.Helitron	0	102	0	0	9.46617e-06	0
57	LTR.Copia	770	0	141	0.000171223	0	1.21222e-05
57	LTR.Gypsy	192	220	2176	4.26945e-05	2.04172e-05	0.000187077
57	LTR.unknown	52	-	1394	1.15631e-05	-	0.000119846
58	LTR.Copia	0	0	17	0	0	1.46154e-06
58	LTR.Gypsy	31	373	788	6.89339e-06	3.46165e-05	6.77467e-05
58	LTR.unknown	29	-	640	6.44865e-06	-	5.50227e-05
58	MITE.DTM	0	0	110	0	0	9.45703e-06
59	DNA.DTC	55	0	0	1.22302e-05	0	0
59	LTR.Gypsy	0	0	104	0	0	8.94119e-06
59	LTR.unknown	129	-	198	2.86854e-05	-	1.70227e-05
60	LTR.unknown	50	-	0	1.11184e-05	-	0
61	LTR.Copia	0	0	193	0	0	1.65928e-05
61	LTR.unknown	12	-	0	2.66841e-06	-	0
62	LTR.unknown	24	-	0	5.33681e-06	-	0
63	LTR.unknown	0	-	20	0	-	1.71946e-06
0	LINE.Gypsy	-	45	-	-	4.17625e-06	-
0	LTR.LTR	-	20430	-	-	0.00189602	-
1	LINE.Gypsy	-	115	-	-	1.06726e-05	-
1	LINE.LTR	-	107	-	-	9.9302e-06	-
1	LTR.LTR	-	19767	-	-	0.00183449	-
2	LINE.Gypsy	-	539	-	-	5.00222e-05	-
2	LINE.LTR	-	107	-	-	9.9302e-06	-
2	LTR.LTR	-	41573	-	-	0.00385821	-
3	LINE.Gypsy	-	2370	-	-	0.000219949	-
3	LINE.LTR	-	466	-	-	4.32474e-05	-
3	LTR.LTR	-	72657	-	-	0.00674298	-
3	TIR.Tc1_Mariner	-	1944	-	-	0.000180414	-
4	LINE.Gypsy	-	4860	-	-	0.000451035	-
4	LINE.LTR	-	3941	-	-	0.000365747	-
4	LTR.LTR	-	92698	-	-	0.00860289	-
4	TIR.Tc1_Mariner	-	1689	-	-	0.000156749	-
5	LINE.Copia	-	97	-	-	9.00214e-06	-
5	LINE.Gypsy	-	3425	-	-	0.000317859	-
5	LTR.LTR	-	126339	-	-	0.011725	-
5	TIR.Tc1_Mariner	-	395	-	-	3.66582e-05	-
6	LINE.Copia	-	2109	-	-	0.000195727	-
6	LINE.Gypsy	-	4915	-	-	0.000456139	-
6	LINE.LTR	-	755	-	-	7.00682e-05	-
6	LTR.LTR	-	86694	-	-	0.00804569	-
6	TIR.Tc1_Mariner	-	1436	-	-	0.000133269	-
7	LINE.Copia	-	1158	-	-	0.000107469	-
7	LINE.Gypsy	-	6559	-	-	0.000608712	-
7	LINE.LTR	-	1340	-	-	0.000124359	-
7	LTR.LTR	-	118562	-	-	0.0110032	-
8	LINE.Copia	-	791	-	-	7.34092e-05	-
8	LINE.Gypsy	-	6618	-	-	0.000614187	-
8	LTR.LTR	-	201782	-	-	0.0187265	-
8	TIR.Tc1_Mariner	-	94	-	-	8.72373e-06	-
9	LINE.Copia	-	746	-	-	6.9233e-05	-
9	LINE.Gypsy	-	6736	-	-	0.000625138	-
9	LINE.LTR	-	1056	-	-	9.80027e-05	-
9	LTR.LTR	-	192574	-	-	0.0178719	-
9	TIR.Tc1_Mariner	-	1256	-	-	0.000116564	-
10	LINE.Gypsy	-	2372	-	-	0.000220135	-
10	LTR.LTR	-	140472	-	-	0.0130366	-
10	TIR.Tc1_Mariner	-	64	-	-	5.93956e-06	-
11	LINE.Copia	-	4616	-	-	0.000428391	-
11	LINE.Gypsy	-	4232	-	-	0.000392753	-
11	LINE.LTR	-	1042	-	-	9.67034e-05	-
11	LTR.LTR	-	138672	-	-	0.0128695	-
11	TIR.Tc1_Mariner	-	61	-	-	5.66114e-06	-
12	LINE.Copia	-	1652	-	-	0.000153315	-
12	LINE.Gypsy	-	1663	-	-	0.000154336	-
12	LINE.LTR	-	62	-	-	5.75395e-06	-
12	LTR.LTR	-	97686	-	-	0.00906581	-
13	LINE.Copia	-	800	-	-	7.42445e-05	-
13	LINE.Gypsy	-	3136	-	-	0.000291038	-
13	LINE.LTR	-	116	-	-	1.07654e-05	-
13	LTR.LTR	-	77166	-	-	0.00716144	-
13	TIR.Tc1_Mariner	-	34	-	-	3.15539e-06	-
14	LINE.Gypsy	-	1162	-	-	0.00010784	-
14	LINE.LTR	-	741	-	-	6.87689e-05	-
14	LTR.LTR	-	85064	-	-	0.00789441	-
14	TIR.Tc1_Mariner	-	73	-	-	6.77481e-06	-
15	LINE.Copia	-	57	-	-	5.28992e-06	-
15	LINE.Gypsy	-	4048	-	-	0.000375677	-
15	LINE.LTR	-	59	-	-	5.47553e-06	-
15	LTR.LTR	-	143247	-	-	0.0132941	-
15	TIR.Tc1_Mariner	-	90	-	-	8.3525e-06	-
16	LINE.Copia	-	265	-	-	2.45935e-05	-
16	LINE.Gypsy	-	2022	-	-	0.000187653	-
16	LINE.LTR	-	894	-	-	8.29682e-05	-
16	LTR.LTR	-	174177	-	-	0.0161646	-
16	TIR.Tc1_Mariner	-	694	-	-	6.44071e-05	-
17	LINE.Copia	-	528	-	-	4.90013e-05	-
17	LINE.Gypsy	-	1186	-	-	0.000110067	-
17	LINE.LTR	-	276	-	-	2.56143e-05	-
17	LTR.LTR	-	285810	-	-	0.0265248	-
18	LINE.Copia	-	61	-	-	5.66114e-06	-
18	LINE.Gypsy	-	4650	-	-	0.000431546	-
18	LTR.LTR	-	426230	-	-	0.0395565	-
19	LINE.Copia	-	2573	-	-	0.000238789	-
19	LINE.Gypsy	-	5929	-	-	0.000550244	-
19	LINE.LTR	-	59	-	-	5.47553e-06	-
19	LTR.LTR	-	634287	-	-	0.0588654	-
20	LINE.Copia	-	2192	-	-	0.00020343	-
20	LINE.Gypsy	-	6852	-	-	0.000635904	-
20	LINE.LTR	-	60	-	-	5.56834e-06	-
20	LTR.LTR	-	706460	-	-	0.0655634	-
21	LINE.Copia	-	154	-	-	1.42921e-05	-
21	LINE.Gypsy	-	6667	-	-	0.000618735	-
21	LTR.LTR	-	590393	-	-	0.0547918	-
21	TIR.Tc1_Mariner	-	169	-	-	1.56841e-05	-
22	LINE.Copia	-	1177	-	-	0.000109232	-
22	LINE.Gypsy	-	8574	-	-	0.000795715	-
22	LTR.LTR	-	287578	-	-	0.0266888	-
22	TIR.Tc1_Mariner	-	336	-	-	3.11827e-05	-
23	LINE.Copia	-	1185	-	-	0.000109975	-
23	LINE.Gypsy	-	4695	-	-	0.000435722	-
23	LTR.LTR	-	133817	-	-	0.012419	-
24	LINE.Copia	-	829	-	-	7.69358e-05	-
24	LINE.Gypsy	-	2425	-	-	0.000225054	-
24	LINE.LTR	-	246	-	-	2.28302e-05	-
24	LTR.LTR	-	56417	-	-	0.00523581	-
25	LINE.Copia	-	80	-	-	7.42445e-06	-
25	LINE.Gypsy	-	3551	-	-	0.000329553	-
25	LINE.LTR	-	1029	-	-	9.54969e-05	-
25	LTR.LTR	-	30912	-	-	0.00286881	-
26	LINE.Copia	-	142	-	-	1.31784e-05	-
26	LINE.Gypsy	-	3095	-	-	0.000287233	-
26	LTR.LTR	-	20159	-	-	0.00187087	-
27	LINE.Copia	-	261	-	-	2.42223e-05	-
27	LINE.Gypsy	-	2783	-	-	0.000258278	-
27	LTR.LTR	-	15840	-	-	0.00147004	-
28	LINE.Copia	-	353	-	-	3.27604e-05	-
28	LINE.Gypsy	-	638	-	-	5.921e-05	-
28	LINE.LTR	-	325	-	-	3.01618e-05	-
28	LTR.LTR	-	15190	-	-	0.00140972	-
29	LINE.Copia	-	765	-	-	7.09963e-05	-
29	LINE.Gypsy	-	5372	-	-	0.000498552	-
29	LINE.LTR	-	287	-	-	2.66352e-05	-
29	LTR.LTR	-	14867	-	-	0.00137974	-
30	LINE.Gypsy	-	4563	-	-	0.000423472	-
30	LTR.LTR	-	14792	-	-	0.00137278	-
31	LINE.Copia	-	466	-	-	4.32474e-05	-
31	LINE.Gypsy	-	3190	-	-	0.00029605	-
31	LINE.LTR	-	424	-	-	3.93496e-05	-
31	LTR.LTR	-	15581	-	-	0.001446	-
32	LINE.Gypsy	-	7290	-	-	0.000676553	-
32	LINE.LTR	-	143	-	-	1.32712e-05	-
32	LTR.LTR	-	18960	-	-	0.00175959	-
33	LINE.Gypsy	-	7796	-	-	0.000723512	-
33	LINE.LTR	-	313	-	-	2.90481e-05	-
33	LTR.LTR	-	21768	-	-	0.00202019	-
34	LINE.Copia	-	135	-	-	1.25288e-05	-
34	LINE.Gypsy	-	5050	-	-	0.000468668	-
34	LINE.LTR	-	86	-	-	7.98128e-06	-
34	LTR.LTR	-	40594	-	-	0.00376735	-
35	LINE.Copia	-	650	-	-	6.03236e-05	-
35	LINE.Gypsy	-	3461	-	-	0.0003212	-
35	LINE.LTR	-	87	-	-	8.07409e-06	-
35	LTR.LTR	-	46980	-	-	0.00436001	-
36	LINE.Copia	-	145	-	-	1.34568e-05	-
36	LINE.Gypsy	-	1775	-	-	0.00016473	-
36	LINE.LTR	-	1461	-	-	0.000135589	-
36	LTR.LTR	-	74245	-	-	0.00689035	-
37	LINE.Gypsy	-	2355	-	-	0.000218557	-
37	LINE.LTR	-	1850	-	-	0.00017169	-
37	LTR.LTR	-	85610	-	-	0.00794509	-
38	LINE.Gypsy	-	1924	-	-	0.000178558	-
38	LINE.LTR	-	1421	-	-	0.000131877	-
38	LTR.LTR	-	81190	-	-	0.00753489	-
39	LINE.Gypsy	-	4118	-	-	0.000382173	-
39	LINE.LTR	-	786	-	-	7.29452e-05	-
39	LTR.LTR	-	60689	-	-	0.00563228	-
40	LINE.Gypsy	-	1006	-	-	9.33624e-05	-
40	LINE.LTR	-	1166	-	-	0.000108211	-
40	LTR.LTR	-	46135	-	-	0.00428159	-
41	LINE.Gypsy	-	770	-	-	7.14603e-05	-
41	LTR.LTR	-	24093	-	-	0.00223596	-
42	LINE.Gypsy	-	787	-	-	7.3038e-05	-
42	LINE.LTR	-	296	-	-	2.74705e-05	-
42	LTR.LTR	-	13770	-	-	0.00127793	-
43	LTR.LTR	-	6210	-	-	0.000576323	-
44	LINE.Gypsy	-	594	-	-	5.51265e-05	-
44	LINE.LTR	-	250	-	-	2.32014e-05	-
44	LTR.LTR	-	3909	-	-	0.000362777	-
45	LTR.LTR	-	2644	-	-	0.000245378	-
46	LINE.Gypsy	-	275	-	-	2.55215e-05	-
46	LTR.LTR	-	159	-	-	1.47561e-05	-
47	LTR.LTR	-	723	-	-	6.70984e-05	-
48	LTR.LTR	-	542	-	-	5.03006e-05	-

## Sheet: Table S5
Table S5. Insertion time of LTR in the genome.
LTR location in assembly	Motif	TSD	Identity	SuperFamily	Insertion_Time (years)	Species
Chr1:504078-514360	motif:TGCA	TSD:TACAA	0.9589	Gypsy	1626278	Fagopyrum cymosum
Chr1:544995-555120	motif:TGCA	TSD:CATGT	0.9832	unknown	655088	Fagopyrum cymosum
Chr1:639400-657121	motif:TGCA	TSD:TACAC	0.9567	Gypsy	1714978	Fagopyrum cymosum
Chr1:661573-668696	motif:TACA	TSD:ATATC	0.965	Copia	1377173	Fagopyrum cymosum
Chr1:689068-697733	motif:TGCA	TSD:GATTG	0.9801	Gypsy	775536	Fagopyrum cymosum
Chr1:715795-725588	motif:TGCA	TSD:GGATA	0.9867	unknown	515700	Fagopyrum cymosum
Chr1:728819-748409	motif:TGCA	TSD:CTACC	0.9855	unknown	562869	Fagopyrum cymosum
Chr1:733531-743198	motif:TGCA	TSD:ACGAT	0.9898	unknown	393603	Fagopyrum cymosum
Chr1:823269-842008	motif:TGCA	TSD:AAAAG	0.9855	Gypsy	564399	Fagopyrum cymosum
Chr1:1034947-1044205	motif:TGCA	TSD:ACCGT	0.9849	unknown	587111	Fagopyrum cymosum
Chr1:1053761-1063142	motif:TGCA	TSD:AGCTT	0.9763	Gypsy	927110	Fagopyrum cymosum
Chr1:1140541-1150699	motif:TGCA	TSD:CGATA	0.989	unknown	425780	Fagopyrum cymosum
Chr1:1242978-1251999	motif:TGCA	TSD:GAGGT	0.9802	unknown	771640	Fagopyrum cymosum
Chr1:1401969-1411678	motif:TGCA	TSD:GATTA	0.9836	Gypsy	638791	Fagopyrum cymosum
Chr1:1469024-1478374	motif:TGCA	TSD:CCTAG	0.9815	Gypsy	718880	Fagopyrum cymosum
Chr1:1480501-1489378	motif:TGCA	TSD:ATGAT	0.981	unknown	742068	Fagopyrum cymosum
Chr1:1529133-1538868	motif:TGCA	TSD:CCCGT	0.9695	unknown	1197202	Fagopyrum cymosum
Chr1:1981238-1990995	motif:TGCA	TSD:ATAAT	0.9881	unknown	462896	Fagopyrum cymosum
Chr1:2213130-2216363	motif:TGCA	TSD:AGTTT	0.9543	Copia	1814113	Fagopyrum cymosum
Chr1:2216606-2226169	motif:TGCA	TSD:CAAGA	0.976	Copia	938434	Fagopyrum cymosum
Chr1:2299567-2309021	motif:TGCA	TSD:ATAAG	0.9874	Gypsy	489189	Fagopyrum cymosum
Chr1:2315085-2318156	motif:TGCA	TSD:ATACC	0.9791	unknown	813941	Fagopyrum cymosum
Chr1:2337793-2344007	motif:TGCA	TSD:TTGCT	0.9926	unknown	284652	Fagopyrum cymosum
Chr1:2426422-2429019	motif:TACA	TSD:ATATA	0.9707	Copia	1148259	Fagopyrum cymosum
Chr1:2465805-2471301	motif:TGCA	TSD:CATTG	0.9494	Copia	2016264	Fagopyrum cymosum
Chr1:2596248-2605961	motif:TGCA	TSD:GCATA	0.9886	Copia	441082	Fagopyrum cymosum
Chr1:2838729-2843442	motif:TGCA	TSD:TAAAT	0.995	Copia	191988	Fagopyrum cymosum
Chr1:2931689-2938274	motif:TGCA	TSD:ATTTT	0.9972	Copia	109786	Fagopyrum cymosum
Chr1:2973574-2978331	motif:TGCA	TSD:GGGTC	0.9854	Copia	565627	Fagopyrum cymosum
Chr1:3083499-3092879	motif:TGCA	TSD:CTCTC	0.9804	Gypsy	765000	Fagopyrum cymosum
Chr1:3112824-3120286	motif:TGTA	TSD:GGTTG	0.9679	unknown	1262963	Fagopyrum cymosum
Chr1:3113551-3119619	motif:TGCA	TSD:AGCCG	0.9638	Gypsy	1425821	Fagopyrum cymosum
Chr1:3265707-3274878	motif:TGCA	TSD:CCAAG	0.9695	Gypsy	1197787	Fagopyrum cymosum
Chr1:3413915-3419402	motif:TGCA	TSD:ATTAT	0.97	unknown	1176055	Fagopyrum cymosum
Chr1:3431845-3437387	motif:TGCA	TSD:GGTCG	0.9649	unknown	1381387	Fagopyrum cymosum
Chr1:3931200-3935917	motif:TGCA	TSD:AAGAC	0.9926	Copia	286317	Fagopyrum cymosum
Chr1:3937211-3944789	motif:TGCA	TSD:ACATC	0.976	Gypsy	936901	Fagopyrum cymosum
Chr1:4048972-4058416	motif:TGCA	TSD:AACAT	0.968	unknown	1257109	Fagopyrum cymosum
Chr1:4112524-4131953	motif:TGCA	TSD:CACTT	0.9696	Gypsy	1192821	Fagopyrum cymosum
Chr1:4563185-4573453	motif:TGCA	TSD:CAAGG	0.9908	Copia	357865	Fagopyrum cymosum
Chr1:4696230-4705737	motif:TGCA	TSD:CTATA	0.9804	Gypsy	765827	Fagopyrum cymosum
Chr1:4734042-4743887	motif:TGCA	TSD:TTTCC	0.9791	Copia	813848	Fagopyrum cymosum
Chr1:4901288-4905936	motif:TGCA	TSD:ATACA	0.989	Copia	428151	Fagopyrum cymosum
Chr1:5035799-5046682	motif:TGCA	TSD:ATATG	0.9835	unknown	640972	Fagopyrum cymosum
Chr1:5049394-5059264	motif:TGCA	TSD:TTATG	0.9675	unknown	1276791	Fagopyrum cymosum
Chr1:5064282-5073737	motif:TGCA	TSD:AAAAT	0.9706	Gypsy	1152767	Fagopyrum cymosum
Chr1:5119012-5124412	motif:TGCA	TSD:AATGA	0.9675	unknown	1276580	Fagopyrum cymosum
Chr1:5437297-5442850	motif:TGCA	TSD:CAACC	0.9727	unknown	1067912	Fagopyrum cymosum
Chr1:5474640-5484739	motif:TGCA	TSD:CTAAT	0.9678	Copia	1266075	Fagopyrum cymosum
Chr1:5490895-5500204	motif:TGCA	TSD:CTTAT	0.9785	unknown	837388	Fagopyrum cymosum
Chr1:5605267-5615252	motif:TGCA	TSD:GTATC	0.9818	Copia	708457	Fagopyrum cymosum
Chr1:5784093-5788333	motif:TGCA	TSD:CTGTC	0.9845	Copia	604131	Fagopyrum cymosum
Chr1:5942010-5950898	motif:TGCA	TSD:GGTGA	0.9805	unknown	758880	Fagopyrum cymosum
Chr1:6235832-6237034	motif:TGCA	TSD:CGGGT	0.9388	unknown	2456464	Fagopyrum cymosum
Chr1:6368115-6374193	motif:TGCA	TSD:ACCAT	0.981	unknown	738296	Fagopyrum cymosum
Chr1:6398928-6408655	motif:TGCA	TSD:CTTTG	0.9559	Gypsy	1747806	Fagopyrum cymosum
Chr1:6743322-6753689	motif:TGCA	TSD:ACACA	0.9865	Gypsy	525387	Fagopyrum cymosum
Chr1:6773067-6781628	motif:TGCA	TSD:TACCT	0.9868	Gypsy	510566	Fagopyrum cymosum
Chr1:7168247-7174259	motif:TGCA	TSD:CCGCT	0.9745	unknown	999481	Fagopyrum cymosum
Chr1:7245432-7260861	motif:TGCA	TSD:TAGTC	0.9608	Gypsy	1547023	Fagopyrum cymosum
Chr1:7251868-7257759	motif:TGCA	TSD:ACTAG	0.9793	unknown	807809	Fagopyrum cymosum
Chr1:7265297-7274971	motif:TGCA	TSD:TGGTT	0.9568	unknown	1712384	Fagopyrum cymosum
Chr1:7275535-7284962	motif:TGCA	TSD:TCATT	0.9814	Gypsy	724688	Fagopyrum cymosum
Chr1:7458567-7466887	motif:TGCA	TSD:GGTGG	0.9442	unknown	2231080	Fagopyrum cymosum
Chr1:7537413-7543425	motif:TGCA	TSD:ATATA	0.9747	Gypsy	989669	Fagopyrum cymosum
Chr1:7990663-7995269	motif:TGCA	TSD:TAATC	0.9531	Copia	1861691	Fagopyrum cymosum
Chr1:8361930-8367407	motif:TGCA	TSD:ATTTT	0.9811	unknown	735734	Fagopyrum cymosum
Chr1:8817811-8828236	motif:TGCA	TSD:ACAAT	0.9772	Copia	889169	Fagopyrum cymosum
Chr1:8833849-8844132	motif:TGCA	TSD:ATTTA	0.9723	Gypsy	1087239	Fagopyrum cymosum
Chr1:8846013-8854035	motif:TGCA	TSD:TGTAA	0.9611	unknown	1535408	Fagopyrum cymosum
Chr1:8925698-8931235	motif:TGCA	TSD:CTTGT	0.9646	unknown	1395025	Fagopyrum cymosum
Chr1:8979710-8989201	motif:TGCA	TSD:ACACT	0.9618	Gypsy	1509075	Fagopyrum cymosum
Chr1:9173547-9188824	motif:TGCA	TSD:ACACC	0.9742	Gypsy	1007830	Fagopyrum cymosum
Chr1:9550738-9559799	motif:TGCA	TSD:TGAGG	0.9464	Gypsy	2140900	Fagopyrum cymosum
Chr1:9566150-9570762	motif:TGCA	TSD:TTAGG	0.9802	unknown	772446	Fagopyrum cymosum
Chr1:9615134-9627281	motif:TGCA	TSD:CTTGA	0.9814	unknown	724589	Fagopyrum cymosum
Chr1:9846716-9856031	motif:TGCA	TSD:ACGAT	0.9877	unknown	475953	Fagopyrum cymosum
Chr1:9980432-9989276	motif:TGCA	TSD:TTTTG	0.9488	Gypsy	2039143	Fagopyrum cymosum
Chr1:10146490-10155204	motif:TGCA	TSD:TAGCT	0.9662	unknown	1328847	Fagopyrum cymosum
Chr1:10540060-10548806	motif:TGCA	TSD:TTTCT	0.9596	unknown	1599088	Fagopyrum cymosum
Chr1:10703136-10712357	motif:TGCA	TSD:CAAAC	0.9705	unknown	1157214	Fagopyrum cymosum
Chr1:11001031-11013511	motif:TGCA	TSD:CACTT	0.9717	unknown	1110761	Fagopyrum cymosum
Chr1:11265861-11269757	motif:TGCA	TSD:ACTTG	0.9724	Copia	1081017	Fagopyrum cymosum
Chr1:11415262-11419731	motif:TGTA	TSD:CCTGG	1	unknown	0	Fagopyrum cymosum
Chr1:11512664-11522860	motif:TGCA	TSD:AATAC	0.9869	Gypsy	507870	Fagopyrum cymosum
Chr1:11718097-11726877	motif:TGCA	TSD:GGCGC	0.9734	unknown	1040721	Fagopyrum cymosum
Chr1:11781119-11790694	motif:TGCA	TSD:ATGGA	0.9632	unknown	1449860	Fagopyrum cymosum
Chr1:11991622-11999801	motif:TGCA	TSD:CGTTT	0.9756	Gypsy	952200	Fagopyrum cymosum
Chr1:12015313-12019995	motif:TGCA	TSD:GGTGT	0.9854	Copia	567020	Fagopyrum cymosum
Chr1:12032396-12042175	motif:TGCA	TSD:ATAGG	0.9826	unknown	677554	Fagopyrum cymosum
Chr1:12927128-12938554	motif:TGCA	TSD:GGACC	0.964	Gypsy	1420015	Fagopyrum cymosum
Chr1:12972667-12974138	motif:TGCA	TSD:TATAT	0.9887	unknown	437901	Fagopyrum cymosum
Chr1:13290605-13299193	motif:TGCA	TSD:TAGG	0.9783	Gypsy	846831	Fagopyrum cymosum
Chr1:13344138-13353505	motif:TGCA	TSD:CTCTT	0.9565	Gypsy	1721732	Fagopyrum cymosum
Chr1:13588141-13598148	motif:TGCA	TSD:AGACC	0.9764	unknown	920788	Fagopyrum cymosum
Chr1:13836660-13845306	motif:TGCA	TSD:TAGG	0.9812	Gypsy	734004	Fagopyrum cymosum
Chr1:13896247-13905369	motif:TGCA	TSD:TATAT	0.9896	Copia	404297	Fagopyrum cymosum
Chr1:13949252-13958451	motif:TGCA	TSD:CTTTT	0.9677	Gypsy	1271011	Fagopyrum cymosum
Chr1:14103716-14119641	motif:TGCA	TSD:GGTTT	0.9771	unknown	894875	Fagopyrum cymosum
Chr1:14109732-14117357	motif:TGCA	TSD:AAACA	0.9922	Gypsy	301663	Fagopyrum cymosum
Chr1:14334368-14336736	motif:TGCA	TSD:CCCGC	0.9933	unknown	257988	Fagopyrum cymosum
Chr1:14339990-14354085	motif:TGCA	TSD:GGTTT	0.9701	unknown	1174330	Fagopyrum cymosum
Chr1:14344080-14351719	motif:TGCA	TSD:AAACA	0.9883	Gypsy	454282	Fagopyrum cymosum
Chr1:14421118-14435454	motif:TGCA	TSD:CTCAT	0.9463	Gypsy	2144955	Fagopyrum cymosum
Chr1:14606674-14619921	motif:TGCA	TSD:TTGG	0.9918	Gypsy	316993	Fagopyrum cymosum
Chr1:14842553-14851837	motif:TGCA	TSD:GGACT	0.9576	Gypsy	1679807	Fagopyrum cymosum
Chr1:14949274-14955998	motif:TGCA	TSD:CCTAG	0.974	Gypsy	1017297	Fagopyrum cymosum
Chr1:15015417-15024681	motif:TGCA	TSD:ATCCG	0.9699	Gypsy	1183164	Fagopyrum cymosum
Chr1:15066470-15077096	motif:TGCA	TSD:GATGT	0.9797	Gypsy	792270	Fagopyrum cymosum
Chr1:15110852-15120855	motif:TGCA	TSD:AGACT	0.9574	unknown	1685253	Fagopyrum cymosum
Chr1:15186704-15195431	motif:TGCA	TSD:TCAAT	0.9643	unknown	1405843	Fagopyrum cymosum
Chr1:15208905-15216263	motif:TGCA	TSD:CACTC	0.975	Copia	979534	Fagopyrum cymosum
Chr1:15766873-15774195	motif:TGCA	TSD:TACCA	0.9861	Copia	539196	Fagopyrum cymosum
Chr1:15805137-15809392	motif:TGCA	TSD:CACTC	0.9577	Copia	1672711	Fagopyrum cymosum
Chr1:15955533-15961182	motif:TGCA	TSD:TATAG	0.9761	unknown	933422	Fagopyrum cymosum
Chr1:16095492-16105515	motif:TGCA	TSD:CAAAA	0.9812	Copia	732818	Fagopyrum cymosum
Chr1:16297894-16304006	motif:TGCA	TSD:CACTT	0.9775	Copia	880383	Fagopyrum cymosum
Chr1:16313853-16323766	motif:TGCA	TSD:CGTGT	0.9813	Copia	727194	Fagopyrum cymosum
Chr1:16502071-16515835	motif:TGCA	TSD:ATTTT	0.9597	unknown	1594116	Fagopyrum cymosum
Chr1:16542433-16550656	motif:TGCA	TSD:ATCTT	0.9473	unknown	2099999	Fagopyrum cymosum
Chr1:16851297-16860167	motif:TGCA	TSD:CACAA	0.9845	unknown	601295	Fagopyrum cymosum
Chr1:17002498-17007976	motif:TGCA	TSD:GATGT	0.9722	unknown	1088659	Fagopyrum cymosum
Chr1:17224830-17231420	motif:TGCA	TSD:TTGTT	0.9734	Copia	1041495	Fagopyrum cymosum
Chr1:17243443-17250309	motif:TGCA	TSD:CTCCT	0.9583	Copia	1648808	Fagopyrum cymosum
Chr1:17260115-17269390	motif:TGCA	TSD:CTAGA	0.975	unknown	979481	Fagopyrum cymosum
Chr1:17277529-17287191	motif:TGCA	TSD:CCACT	0.9771	unknown	893235	Fagopyrum cymosum
Chr1:17545811-17556131	motif:TGCA	TSD:TATTA	0.9786	Gypsy	833403	Fagopyrum cymosum
Chr1:17830180-17840395	motif:TGCA	TSD:CAGCT	0.9807	unknown	753897	Fagopyrum cymosum
Chr1:18560830-18568543	motif:TGCA	TSD:CTTAG	0.983	Gypsy	661531	Fagopyrum cymosum
Chr1:18654307-18664653	motif:TGCA	TSD:ACCCG	0.9673	Gypsy	1286353	Fagopyrum cymosum
Chr1:18714729-18722828	motif:TGCA	TSD:GATAT	0.9916	Copia	325948	Fagopyrum cymosum
Chr1:18759681-18769464	motif:TGCA	TSD:TGTGA	0.9879	unknown	470199	Fagopyrum cymosum
Chr1:18827445-18829875	motif:TGCA	TSD:ACTCG	0.9873	unknown	493370	Fagopyrum cymosum
Chr1:18869873-18872492	motif:TGCA	TSD:CATTG	0.9694	unknown	1202730	Fagopyrum cymosum
Chr1:18927143-18936548	motif:TGCA	TSD:CTTTG	0.974	Copia	1016706	Fagopyrum cymosum
Chr1:19024032-19033952	motif:TGCA	TSD:CTCTT	0.9895	Copia	406496	Fagopyrum cymosum
Chr1:19101042-19105470	motif:TACA	TSD:TGGCC	0.9773	Copia	887646	Fagopyrum cymosum
Chr1:19188712-19193155	motif:TACA	TSD:TGGCC	0.977	Copia	898004	Fagopyrum cymosum
Chr1:19266269-19270715	motif:TACA	TSD:TGGCC	0.9828	Copia	670872	Fagopyrum cymosum
Chr1:19280956-19291125	motif:TGCA	TSD:ACCAG	0.9843	Copia	611510	Fagopyrum cymosum
Chr1:19473859-19479010	motif:TGCA	TSD:ATAGG	0.9714	unknown	1121611	Fagopyrum cymosum
Chr1:19494109-19503403	motif:TGCA	TSD:ATAAT	0.9838	unknown	629821	Fagopyrum cymosum
Chr1:19674984-19684243	motif:TGCA	TSD:TTTAA	0.9689	unknown	1222478	Fagopyrum cymosum
Chr1:19842659-19848261	motif:TGCA	TSD:GATAA	0.969	unknown	1215745	Fagopyrum cymosum
Chr1:19868828-19871479	motif:TGCA	TSD:ATTGG	0.9842	unknown	615080	Fagopyrum cymosum
Chr1:20004031-20014744	motif:TGCA	TSD:TGAGG	0.9864	Gypsy	526335	Fagopyrum cymosum
Chr1:20097792-20100900	motif:TGCA	TSD:ATTCA	0.9339	Copia	2661047	Fagopyrum cymosum
Chr1:20141790-20150331	motif:TACA	TSD:ACAAC	0.9622	Copia	1493294	Fagopyrum cymosum
Chr1:20227480-20230686	motif:TGCA	TSD:CCATG	0.9525	unknown	1886425	Fagopyrum cymosum
Chr1:20266370-20272923	motif:TGCA	TSD:AAAAT	0.9803	Copia	767569	Fagopyrum cymosum
Chr1:20386999-20394651	motif:TGCA	TSD:ACTTT	0.9831	Gypsy	658501	Fagopyrum cymosum
Chr1:20436961-20445807	motif:TGCA	TSD:AACCT	0.9613	Gypsy	1527053	Fagopyrum cymosum
Chr1:20462034-20471230	motif:TGCA	TSD:TATAG	0.9717	Gypsy	1109193	Fagopyrum cymosum
Chr1:20495176-20504631	motif:TGCA	TSD:ACCAT	0.9807	Gypsy	752460	Fagopyrum cymosum
Chr1:20541793-20551475	motif:TGCA	TSD:GAACA	0.9777	unknown	869616	Fagopyrum cymosum
Chr1:20730345-20737978	motif:TGCA	TSD:AAGAG	0.9831	Gypsy	658500	Fagopyrum cymosum
Chr1:20963442-20977625	motif:TGCA	TSD:CAAAT	0.9345	Copia	2637235	Fagopyrum cymosum
Chr1:20989962-20996426	motif:TGCA	TSD:GTAGT	0.976	Copia	939262	Fagopyrum cymosum
Chr1:21124820-21128065	motif:TGCA	TSD:CAAGC	0.9848	unknown	592344	Fagopyrum cymosum
Chr1:21196052-21203504	motif:TGCA	TSD:ATAGC	0.9923	Gypsy	298926	Fagopyrum cymosum
Chr1:21211367-21224725	motif:TGCA	TSD:CTCCT	0.994	Gypsy	231360	Fagopyrum cymosum
Chr1:21243689-21248677	motif:TGCA	TSD:ACGTA	1	Copia	0	Fagopyrum cymosum
Chr1:21318248-21327540	motif:TGCA	TSD:ACATT	0.9735	Gypsy	1038634	Fagopyrum cymosum
Chr1:21558274-21574179	motif:TGCA	TSD:TCATT	0.952	unknown	1909033	Fagopyrum cymosum
Chr1:21866063-21870703	motif:TGCA	TSD:AAAAA	0.9728	Copia	1066026	Fagopyrum cymosum
Chr1:21940734-21946812	motif:TGCA	TSD:TTTTG	0.9785	Copia	837109	Fagopyrum cymosum
Chr1:22049343-22061388	motif:TGCA	TSD:GAACT	0.9769	unknown	902468	Fagopyrum cymosum
Chr1:22169605-22178724	motif:TGCA	TSD:GTCTC	0.9606	unknown	1557232	Fagopyrum cymosum
Chr1:22439198-22451138	motif:TGCA	TSD:TTTA	0.9395	Gypsy	2424683	Fagopyrum cymosum
Chr1:22498645-22507285	motif:TGCA	TSD:CATAG	0.9858	Copia	549796	Fagopyrum cymosum
Chr1:22508541-22518604	motif:TGCA	TSD:CGTTG	0.9825	Copia	682783	Fagopyrum cymosum
Chr1:22565117-22575104	motif:TGCA	TSD:AAGAT	0.9809	Copia	743168	Fagopyrum cymosum
Chr1:22647741-22653571	motif:TGCA	TSD:CACAT	0.9882	unknown	456347	Fagopyrum cymosum
Chr1:22684282-22693475	motif:TGCA	TSD:TCCTA	0.9865	unknown	524966	Fagopyrum cymosum
Chr1:23009728-23019536	motif:TGCA	TSD:GTATG	0.9732	unknown	1051033	Fagopyrum cymosum
Chr1:23261830-23273089	motif:TGCA	TSD:ATAAA	0.9947	Gypsy	205641	Fagopyrum cymosum
Chr1:23441138-23450911	motif:TGCA	TSD:ATTAT	0.9653	unknown	1364912	Fagopyrum cymosum
Chr1:23457506-23461988	motif:TGTA	TSD:GTTAA	0.961	Copia	1538825	Fagopyrum cymosum
Chr1:23523305-23533481	motif:TGCA	TSD:AGACT	0.9756	unknown	954385	Fagopyrum cymosum
Chr1:23558970-23569319	motif:TGCA	TSD:CTTAG	0.9774	Gypsy	881885	Fagopyrum cymosum
Chr1:23582689-23592662	motif:TGCA	TSD:AATCT	0.9758	Gypsy	945224	Fagopyrum cymosum
Chr1:23656825-23671760	motif:TGCA	TSD:CATAG	0.9716	Copia	1114298	Fagopyrum cymosum
Chr1:23959568-23967081	motif:TGCA	TSD:CCTAG	0.9787	Gypsy	829111	Fagopyrum cymosum
Chr1:24123668-24133986	motif:TGCA	TSD:TTTGT	0.966	Gypsy	1337652	Fagopyrum cymosum
Chr1:24365429-24371883	motif:TGCA	TSD:CAAGG	0.9878	unknown	474843	Fagopyrum cymosum
Chr1:24713053-24722563	motif:TGCA	TSD:CTTTG	0.9822	Gypsy	694381	Fagopyrum cymosum
Chr1:24857861-24863472	motif:TGCA	TSD:CATTG	0.9767	unknown	911556	Fagopyrum cymosum
Chr1:25059310-25067103	motif:TTTT	TSD:ACAAG	0.9638	Gypsy	1426055	Fagopyrum cymosum
Chr1:25131303-25140675	motif:TGCA	TSD:ATAGA	0.9576	Gypsy	1679928	Fagopyrum cymosum
Chr1:25278602-25288618	motif:TGCA	TSD:CATTT	0.9765	unknown	918547	Fagopyrum cymosum
Chr1:25311017-25318776	motif:TGCA	TSD:GGAAG	0.9564	unknown	1726746	Fagopyrum cymosum
Chr1:25426751-25434236	motif:TGCA	TSD:GAGAG	0.9948	Gypsy	198941	Fagopyrum cymosum
Chr1:25604350-25617667	motif:TGCA	TSD:GGGTA	0.9745	Copia	996945	Fagopyrum cymosum
Chr1:25605641-25614277	motif:TGCA	TSD:TTACT	0.9701	unknown	1172199	Fagopyrum cymosum
Chr1:25789907-25799148	motif:TGCA	TSD:GGTAA	0.9837	Gypsy	633313	Fagopyrum cymosum
Chr1:26238157-26247883	motif:TGCA	TSD:TAAGA	0.9866	Gypsy	518465	Fagopyrum cymosum
Chr1:26261893-26271949	motif:TGCA	TSD:ATAAT	0.9893	Gypsy	415432	Fagopyrum cymosum
Chr1:26890650-26897144	motif:TGCA	TSD:GCATG	0.9747	Copia	991583	Fagopyrum cymosum
Chr1:27071980-27078112	motif:TGCA	TSD:AGTGG	0.9725	Copia	1076125	Fagopyrum cymosum
Chr1:27134774-27144319	motif:TGCA	TSD:CCTCA	0.9628	unknown	1469408	Fagopyrum cymosum
Chr1:27163171-27177323	motif:TGCA	TSD:GGGTT	1	unknown	0	Fagopyrum cymosum
Chr1:27216753-27230489	motif:TGCA	TSD:ATTAT	0.9848	Copia	588719	Fagopyrum cymosum
Chr1:27380857-27390553	motif:TGCA	TSD:GTGTT	0.9731	Gypsy	1055464	Fagopyrum cymosum
Chr1:27503455-27512144	motif:TGCA	TSD:CCGGA	0.97	unknown	1176526	Fagopyrum cymosum
Chr1:27585430-27592221	motif:TGCA	TSD:CATAC	0.9815	Copia	722036	Fagopyrum cymosum
Chr1:27596403-27602823	motif:TGCA	TSD:AATAG	0.9801	Copia	777419	Fagopyrum cymosum
Chr1:27648000-27657750	motif:TGCA	TSD:ACCCG	0.9754	Gypsy	960484	Fagopyrum cymosum
Chr1:27834887-27844442	motif:TGCA	TSD:GGCTC	0.9713	Gypsy	1124984	Fagopyrum cymosum
Chr1:27959607-27970303	motif:TGCA	TSD:CTATC	0.9578	unknown	1669902	Fagopyrum cymosum
Chr1:27978001-27987524	motif:TGCA	TSD:AAACA	0.9864	Gypsy	526423	Fagopyrum cymosum
Chr1:28011665-28020085	motif:TGCA	TSD:AATAT	0.9422	unknown	2314209	Fagopyrum cymosum
Chr1:28082712-28087346	motif:TGCA	TSD:AATGC	0.9635	Copia	1439015	Fagopyrum cymosum
Chr1:28320766-28332429	motif:TGCA	TSD:TAGG	0.9799	Gypsy	784644	Fagopyrum cymosum
Chr1:28483295-28491709	motif:TGCA	TSD:ATATT	0.9416	Gypsy	2338684	Fagopyrum cymosum
Chr1:28638536-28648831	motif:TGCA	TSD:TTTTT	0.9838	unknown	629499	Fagopyrum cymosum
Chr1:28974690-28983602	motif:TGCA	TSD:AGCTA	0.9604	unknown	1562775	Fagopyrum cymosum
Chr1:28984728-28993083	motif:TGCA	TSD:CATTA	0.9729	Copia	1062354	Fagopyrum cymosum
Chr1:29011668-29029986	motif:TGCA	TSD:CCACA	0.9612	unknown	1531434	Fagopyrum cymosum
Chr1:29036360-29045813	motif:TGCA	TSD:CGCAT	0.9676	Copia	1274343	Fagopyrum cymosum
Chr1:29083705-29092957	motif:TGCA	TSD:TGGAG	0.9849	unknown	585833	Fagopyrum cymosum
Chr1:29177508-29181981	motif:TATA	TSD:TATAC	0.9864	Copia	528093	Fagopyrum cymosum
Chr1:29198512-29202980	motif:TATA	TSD:TATAC	0.9728	Copia	1066029	Fagopyrum cymosum
Chr1:29211891-29220191	motif:TGCA	TSD:TCTAT	0.9831	unknown	659368	Fagopyrum cymosum
Chr1:29243637-29249413	motif:TGCA	TSD:GCGGG	0.9757	unknown	948969	Fagopyrum cymosum
Chr1:29308813-29310315	motif:TGCA	TSD:ATAAG	0.9361	unknown	2568281	Fagopyrum cymosum
Chr1:29332271-29351647	motif:TGCA	TSD:ATCTA	0.9579	Gypsy	1664734	Fagopyrum cymosum
Chr1:29961360-29971382	motif:TGCA	TSD:CTCAC	0.9868	unknown	510771	Fagopyrum cymosum
Chr1:30167143-30176724	motif:TGCA	TSD:CATGT	0.9455	Gypsy	2175691	Fagopyrum cymosum
Chr1:30244595-30249328	motif:TGCA	TSD:AAATT	0.9932	Copia	261054	Fagopyrum cymosum
Chr1:30278636-30289122	motif:TGCA	TSD:AAAGG	0.9549	Gypsy	1787948	Fagopyrum cymosum
Chr1:30300533-30303203	motif:TGCA	TSD:GCATT	0.9802	unknown	770067	Fagopyrum cymosum
Chr1:30331120-30338662	motif:TGCA	TSD:AGGA	0.9825	Gypsy	682778	Fagopyrum cymosum
Chr1:30361177-30369722	motif:TGCA	TSD:ACACT	0.9763	unknown	926022	Fagopyrum cymosum
Chr1:30523073-30532477	motif:TGCA	TSD:TGATA	0.9853	unknown	570785	Fagopyrum cymosum
Chr1:30557524-30577613	motif:TGCA	TSD:CAGTC	0.9842	unknown	612805	Fagopyrum cymosum
Chr1:30562156-30572008	motif:TGCA	TSD:GTTGT	0.9882	unknown	455533	Fagopyrum cymosum
Chr1:30991215-30996311	motif:TACA	TSD:GTCGT	0.9895	Copia	407725	Fagopyrum cymosum
Chr1:31038529-31046371	motif:TGCA	TSD:ACGAT	0.9764	Copia	920327	Fagopyrum cymosum
Chr1:31156380-31166662	motif:TGCA	TSD:TTTTC	0.9816	unknown	716372	Fagopyrum cymosum
Chr1:31178336-31182744	motif:TGTA	TSD:CATAC	0.9341	Copia	2651621	Fagopyrum cymosum
Chr1:31242837-31252238	motif:TGCA	TSD:CCCGC	0.979	Gypsy	820423	Fagopyrum cymosum
Chr1:31271718-31277524	motif:TGCA	TSD:CCACA	0.98	unknown	780957	Fagopyrum cymosum
Chr1:31287954-31296781	motif:TGCA	TSD:ATAGT	0.9757	unknown	950599	Fagopyrum cymosum
Chr1:31374456-31384384	motif:TGCA	TSD:ATATC	0.9576	Gypsy	1678388	Fagopyrum cymosum
Chr1:31399933-31412698	motif:TGCA	TSD:ATGGA	0.9555	Gypsy	1763850	Fagopyrum cymosum
Chr1:31578426-31587075	motif:TGCA	TSD:GTGTG	0.971	unknown	1139343	Fagopyrum cymosum
Chr1:31634078-31646111	motif:TGCA	TSD:GTAGC	0.9474	unknown	2097153	Fagopyrum cymosum
Chr1:31822552-31832014	motif:TGCA	TSD:CAAAG	0.9616	Gypsy	1515142	Fagopyrum cymosum
Chr1:32192870-32198981	motif:TGCA	TSD:ATATG	0.9583	Gypsy	1648807	Fagopyrum cymosum
Chr1:32212630-32229289	motif:TGCA	TSD:AGGAG	0.9667	Gypsy	1308445	Fagopyrum cymosum
Chr1:32216924-32224394	motif:TGCA	TSD:TCAAA	0.9682	Gypsy	1251660	Fagopyrum cymosum
Chr1:32246258-32255305	motif:TGCA	TSD:CCTGG	0.9737	Gypsy	1027878	Fagopyrum cymosum
Chr1:32266603-32277626	motif:TGCA	TSD:CTACA	0.9634	Gypsy	1441553	Fagopyrum cymosum
Chr1:32293296-32300932	motif:TGCA	TSD:AATCG	0.9922	Gypsy	300876	Fagopyrum cymosum
Chr1:32472703-32482816	motif:TGCA	TSD:TGCAC	0.9786	Gypsy	836556	Fagopyrum cymosum
Chr1:32605233-32610106	motif:TGCA	TSD:CTTA	0.958	unknown	1663699	Fagopyrum cymosum
Chr1:32763228-32770393	motif:TGCA	TSD:AAAGG	0.9838	unknown	628168	Fagopyrum cymosum
Chr1:32851537-32857722	motif:TGCA	TSD:TCATG	0.9794	Copia	803570	Fagopyrum cymosum
Chr1:33067733-33077185	motif:TGCA	TSD:TTTAC	0.9592	unknown	1614620	Fagopyrum cymosum
Chr1:33105781-33115465	motif:TGCA	TSD:TAAGT	0.9769	unknown	903369	Fagopyrum cymosum
Chr1:33116051-33123688	motif:TGCA	TSD:TTAAA	0.9857	Gypsy	555476	Fagopyrum cymosum
Chr1:33354420-33363403	motif:TGCA	TSD:GAGGT	0.9636	unknown	1434391	Fagopyrum cymosum
Chr1:33407338-33416804	motif:TGCA	TSD:ATTAA	0.9832	Gypsy	652379	Fagopyrum cymosum
Chr1:33627435-33637336	motif:TGCA	TSD:TGCCC	0.9741	unknown	1014366	Fagopyrum cymosum
Chr1:33743491-33753628	motif:TGCA	TSD:CGTGT	0.9842	Gypsy	614860	Fagopyrum cymosum
Chr1:34257449-34267637	motif:TGCA	TSD:GGAAG	0.9692	unknown	1211041	Fagopyrum cymosum
Chr1:34451080-34461073	motif:TGCA	TSD:CCGGC	0.9868	Gypsy	510798	Fagopyrum cymosum
Chr1:34536561-34546270	motif:TGCA	TSD:CCATT	0.9851	unknown	578195	Fagopyrum cymosum
Chr1:34768306-34777433	motif:TGCA	TSD:ACAAT	0.9601	Copia	1577297	Fagopyrum cymosum
Chr1:34777556-34790280	motif:TGCA	TSD:ACCTC	0.9893	Copia	415062	Fagopyrum cymosum
Chr1:34792146-34802082	motif:TGCA	TSD:GGTGT	0.9803	Copia	768293	Fagopyrum cymosum
Chr1:35047353-35057749	motif:TGCA	TSD:CTCTG	0.9803	Gypsy	769082	Fagopyrum cymosum
Chr1:35156811-35161674	motif:TGCA	TSD:TATC	0.9929	unknown	276043	Fagopyrum cymosum
Chr1:35444580-35448899	motif:TGCA	TSD:GTTTA	0.984	Copia	623723	Fagopyrum cymosum
Chr1:35455946-35465830	motif:TGCA	TSD:CCATC	0.9566	unknown	1719235	Fagopyrum cymosum
Chr1:35478125-35497015	motif:TGCA	TSD:GGAAA	0.987	Gypsy	505324	Fagopyrum cymosum
Chr1:35711514-35720846	motif:TGCA	TSD:TAAAT	0.974	unknown	1019409	Fagopyrum cymosum
Chr1:35863250-35871386	motif:TGCA	TSD:CATAA	0.9757	Gypsy	949756	Fagopyrum cymosum
Chr1:35910198-35919562	motif:TGCA	TSD:CAAAC	0.982	Gypsy	699962	Fagopyrum cymosum
Chr1:35981041-35990748	motif:TGCA	TSD:ACGGA	0.9883	unknown	452558	Fagopyrum cymosum
Chr1:36052709-36062221	motif:TGCA	TSD:ATGGT	0.9626	Gypsy	1476036	Fagopyrum cymosum
Chr1:36240147-36249560	motif:TGCA	TSD:AAACA	0.9639	Gypsy	1424794	Fagopyrum cymosum
Chr1:36329644-36339360	motif:TGCA	TSD:TGGAT	0.9768	unknown	907522	Fagopyrum cymosum
Chr1:36434883-36440556	motif:TGCA	TSD:TGAGA	0.9825	unknown	682783	Fagopyrum cymosum
Chr1:36589908-36599527	motif:TGCA	TSD:CATAT	0.9639	Copia	1421032	Fagopyrum cymosum
Chr1:36635474-36645587	motif:TGCA	TSD:CACTG	0.9865	Copia	524489	Fagopyrum cymosum
Chr1:36716298-36726384	motif:TGCA	TSD:ATGAA	0.9552	Gypsy	1775983	Fagopyrum cymosum
Chr1:36886592-36905335	motif:TGCA	TSD:TGGTT	0.9762	unknown	930601	Fagopyrum cymosum
Chr1:36892288-36901736	motif:TGCA	TSD:ACGAC	0.9835	unknown	640233	Fagopyrum cymosum
Chr1:36979190-36986509	motif:TGCA	TSD:TGATG	0.9666	Gypsy	1315006	Fagopyrum cymosum
Chr1:37281811-37291019	motif:TGCA	TSD:AGAGG	0.9779	Gypsy	864209	Fagopyrum cymosum
Chr1:37303602-37316069	motif:TGCA	TSD:TCTAG	0.9737	unknown	1030334	Fagopyrum cymosum
Chr1:37568110-37572870	motif:TGCA	TSD:GTTAT	0.995	Copia	191035	Fagopyrum cymosum
Chr1:37637350-37639772	motif:TGTA	TSD:GACAA	0.9545	unknown	1803463	Fagopyrum cymosum
Chr1:37639817-37647908	motif:TGCA	TSD:AACAT	0.9604	unknown	1564038	Fagopyrum cymosum
Chr1:37743765-37749945	motif:TGCA	TSD:ATCAA	0.9604	unknown	1562774	Fagopyrum cymosum
Chr1:37833945-37841613	motif:TGCA	TSD:CGTAA	0.9797	Gypsy	789680	Fagopyrum cymosum
Chr1:38325934-38341036	motif:TGCA	TSD:ACTAA	0.982	unknown	702044	Fagopyrum cymosum
Chr1:38501396-38509743	motif:TGCA	TSD:CTTT	0.9837	Copia	634309	Fagopyrum cymosum
Chr1:38742150-38752015	motif:TGCA	TSD:CAAAG	0.9649	unknown	1381055	Fagopyrum cymosum
Chr1:38881140-38889875	motif:TGCA	TSD:TATGA	0.9666	unknown	1315687	Fagopyrum cymosum
Chr1:38960646-38972140	motif:TGCA	TSD:GATCA	0.9614	unknown	1524400	Fagopyrum cymosum
Chr1:39010563-39019789	motif:TGCA	TSD:GGTGC	0.9707	Gypsy	1149448	Fagopyrum cymosum
Chr1:39192739-39200359	motif:TGCA	TSD:CCTCC	0.9296	Gypsy	2841292	Fagopyrum cymosum
Chr1:39210938-39226362	motif:TGCA	TSD:TACAT	0.9584	unknown	1646520	Fagopyrum cymosum
Chr1:39466499-39475938	motif:TGCA	TSD:AGAGC	0.9714	unknown	1121784	Fagopyrum cymosum
Chr1:39578174-39590021	motif:TGCA	TSD:GGAGG	0.9752	Gypsy	968852	Fagopyrum cymosum
Chr1:39598212-39607700	motif:TGCA	TSD:AATGG	0.9717	Gypsy	1108051	Fagopyrum cymosum
Chr1:39664467-39673621	motif:TGCA	TSD:TCTCT	0.9585	Gypsy	1643234	Fagopyrum cymosum
Chr1:39690609-39699982	motif:TGCA	TSD:ATCAT	0.9498	Gypsy	1999983	Fagopyrum cymosum
Chr1:39752886-39757351	motif:TGTA	TSD:GAAAT	1	Copia	0	Fagopyrum cymosum
Chr1:39893465-39903821	motif:TGCA	TSD:CCCGT	0.9603	unknown	1567754	Fagopyrum cymosum
Chr1:39924205-39933184	motif:TGCA	TSD:GAAGG	0.9501	Gypsy	1985402	Fagopyrum cymosum
Chr1:40228398-40237677	motif:TGCA	TSD:ATGGT	0.9815	unknown	721840	Fagopyrum cymosum
Chr1:40244050-40254718	motif:TGCA	TSD:AATAC	0.9659	unknown	1342397	Fagopyrum cymosum
Chr1:40316265-40325630	motif:TGCA	TSD:ATTAG	0.9824	Gypsy	685589	Fagopyrum cymosum
Chr1:40361719-40371141	motif:TGCA	TSD:ATTTT	0.9723	unknown	1086338	Fagopyrum cymosum
Chr1:40441329-40447665	motif:TGCA	TSD:ACGAG	0.9822	unknown	693277	Fagopyrum cymosum
Chr1:40740530-40745694	motif:TGCA	TSD:CCGCC	0.9789	unknown	823934	Fagopyrum cymosum
Chr1:40891613-40901753	motif:TGCA	TSD:TCTGT	0.9656	Gypsy	1352881	Fagopyrum cymosum
Chr1:40956357-40965922	motif:TGCA	TSD:GGTGG	0.9692	Gypsy	1209898	Fagopyrum cymosum
Chr1:41103698-41113672	motif:TGCA	TSD:CATGC	0.9793	Copia	806538	Fagopyrum cymosum
Chr1:41166766-41171575	motif:TACA	TSD:GTCTA	0.9811	Copia	734977	Fagopyrum cymosum
Chr1:41270739-41272000	motif:TGCA	TSD:AAGGA	0.9254	unknown	3022027	Fagopyrum cymosum
Chr1:41319663-41328270	motif:TGCA	TSD:CGGAA	0.9474	unknown	2097658	Fagopyrum cymosum
Chr1:41580816-41599244	motif:TGCA	TSD:TTGT	0.9914	unknown	332396	Fagopyrum cymosum
Chr1:41806715-41813573	motif:TGCA	TSD:TTGTT	0.9481	Copia	2066600	Fagopyrum cymosum
Chr1:41817143-41828451	motif:TGCA	TSD:AAAT	0.9742	Gypsy	1009029	Fagopyrum cymosum
Chr1:41922789-41930512	motif:TAAA	TSD:TGTAA	0.9796	Gypsy	797454	Fagopyrum cymosum
Chr1:42108938-42118646	motif:TGCA	TSD:AGTGA	0.9797	unknown	791311	Fagopyrum cymosum
Chr1:42394458-42399200	motif:TGCA	TSD:AGTGA	0.9594	Copia	1605764	Fagopyrum cymosum
Chr1:42462490-42478794	motif:TGCA	TSD:TAGAT	0.9599	unknown	1586223	Fagopyrum cymosum
Chr1:42488047-42497458	motif:TGCA	TSD:GAAAT	0.9618	unknown	1506007	Fagopyrum cymosum
Chr1:42691718-42695156	motif:TGCA	TSD:CCTAT	0.9726	unknown	1073472	Fagopyrum cymosum
Chr1:42705588-42723302	motif:TGCA	TSD:CTCGA	0.9669	Gypsy	1300031	Fagopyrum cymosum
Chr1:42863195-42872700	motif:TGCA	TSD:GAAAG	0.983	unknown	660782	Fagopyrum cymosum
Chr1:42904051-42907363	motif:TGCA	TSD:TATG	0.978	Gypsy	860342	Fagopyrum cymosum
Chr1:43059596-43067067	motif:TGCA	TSD:TGACC	0.9755	Gypsy	957636	Fagopyrum cymosum
Chr1:43162440-43167149	motif:TATA	TSD:ACGCC	0.9524	Copia	1892226	Fagopyrum cymosum
Chr1:43323567-43341500	motif:TGCA	TSD:ATGGT	0.975	Gypsy	978567	Fagopyrum cymosum
Chr1:43326478-43335858	motif:TGCA	TSD:CTCCC	0.9815	Gypsy	721965	Fagopyrum cymosum
Chr1:43818926-43829272	motif:TGCA	TSD:TTTAT	0.9872	unknown	495653	Fagopyrum cymosum
Chr1:43865647-43870555	motif:TGCA	TSD:CATAG	0.9815	unknown	721989	Fagopyrum cymosum
Chr1:44090640-44100766	motif:TGCA	TSD:ACTAT	0.9901	Copia	381711	Fagopyrum cymosum
Chr1:44392354-44401920	motif:TGCA	TSD:TTTAT	0.969	unknown	1218981	Fagopyrum cymosum
Chr1:44448949-44457189	motif:TGCA	TSD:CTCAC	0.9441	unknown	2235868	Fagopyrum cymosum
Chr1:44841850-44849003	motif:TGCA	TSD:GGATG	0.9808	Copia	749905	Fagopyrum cymosum
Chr1:44854326-44860851	motif:TGCA	TSD:TGAAA	0.9909	Copia	350716	Fagopyrum cymosum
Chr1:45043712-45053221	motif:TGCA	TSD:CAACT	0.9696	unknown	1194385	Fagopyrum cymosum
Chr1:45110003-45119537	motif:TGCA	TSD:TCTTC	0.9593	Gypsy	1608293	Fagopyrum cymosum
Chr1:45159498-45169126	motif:TGCA	TSD:CAGAA	0.979	unknown	819613	Fagopyrum cymosum
Chr1:45350789-45362779	motif:TGCA	TSD:AGGCC	0.9692	Gypsy	1210185	Fagopyrum cymosum
Chr1:45525585-45535044	motif:TGCA	TSD:TAGCT	0.9794	Gypsy	804774	Fagopyrum cymosum
Chr1:45558043-45566445	motif:TGCA	TSD:ACCCA	0.9743	unknown	1006659	Fagopyrum cymosum
Chr1:45714246-45723403	motif:TGCA	TSD:CTTTG	0.9488	Gypsy	2039062	Fagopyrum cymosum
Chr1:45757808-45763491	motif:TGCA	TSD:CTACG	0.9709	unknown	1143274	Fagopyrum cymosum
Chr1:45765372-45773635	motif:TGCA	TSD:TGTAC	0.9709	unknown	1140064	Fagopyrum cymosum
Chr1:45904277-45909855	motif:TGCA	TSD:TAATG	0.9861	unknown	539776	Fagopyrum cymosum
Chr1:46020770-46024896	motif:TGCA	TSD:CTCTT	0.9412	Copia	2356089	Fagopyrum cymosum
Chr1:46286011-46294546	motif:TGCA	TSD:AACTC	0.9913	Copia	334826	Fagopyrum cymosum
Chr1:46416624-46426357	motif:TGCA	TSD:CCTTA	0.9783	Gypsy	845936	Fagopyrum cymosum
Chr1:46432461-46443533	motif:TGCA	TSD:ATCTC	0.9402	Gypsy	2394807	Fagopyrum cymosum
Chr1:46464735-46470908	motif:TGCA	TSD:GTGTA	0.9797	Copia	793072	Fagopyrum cymosum
Chr1:46603796-46613724	motif:TGCA	TSD:ATGTC	0.9835	Gypsy	641533	Fagopyrum cymosum
Chr1:46747053-46756460	motif:TGCA	TSD:ATAGA	0.9612	unknown	1534119	Fagopyrum cymosum
Chr1:46902697-46912313	motif:TGCA	TSD:CGGAA	0.9608	Gypsy	1546627	Fagopyrum cymosum
Chr1:46943257-46948014	motif:TGCA	TSD:ACTTT	0.9816	Copia	715824	Fagopyrum cymosum
Chr1:47012806-47021799	motif:TGCA	TSD:TAGCA	0.929	Gypsy	2868903	Fagopyrum cymosum
Chr1:47200737-47203161	motif:TGCA	TSD:ATACC	0.9722	Copia	1090866	Fagopyrum cymosum
Chr1:47456187-47460802	motif:TGCA	TSD:GAAAT	0.9655	Copia	1357713	Fagopyrum cymosum
Chr1:47508714-47517303	motif:TGCA	TSD:CAACT	0.9608	unknown	1548501	Fagopyrum cymosum
Chr1:47591973-47606970	motif:TACA	TSD:TCATC	0.9756	Copia	953682	Fagopyrum cymosum
Chr1:47689071-47691995	motif:TGCA	TSD:ACAAG	0.9912	Copia	342393	Fagopyrum cymosum
Chr1:47713584-47725316	motif:TGCA	TSD:TAGG	0.9615	Gypsy	1520451	Fagopyrum cymosum
Chr1:47768790-47773870	motif:TGCA	TSD:CCGTT	0.9715	unknown	1117326	Fagopyrum cymosum
Chr1:48094292-48099977	motif:TGCA	TSD:ATAGT	0.9747	unknown	990525	Fagopyrum cymosum
Chr1:48144327-48153024	motif:TGCA	TSD:TTTCT	0.973	unknown	1057043	Fagopyrum cymosum
Chr1:48159998-48164760	motif:TGCA	TSD:GGTAT	0.9519	Copia	1913156	Fagopyrum cymosum
Chr1:48299165-48308589	motif:TGCA	TSD:TATAT	0.9631	Gypsy	1455264	Fagopyrum cymosum
Chr1:48412190-48421968	motif:TGCA	TSD:TCTAT	0.9667	unknown	1309766	Fagopyrum cymosum
Chr1:48427217-48437104	motif:TGCA	TSD:AACGT	0.9661	unknown	1334963	Fagopyrum cymosum
Chr1:48564695-48574780	motif:TGCA	TSD:CAAAC	0.9536	Gypsy	1844171	Fagopyrum cymosum
Chr1:48578181-48587374	motif:TGCA	TSD:TCCAT	0.9613	Gypsy	1527920	Fagopyrum cymosum
Chr1:48764110-48772418	motif:TGCA	TSD:GATGT	0.9802	unknown	772260	Fagopyrum cymosum
Chr1:48772875-48781639	motif:TGCA	TSD:GTTTG	0.9756	unknown	952139	Fagopyrum cymosum
Chr1:48888400-48897750	motif:TGCA	TSD:TTAAT	0.9855	Gypsy	561653	Fagopyrum cymosum
Chr1:49007314-49016014	motif:TGCA	TSD:CTTCT	0.9442	Gypsy	2229929	Fagopyrum cymosum
Chr1:49324244-49328328	motif:TGCA	TSD:TCCT	0.9615	unknown	1521733	Fagopyrum cymosum
Chr1:49398042-49407533	motif:TGCA	TSD:ACTCT	0.979	Gypsy	819111	Fagopyrum cymosum
Chr1:49410081-49418662	motif:TGCA	TSD:GGTGA	0.9852	unknown	573055	Fagopyrum cymosum
Chr1:49444169-49451624	motif:TGCA	TSD:ATCAT	0.9711	Gypsy	1133893	Fagopyrum cymosum
Chr1:49490484-49499824	motif:TGCA	TSD:GTCTT	0.9768	Gypsy	907155	Fagopyrum cymosum
Chr1:49669544-49675691	motif:TGCA	TSD:ATAGT	0.9795	unknown	797642	Fagopyrum cymosum
Chr1:49792207-49801745	motif:TGCA	TSD:CTTCC	0.9559	Gypsy	1747193	Fagopyrum cymosum
Chr1:49952326-49961861	motif:TGCA	TSD:CATTA	0.9663	unknown	1326301	Fagopyrum cymosum
Chr1:49963812-49973513	motif:TGCA	TSD:AATCT	0.9777	unknown	870423	Fagopyrum cymosum
Chr1:50044005-50053354	motif:TGCA	TSD:AGTAG	0.9813	unknown	726641	Fagopyrum cymosum
Chr1:50325092-50343704	motif:TGCA	TSD:TAAAC	0.9332	Gypsy	2691315	Fagopyrum cymosum
Chr1:50451179-50460777	motif:TGCA	TSD:AATAT	0.9488	Gypsy	2037649	Fagopyrum cymosum
Chr1:50478932-50488051	motif:TGCA	TSD:TAAGT	0.9477	Gypsy	2085309	Fagopyrum cymosum
Chr1:50567131-50576620	motif:TGCA	TSD:TACAA	0.9663	unknown	1327983	Fagopyrum cymosum
Chr1:50666960-50680229	motif:TGCA	TSD:GAGAG	0.994	Gypsy	230981	Fagopyrum cymosum
Chr1:50694007-50703300	motif:TGCA	TSD:TATGA	0.9525	Gypsy	1889022	Fagopyrum cymosum
Chr1:50884340-50894362	motif:TGCA	TSD:CATCT	0.9769	Copia	903796	Fagopyrum cymosum
Chr1:50905087-50913691	motif:TGCA	TSD:AGAGG	0.9339	Gypsy	2659530	Fagopyrum cymosum
Chr1:50953428-50959653	motif:TGCA	TSD:TTTGG	0.9888	unknown	433086	Fagopyrum cymosum
Chr1:50961404-50971114	motif:TGCA	TSD:AGTGG	0.9729	unknown	1062035	Fagopyrum cymosum
Chr1:51651826-51657722	motif:TGCA	TSD:TACCA	0.956	Gypsy	1745714	Fagopyrum cymosum
Chr1:51822863-51827617	motif:TACA	TSD:GAAGC	0.9686	Copia	1234244	Fagopyrum cymosum
Chr1:51844866-51853290	motif:TGCA	TSD:GGACG	0.9637	unknown	1429726	Fagopyrum cymosum
Chr1:51856113-51863314	motif:TGCA	TSD:ATCAT	0.9657	Gypsy	1350646	Fagopyrum cymosum
Chr1:51873314-51878134	motif:TGCA	TSD:ATACA	0.9872	Copia	495227	Fagopyrum cymosum
Chr1:52077602-52087028	motif:TGCA	TSD:AAAAT	0.9742	Gypsy	1011520	Fagopyrum cymosum
Chr1:52294798-52304559	motif:TGCA	TSD:GAAAG	0.9724	unknown	1081018	Fagopyrum cymosum
Chr1:52424451-52435193	motif:TGCA	TSD:ATAAT	0.9538	Copia	1834770	Fagopyrum cymosum
Chr1:52530328-52544230	motif:TGCA	TSD:CTTT	0.9144	Gypsy	3495214	Fagopyrum cymosum
Chr1:52616316-52627718	motif:TACA	TSD:AGATC	0.9571	Copia	1700906	Fagopyrum cymosum
Chr1:52705106-52714682	motif:TGCA	TSD:TAAAG	0.9734	Gypsy	1039976	Fagopyrum cymosum
Chr1:52958531-52967945	motif:TGCA	TSD:TCGCG	0.9824	unknown	686750	Fagopyrum cymosum
Chr1:53025576-53039891	motif:TGCA	TSD:GCTTG	0.9769	unknown	902262	Fagopyrum cymosum
Chr1:53067604-53079138	motif:TGCA	TSD:CAAGG	0.9591	Gypsy	1618305	Fagopyrum cymosum
Chr1:53098614-53106469	motif:TGCA	TSD:CTAGA	0.9563	Gypsy	1731541	Fagopyrum cymosum
Chr1:53202991-53211540	motif:TGCA	TSD:TGGGT	0.9479	unknown	2078299	Fagopyrum cymosum
Chr1:53224662-53229198	motif:TGCA	TSD:CCTTG	0.9673	unknown	1285954	Fagopyrum cymosum
Chr1:53247666-53260999	motif:TGCA	TSD:CTAAA	0.9746	Gypsy	994419	Fagopyrum cymosum
Chr1:53693505-53703340	motif:TGCA	TSD:AATTT	0.9628	unknown	1468842	Fagopyrum cymosum
Chr1:53709395-53711550	motif:TGCA	TSD:GATTC	0.9881	Gypsy	460169	Fagopyrum cymosum
Chr1:53858085-53867402	motif:TGCA	TSD:ATATT	0.979	Gypsy	817941	Fagopyrum cymosum
Chr1:53872177-53890316	motif:TGCA	TSD:GTACC	0.9571	Gypsy	1699014	Fagopyrum cymosum
Chr1:53878792-53887343	motif:TGCA	TSD:ACACC	0.9475	unknown	2095367	Fagopyrum cymosum
Chr1:54058355-54068622	motif:TGCA	TSD:GGCGA	0.9643	Gypsy	1406793	Fagopyrum cymosum
Chr1:54351052-54361269	motif:TGCA	TSD:TCTAC	0.9666	Gypsy	1312583	Fagopyrum cymosum
Chr1:54526353-54531438	motif:TACA	TSD:CCTCT	1	Copia	0	Fagopyrum cymosum
Chr1:54533681-54542857	motif:TGCA	TSD:AAATC	0.9802	Gypsy	771852	Fagopyrum cymosum
Chr1:54638717-54648885	motif:TGCA	TSD:GTCAC	0.9733	Gypsy	1045486	Fagopyrum cymosum
Chr1:54882511-54892048	motif:TGCA	TSD:GATCT	0.9634	unknown	1442145	Fagopyrum cymosum
Chr1:55041108-55049629	motif:TGCA	TSD:ATTCC	0.9337	unknown	2668896	Fagopyrum cymosum
Chr1:55192437-55201637	motif:TGCA	TSD:CAAAA	0.9592	unknown	1614903	Fagopyrum cymosum
Chr1:55325110-55335262	motif:TGCA	TSD:GGAAT	0.9806	Gypsy	754301	Fagopyrum cymosum
Chr1:55366077-55375234	motif:TGCA	TSD:CTAAG	0.9855	unknown	562872	Fagopyrum cymosum
Chr1:55443711-55453313	motif:TGCA	TSD:ATGGT	0.9778	unknown	867623	Fagopyrum cymosum
Chr1:55462614-55472724	motif:TGCA	TSD:TCCTA	0.9747	Gypsy	988517	Fagopyrum cymosum
Chr1:55485249-55492700	motif:TGCA	TSD:CTCTT	0.9948	Gypsy	198941	Fagopyrum cymosum
Chr1:55548888-55558329	motif:TGCA	TSD:ACGAG	0.9467	Gypsy	2125457	Fagopyrum cymosum
Chr1:55580891-55588896	motif:TGCA	TSD:CTAGA	0.9796	unknown	797105	Fagopyrum cymosum
Chr1:56179390-56189198	motif:TGCA	TSD:TAGGG	0.9841	unknown	619718	Fagopyrum cymosum
Chr1:56252718-56265973	motif:TGCA	TSD:CGGCG	0.989	Gypsy	426015	Fagopyrum cymosum
Chr1:56290938-56295487	motif:TGTA	TSD:TACAG	0.9888	unknown	432970	Fagopyrum cymosum
Chr1:56510616-56519382	motif:TGCA	TSD:CCGGG	0.9374	unknown	2515703	Fagopyrum cymosum
Chr1:56661472-56670875	motif:TGCA	TSD:TATGC	0.9832	unknown	655259	Fagopyrum cymosum
Chr1:56793684-56803852	motif:TGCA	TSD:CTCCT	0.9563	Gypsy	1731882	Fagopyrum cymosum
Chr1:56956635-56974304	motif:TGCA	TSD:ACAGA	0.9506	Gypsy	1966426	Fagopyrum cymosum
Chr1:57122988-57130240	motif:TGCA	TSD:CCTAA	0.9637	Gypsy	1431063	Fagopyrum cymosum
Chr1:57158925-57166385	motif:TGCA	TSD:CTCTT	0.986	Gypsy	542708	Fagopyrum cymosum
Chr1:57310236-57319455	motif:TGCA	TSD:TAGAT	0.9681	unknown	1253646	Fagopyrum cymosum
Chr1:57354892-57364529	motif:TGCA	TSD:ATTGG	0.9419	Gypsy	2327072	Fagopyrum cymosum
Chr1:57694151-57699752	motif:TGCA	TSD:ATTTG	0.9701	unknown	1173309	Fagopyrum cymosum
Chr1:57777538-57786662	motif:TGCA	TSD:ACAAT	0.9586	Gypsy	1639293	Fagopyrum cymosum
Chr1:57831386-57833916	motif:TGCA	TSD:TCGAA	0.9703	unknown	1166900	Fagopyrum cymosum
Chr1:57935407-57942852	motif:TGCA	TSD:GTGCG	0.9882	Gypsy	456675	Fagopyrum cymosum
Chr1:58139784-58149522	motif:TGCA	TSD:GAGAG	0.9673	unknown	1284905	Fagopyrum cymosum
Chr1:58441042-58449768	motif:TGCA	TSD:CGGCA	0.9485	unknown	2053258	Fagopyrum cymosum
Chr1:58648812-58654791	motif:TGCA	TSD:ACTAT	0.9566	unknown	1718820	Fagopyrum cymosum
Chr1:58730264-58735413	motif:TGCA	TSD:TTTAT	0.9863	Copia	533293	Fagopyrum cymosum
Chr1:58773327-58781817	motif:TGCA	TSD:ATTTA	0.9707	unknown	1149208	Fagopyrum cymosum
Chr1:58895275-58907591	motif:TGCA	TSD:ATTTG	0.9616	Gypsy	1516875	Fagopyrum cymosum
Chr1:59050490-59062142	motif:TGCA	TSD:CTAGG	0.9829	Gypsy	663706	Fagopyrum cymosum
Chr1:59070381-59079968	motif:TGCA	TSD:CATCC	0.98	unknown	777778	Fagopyrum cymosum
Chr1:59091713-59101880	motif:TGCA	TSD:CCGCA	0.9814	Gypsy	724426	Fagopyrum cymosum
Chr1:59217441-59226074	motif:TGCA	TSD:AGGGA	0.9743	unknown	1004534	Fagopyrum cymosum
Chr1:59398873-59408954	motif:TGCA	TSD:ATTAC	0.9825	Copia	679261	Fagopyrum cymosum
Chr1:59440102-59448282	motif:TGCA	TSD:CCTCT	0.9696	unknown	1194546	Fagopyrum cymosum
Chr1:59641101-59646804	motif:TGCA	TSD:CCTTT	0.9673	unknown	1286551	Fagopyrum cymosum
Chr1:59801901-59811298	motif:TGCA	TSD:AAAGT	0.971	Gypsy	1138466	Fagopyrum cymosum
Chr1:59818341-59833740	motif:TGCA	TSD:CTCTG	0.9668	Gypsy	1306798	Fagopyrum cymosum
Chr1:59953803-59963538	motif:TGCA	TSD:ATTTA	0.9682	Gypsy	1251395	Fagopyrum cymosum
Chr1:60015347-60025692	motif:TGCA	TSD:AATTT	0.9849	Gypsy	585132	Fagopyrum cymosum
Chr1:60415039-60433362	motif:TGCA	TSD:AAAAC	0.9702	unknown	1170609	Fagopyrum cymosum
Chr1:60418165-60426956	motif:TGCA	TSD:CGTAT	0.9576	unknown	1677044	Fagopyrum cymosum
Chr1:60469434-60478579	motif:TGCA	TSD:CACTC	0.9809	unknown	743565	Fagopyrum cymosum
Chr1:60554991-60565136	motif:TGCA	TSD:ATCAA	0.9908	Gypsy	357392	Fagopyrum cymosum
Chr1:60569842-60578683	motif:TGCA	TSD:AATAT	0.9625	unknown	1477641	Fagopyrum cymosum
Chr1:60703100-60711687	motif:TGCA	TSD:ATCTA	0.9469	unknown	2120085	Fagopyrum cymosum
Chr1:60745186-60752078	motif:TGCA	TSD:TCCCG	0.9735	Copia	1036495	Fagopyrum cymosum
Chr1:60753770-60758586	motif:TGCA	TSD:CTTGC	0.9774	Copia	883561	Fagopyrum cymosum
Chr1:60934581-60939470	motif:TATA	TSD:CAAGA	0.9689	Copia	1222111	Fagopyrum cymosum
Chr1:61118217-61128421	motif:TGCA	TSD:TCTAG	0.9838	Gypsy	629336	Fagopyrum cymosum
Chr1:61201542-61210961	motif:TGCA	TSD:CTCGT	0.978	Gypsy	858174	Fagopyrum cymosum
Chr1:61231752-61251856	motif:TGCA	TSD:ACGGA	0.9487	Gypsy	2042635	Fagopyrum cymosum
Chr1:61234731-61244876	motif:TGCA	TSD:CAACA	0.966	Gypsy	1338926	Fagopyrum cymosum
Chr1:61297565-61306229	motif:TGCA	TSD:TAGG	0.9736	Gypsy	1033026	Fagopyrum cymosum
Chr1:61306598-61312839	motif:TGCA	TSD:GTTAT	0.9936	unknown	246286	Fagopyrum cymosum
Chr1:61507151-61516118	motif:TGCA	TSD:GAAAG	0.9738	unknown	1026556	Fagopyrum cymosum
Chr1:61602713-61612235	motif:TGCA	TSD:TCAT	0.9547	Gypsy	1795993	Fagopyrum cymosum
Chr1:61717912-61726811	motif:TGCA	TSD:TCCAG	0.9745	unknown	996705	Fagopyrum cymosum
Chr1:61777136-61784541	motif:TGCA	TSD:GCAAA	0.9773	Gypsy	885238	Fagopyrum cymosum
Chr1:62094838-62104310	motif:TGCA	TSD:ATTAG	0.9452	Gypsy	2190262	Fagopyrum cymosum
Chr1:62212277-62222271	motif:TGCA	TSD:CCTAA	0.9772	unknown	891612	Fagopyrum cymosum
Chr1:62299033-62308621	motif:TGCA	TSD:AACCG	0.9751	unknown	975130	Fagopyrum cymosum
Chr1:62327635-62336744	motif:TGCA	TSD:GCTGG	0.9684	unknown	1241318	Fagopyrum cymosum
Chr1:62501426-62510692	motif:TGCA	TSD:TAATC	0.9738	Gypsy	1025748	Fagopyrum cymosum
Chr1:62524097-62533296	motif:TGCA	TSD:ATGAT	0.9756	unknown	952533	Fagopyrum cymosum
Chr1:62551982-62571034	motif:TGCA	TSD:CCCGT	0.952	Gypsy	1906150	Fagopyrum cymosum
Chr1:62554987-62564212	motif:TGCA	TSD:CCTAT	0.9723	Gypsy	1084455	Fagopyrum cymosum
Chr1:62624835-62634213	motif:TGCA	TSD:ATAAG	0.9814	Gypsy	722741	Fagopyrum cymosum
Chr1:62764978-62774548	motif:TGCA	TSD:AGTTT	0.9835	unknown	642032	Fagopyrum cymosum
Chr1:62962966-62971978	motif:TGCA	TSD:TAACA	0.919	unknown	3297808	Fagopyrum cymosum
Chr1:63036178-63044767	motif:TGCA	TSD:TTAAG	0.972	unknown	1098635	Fagopyrum cymosum
Chr1:63486080-63498062	motif:TGCA	TSD:AATTA	0.9819	unknown	704749	Fagopyrum cymosum
Chr1:63502667-63518170	motif:TGCA	TSD:AGATG	0.9737	unknown	1030333	Fagopyrum cymosum
Chr1:63596515-63600288	motif:TGCA	TSD:AAAG	0.9671	unknown	1292527	Fagopyrum cymosum
Chr1:63658502-63668308	motif:TGCA	TSD:TTGAG	0.9648	unknown	1386227	Fagopyrum cymosum
Chr1:63757127-63763531	motif:TGCA	TSD:AGTAT	0.9821	unknown	697283	Fagopyrum cymosum
Chr1:63849967-63859398	motif:TGCA	TSD:CCAAT	0.9503	Gypsy	1975873	Fagopyrum cymosum
Chr1:64057492-64068268	motif:TGCA	TSD:TCCTC	0.9486	Copia	2046259	Fagopyrum cymosum
Chr1:64099016-64109191	motif:TGCA	TSD:TATGT	0.9562	unknown	1735083	Fagopyrum cymosum
Chr1:64142129-64151651	motif:TGCA	TSD:CACAT	0.9557	unknown	1757054	Fagopyrum cymosum
Chr1:64165991-64175823	motif:TGCA	TSD:TCAAG	0.9649	unknown	1384320	Fagopyrum cymosum
Chr1:64311483-64323738	motif:TGTA	TSD:GATAG	0.9405	Copia	2382639	Fagopyrum cymosum
Chr1:64723491-64728061	motif:TATA	TSD:CCAAT	0.9746	Copia	994790	Fagopyrum cymosum
Chr1:64763692-64768412	motif:TGCA	TSD:AGGAT	0.9448	Copia	2207286	Fagopyrum cymosum
Chr1:64909198-64919822	motif:TGCA	TSD:TGATC	0.9793	Gypsy	808675	Fagopyrum cymosum
Chr1:65408290-65410930	motif:TGCA	TSD:TATAT	0.9797	Copia	791707	Fagopyrum cymosum
Chr1:65533639-65544005	motif:TGCA	TSD:CTAAG	0.9846	Copia	600203	Fagopyrum cymosum
Chr1:65582135-65588127	motif:TGCA	TSD:CTCGG	0.9691	Gypsy	1213837	Fagopyrum cymosum
Chr1:65786729-65794847	motif:TGCA	TSD:TTTCT	0.9523	unknown	1894300	Fagopyrum cymosum
Chr1:66058420-66067063	motif:TGCA	TSD:TTAGC	0.9769	unknown	901192	Fagopyrum cymosum
Chr1:66294191-66304465	motif:TGCA	TSD:TGGCC	0.9761	Gypsy	934641	Fagopyrum cymosum
Chr1:66332026-66342577	motif:TGCA	TSD:TTGTG	0.9773	unknown	887307	Fagopyrum cymosum
Chr1:66451948-66464003	motif:TGCA	TSD:TAAAT	0.9469	Gypsy	2118518	Fagopyrum cymosum
Chr1:66712188-66721620	motif:TGCA	TSD:GCCGC	0.9628	unknown	1468515	Fagopyrum cymosum
Chr1:66730307-66739965	motif:TGCA	TSD:AGATA	0.9812	unknown	731327	Fagopyrum cymosum
Chr1:66754925-66761005	motif:TGCA	TSD:CTTTG	0.9772	Gypsy	888672	Fagopyrum cymosum
Chr1:66782213-66790657	motif:TGCA	TSD:CTATT	0.9493	unknown	2017081	Fagopyrum cymosum
Chr1:66854630-66864538	motif:TGCA	TSD:TCCAT	0.9813	unknown	726411	Fagopyrum cymosum
Chr1:66951651-66960899	motif:TGCA	TSD:CTCAA	0.9785	Gypsy	839222	Fagopyrum cymosum
Chr1:67172009-67182103	motif:TGCA	TSD:GGAGA	0.9805	Gypsy	760744	Fagopyrum cymosum
Chr1:67500873-67506729	motif:TGCA	TSD:TATAG	0.962	Gypsy	1499407	Fagopyrum cymosum
Chr1:68053250-68059529	motif:TGCA	TSD:GGAGC	0.9452	unknown	2187397	Fagopyrum cymosum
Chr1:68080422-68090199	motif:TGCA	TSD:CGAAG	0.9855	unknown	563559	Fagopyrum cymosum
Chr1:68304449-68313901	motif:TGCA	TSD:AAGGG	0.9725	Gypsy	1077053	Fagopyrum cymosum
Chr1:68398022-68407898	motif:TGCA	TSD:CAAGC	0.9756	unknown	954591	Fagopyrum cymosum
Chr1:68850778-68855528	motif:TGCA	TSD:CAACC	0.9286	Gypsy	2883784	Fagopyrum cymosum
Chr1:68981956-68997222	motif:TGCA	TSD:CCCTC	0.9766	Copia	915631	Fagopyrum cymosum
Chr1:69013725-69025062	motif:TGCA	TSD:CACGT	0.9595	Gypsy	1602390	Fagopyrum cymosum
Chr1:69110489-69125353	motif:TGCA	TSD:AATAT	0.9743	Gypsy	1004589	Fagopyrum cymosum
Chr1:69176574-69182469	motif:TGCA	TSD:CTAGT	0.9895	unknown	407728	Fagopyrum cymosum
Chr1:69399670-69408884	motif:TGCA	TSD:ATGAA	0.9776	unknown	874357	Fagopyrum cymosum
Chr1:69636433-69641543	motif:TGCA	TSD:GGAGA	0.9707	unknown	1148691	Fagopyrum cymosum
Chr1:69824471-69827176	motif:TGCA	TSD:TTCTA	0.9854	unknown	566090	Fagopyrum cymosum
Chr1:69981874-69996424	motif:TGCA	TSD:TTAGA	0.9849	Gypsy	587385	Fagopyrum cymosum
Chr1:70060043-70079157	motif:TGCA	TSD:GTGTG	0.9742	Gypsy	1011638	Fagopyrum cymosum
Chr1:70084179-70094113	motif:TGCA	TSD:ATGGG	0.9745	unknown	996354	Fagopyrum cymosum
Chr1:70147908-70157171	motif:TGCA	TSD:CCATC	0.98	Gypsy	780960	Fagopyrum cymosum
Chr1:70603090-70611733	motif:TGCA	TSD:TAGG	0.9794	Gypsy	802027	Fagopyrum cymosum
Chr1:70847249-70853106	motif:TGCA	TSD:CTTAT	0.9765	unknown	916983	Fagopyrum cymosum
Chr1:70894025-70906592	motif:TGCA	TSD:ACTAT	0.9588	unknown	1629148	Fagopyrum cymosum
Chr1:71164772-71174271	motif:TGCA	TSD:GATCT	0.9527	Gypsy	1879161	Fagopyrum cymosum
Chr1:71229364-71237645	motif:TGCA	TSD:CCAAT	0.9527	unknown	1881079	Fagopyrum cymosum
Chr1:71361914-71378167	motif:TGCA	TSD:CGTTC	0.9563	unknown	1733764	Fagopyrum cymosum
Chr1:71565228-71574006	motif:TGCA	TSD:CTAGC	0.9698	unknown	1185921	Fagopyrum cymosum
Chr1:71634107-71639429	motif:TGCA	TSD:AGTT	0.9805	unknown	761853	Fagopyrum cymosum
Chr1:71813684-71823480	motif:TGCA	TSD:CTCCA	0.9814	unknown	722665	Fagopyrum cymosum
Chr1:71872059-71882321	motif:TGCA	TSD:AATCA	0.9488	Gypsy	2039436	Fagopyrum cymosum
Chr1:72166943-72173267	motif:TGCA	TSD:CTCTA	0.9869	unknown	507598	Fagopyrum cymosum
Chr1:72585089-72589379	motif:TGCA	TSD:CTAAT	0.9733	unknown	1043830	Fagopyrum cymosum
Chr1:72801361-72809236	motif:TGCA	TSD:AACTC	1	Gypsy	0	Fagopyrum cymosum
Chr1:72871851-72880884	motif:TGCA	TSD:AGGTT	0.9838	Gypsy	631037	Fagopyrum cymosum
Chr1:72954568-72960500	motif:TGCA	TSD:AGTTA	0.9852	Gypsy	575836	Fagopyrum cymosum
Chr1:73076340-73082389	motif:TGCA	TSD:GTTTT	0.9691	unknown	1211751	Fagopyrum cymosum
Chr1:73485901-73492089	motif:TGCA	TSD:TCGC	0.9429	unknown	2286032	Fagopyrum cymosum
Chr1:73640926-73651098	motif:TGCA	TSD:CTTTG	0.9734	Gypsy	1040574	Fagopyrum cymosum
Chr1:73741079-73746832	motif:TGCA	TSD:ATTTG	0.9729	unknown	1060709	Fagopyrum cymosum
Chr1:73891440-73897460	motif:TGCA	TSD:ATATA	0.9783	Gypsy	845531	Fagopyrum cymosum
Chr1:74099246-74108959	motif:TGCA	TSD:AGACA	0.9851	unknown	580550	Fagopyrum cymosum
Chr1:74117123-74122233	motif:TGCA	TSD:TGATG	0.9824	unknown	683796	Fagopyrum cymosum
Chr1:74128528-74135881	motif:TGCA	TSD:CATAG	0.9891	unknown	421581	Fagopyrum cymosum
Chr1:74156593-74164447	motif:TGCA	TSD:GGGGT	0.9761	Gypsy	932565	Fagopyrum cymosum
Chr1:74192470-74198043	motif:TGCA	TSD:AGATG	0.9869	unknown	508877	Fagopyrum cymosum
Chr1:74277498-74282872	motif:TGCA	TSD:AAATC	0.9595	unknown	1602460	Fagopyrum cymosum
Chr1:74328211-74333775	motif:TGCA	TSD:CTAGG	0.9848	unknown	590848	Fagopyrum cymosum
Chr1:74383818-74391621	motif:TGCA	TSD:CTTA	0.9372	unknown	2520571	Fagopyrum cymosum
Chr1:74406453-74419121	motif:TGCA	TSD:AAGGG	0.9504	unknown	1973556	Fagopyrum cymosum
Chr1:74411924-74417914	motif:TGCA	TSD:TATAT	0.9651	unknown	1376529	Fagopyrum cymosum
Chr1:74423115-74429699	motif:TGCA	TSD:CGTTG	0.9588	Gypsy	1630292	Fagopyrum cymosum
Chr1:74444040-74451795	motif:TGCA	TSD:TCTAG	0.9874	Gypsy	488411	Fagopyrum cymosum
Chr1:74497938-74505831	motif:TGCA	TSD:AAAAC	0.9979	Gypsy	80240	Fagopyrum cymosum
Chr1:74657214-74662653	motif:TGCA	TSD:TAAAC	0.9881	unknown	462556	Fagopyrum cymosum
Chr1:74694880-74700346	motif:TGCA	TSD:CTTTA	0.9869	unknown	507755	Fagopyrum cymosum
Chr1:74703077-74709208	motif:TGCA	TSD:GAAAG	0.9851	unknown	577832	Fagopyrum cymosum
Chr1:74727237-74742305	motif:TGCA	TSD:CCTCT	0.9956	unknown	167894	Fagopyrum cymosum
Chr1:74728194-74737799	motif:TGCA	TSD:GGAAT	0.9597	unknown	1591921	Fagopyrum cymosum
Chr1:74777883-74789220	motif:TGCA	TSD:GATCG	0.9779	unknown	861139	Fagopyrum cymosum
Chr1:74779570-74785024	motif:TGCA	TSD:TGATC	0.9924	unknown	292222	Fagopyrum cymosum
Chr1:74845390-74850832	motif:TGCA	TSD:AACTG	0.9771	unknown	895522	Fagopyrum cymosum
Chr1:74901462-74907564	motif:TGCA	TSD:CATCT	0.9762	Gypsy	928467	Fagopyrum cymosum
Chr1:74910814-74918341	motif:TGCA	TSD:CCTTG	0.9947	Gypsy	203357	Fagopyrum cymosum
Chr1:74969807-74979320	motif:TGCA	TSD:CCCTA	0.971	Gypsy	1138746	Fagopyrum cymosum
Chr1:75027135-75034836	motif:TGCA	TSD:AATGT	0.9884	Gypsy	448816	Fagopyrum cymosum
Chr1:75073166-75078907	motif:TTAC	TSD:CCCAT	0.9916	Gypsy	326134	Fagopyrum cymosum
Chr1:75316946-75322571	motif:TGCA	TSD:ACTGT	0.9658	unknown	1344371	Fagopyrum cymosum
Chr1:75332290-75337886	motif:TGCA	TSD:CTTTA	0.9612	unknown	1531025	Fagopyrum cymosum
Chr1:75358187-75364794	motif:TGCA	TSD:GGTAT	0.9621	Gypsy	1494595	Fagopyrum cymosum
Chr1:75379984-75389503	motif:TGCA	TSD:TAGAG	0.9612	Gypsy	1530654	Fagopyrum cymosum
Chr1:75390156-75396188	motif:TGCA	TSD:TAAAG	0.9919	unknown	315138	Fagopyrum cymosum
Chr1:75658936-75673391	motif:TGCA	TSD:GTATG	0.9808	unknown	747674	Fagopyrum cymosum
Chr1:75728137-75740146	motif:TGCA	TSD:CTTTA	0.9729	Gypsy	1059858	Fagopyrum cymosum
Chr1:75731292-75737796	motif:TGCA	TSD:AAGAG	0.9741	Gypsy	1014477	Fagopyrum cymosum
Chr1:75852973-75859269	motif:TGCA	TSD:CCTTG	0.9906	unknown	362092	Fagopyrum cymosum
Chr1:75972408-75978577	motif:TGCA	TSD:TTATT	0.9872	unknown	497895	Fagopyrum cymosum
Chr1:76002946-76012262	motif:TGCA	TSD:ATCCT	0.9644	Gypsy	1403523	Fagopyrum cymosum
Chr1:76166840-76176102	motif:TGCA	TSD:ATAGG	0.9679	Gypsy	1263231	Fagopyrum cymosum
Chr1:76286328-76294152	motif:TGCA	TSD:CACTA	0.9979	Gypsy	80240	Fagopyrum cymosum
Chr1:76299709-76305284	motif:TGCA	TSD:CTTAA	0.9745	unknown	995870	Fagopyrum cymosum
Chr1:76352474-76360228	motif:TGCA	TSD:GGAGA	0.9917	Gypsy	321296	Fagopyrum cymosum
Chr1:76386960-76400476	motif:TGCA	TSD:CCTTA	0.9745	Gypsy	998019	Fagopyrum cymosum
Chr1:76470916-76476075	motif:TGCA	TSD:ATGTC	0.9824	unknown	684210	Fagopyrum cymosum
Chr1:76532082-76545215	motif:TGCA	TSD:CGAAG	0.9854	Gypsy	566424	Fagopyrum cymosum
Chr1:76623718-76629053	motif:TGCA	TSD:GAGAG	0.9658	Gypsy	1345463	Fagopyrum cymosum
Chr1:76874223-76879720	motif:TGCA	TSD:TTGTC	0.9751	unknown	973432	Fagopyrum cymosum
Chr1:77040508-77046088	motif:TGCA	TSD:CTTCC	0.9893	unknown	415211	Fagopyrum cymosum
Chr1:77121743-77127724	motif:TGCA	TSD:AGATG	0.9807	Gypsy	751013	Fagopyrum cymosum
Chr1:77151091-77156881	motif:TGCA	TSD:CTATG	0.9757	unknown	950606	Fagopyrum cymosum
Chr1:77202657-77212165	motif:TGCA	TSD:CACCC	0.9769	Gypsy	903868	Fagopyrum cymosum
Chr1:77230619-77238411	motif:TGCA	TSD:GATAC	0.9938	Gypsy	241140	Fagopyrum cymosum
Chr1:77242928-77247267	motif:TGCA	TSD:CATCA	0.9765	unknown	919036	Fagopyrum cymosum
Chr1:77258132-77260541	motif:TGCA	TSD:CAAAG	0.9636	unknown	1433641	Fagopyrum cymosum
Chr1:77290217-77298536	motif:TGCA	TSD:ACTCC	0.9397	unknown	2416438	Fagopyrum cymosum
Chr1:77440242-77444571	motif:TGCA	TSD:TGATG	0.9792	unknown	810290	Fagopyrum cymosum
Chr1:77453098-77459194	motif:TGCA	TSD:ACAAG	0.9636	Gypsy	1435808	Fagopyrum cymosum
Chr1:77593114-77602302	motif:TGCA	TSD:TCACT	0.9702	Gypsy	1168668	Fagopyrum cymosum
Chr1:77731620-77736085	motif:TGTA	TSD:CTTCC	1	Copia	0	Fagopyrum cymosum
Chr1:77767200-77775621	motif:TGCA	TSD:CGCCT	0.9531	Gypsy	1861681	Fagopyrum cymosum
Chr1:77770173-77775621	motif:TGCA	TSD:CGCCT	0.9492	Gypsy	2024343	Fagopyrum cymosum
Chr1:77880885-77887213	motif:TGCA	TSD:CCTAT	0.9726	unknown	1072627	Fagopyrum cymosum
Chr1:77904158-77908482	motif:TACA	TSD:TAAAT	0.9944	Copia	215674	Fagopyrum cymosum
Chr1:78031727-78036218	motif:TGCA	TSD:ATAT	1	Copia	0	Fagopyrum cymosum
Chr1:78108119-78117534	motif:TGCA	TSD:TTGTT	0.9602	unknown	1574409	Fagopyrum cymosum
Chr1:78187590-78205490	motif:TGCA	TSD:CCTTG	0.9937	Gypsy	243842	Fagopyrum cymosum
Chr1:78231684-78240113	motif:TGCA	TSD:TCTTC	0.9827	unknown	673075	Fagopyrum cymosum
Chr1:78372606-78381948	motif:TGCA	TSD:TCATC	0.9336	Gypsy	2676098	Fagopyrum cymosum
Chr1:78491540-78498295	motif:TGCA	TSD:TTATG	0.9642	unknown	1411236	Fagopyrum cymosum
Chr1:78520242-78529774	motif:TGCA	TSD:TGATG	0.9702	Gypsy	1168146	Fagopyrum cymosum
Chr1:78581753-78591847	motif:TGCA	TSD:GATCT	0.9543	Gypsy	1811812	Fagopyrum cymosum
Chr1:78666332-78671125	motif:TGCA	TSD:CAAGG	0.9643	Copia	1407402	Fagopyrum cymosum
Chr1:78703579-78712874	motif:TGCA	TSD:GAGAC	0.9775	Gypsy	879906	Fagopyrum cymosum
Chr1:79095553-79101244	motif:TGCA	TSD:AAACA	0.9885	unknown	447393	Fagopyrum cymosum
Chr1:79133603-79139239	motif:TGCA	TSD:GGTAG	0.9761	Gypsy	933826	Fagopyrum cymosum
Chr1:79139315-79145094	motif:TGCA	TSD:AGAAG	0.956	Gypsy	1742694	Fagopyrum cymosum
Chr1:79339971-79349182	motif:TGCA	TSD:GGGAA	0.9723	unknown	1084978	Fagopyrum cymosum
Chr1:79383953-79389558	motif:TGCA	TSD:CTTTC	0.9829	unknown	665067	Fagopyrum cymosum
Chr1:79538746-79550414	motif:TGCA	TSD:AATGG	0.9907	Gypsy	361033	Fagopyrum cymosum
Chr1:79588988-79593588	motif:TGCA	TSD:TATAT	1	Copia	0	Fagopyrum cymosum
Chr1:79761518-79773839	motif:TGCA	TSD:TAGG	0.938	Gypsy	2488384	Fagopyrum cymosum
Chr1:79908873-79914892	motif:TGCA	TSD:CTTAG	0.9714	Gypsy	1121690	Fagopyrum cymosum
Chr1:79960667-79966891	motif:TGCA	TSD:CTCA	0.9806	Gypsy	755840	Fagopyrum cymosum
Chr1:80085060-80090491	motif:TGCA	TSD:GTATA	0.9773	unknown	885196	Fagopyrum cymosum
Chr1:80174002-80183919	motif:TGCA	TSD:TGTAA	0.984	Gypsy	621900	Fagopyrum cymosum
Chr1:80323316-80330809	motif:TGCA	TSD:CTAGA	0.9617	Gypsy	1512603	Fagopyrum cymosum
Chr1:80342240-80351836	motif:TGCA	TSD:ATTTT	0.9832	unknown	654933	Fagopyrum cymosum
Chr1:80796311-80805603	motif:TGCA	TSD:GCGGC	0.9535	Gypsy	1845223	Fagopyrum cymosum
Chr1:80827057-80831471	motif:TGTA	TSD:CAAGA	1	Copia	0	Fagopyrum cymosum
Chr1:80873297-80879360	motif:TGCA	TSD:CCGAG	0.9719	Gypsy	1101127	Fagopyrum cymosum
Chr1:80902510-80912795	motif:TGCA	TSD:AATCC	0.9777	Gypsy	869131	Fagopyrum cymosum
Chr1:81066893-81069281	motif:TGCA	TSD:GCTCT	0.97	unknown	1175556	Fagopyrum cymosum
Chr1:81379590-81385144	motif:TGCA	TSD:CCTTT	0.9785	unknown	838031	Fagopyrum cymosum
Chr1:81421034-81425827	motif:TGCA	TSD:CTTAA	0.9723	unknown	1084095	Fagopyrum cymosum
Chr1:81435031-81440495	motif:TGCA	TSD:CTTCA	0.9636	unknown	1433650	Fagopyrum cymosum
Chr1:81465501-81474779	motif:TGCA	TSD:ACAAT	0.9795	unknown	798848	Fagopyrum cymosum
Chr1:81502508-81512182	motif:TGCA	TSD:TCGAG	0.9695	Gypsy	1196370	Fagopyrum cymosum
Chr1:81568771-81578870	motif:TGCA	TSD:AGACC	0.9706	Gypsy	1152947	Fagopyrum cymosum
Chr1:81720667-81730032	motif:TGCA	TSD:ACGGT	0.9461	Gypsy	2152449	Fagopyrum cymosum
Chr1:81757533-81767910	motif:TGCA	TSD:ATTTA	0.9831	Gypsy	659089	Fagopyrum cymosum
Chr1:82041458-82047224	motif:TGCA	TSD:CTTTG	0.9684	unknown	1242227	Fagopyrum cymosum
Chr1:82259654-82268414	motif:TGCA	TSD:CATTC	0.9643	unknown	1408163	Fagopyrum cymosum
Chr1:82282956-82292317	motif:TGCA	TSD:CTAGT	0.9746	Gypsy	995334	Fagopyrum cymosum
Chr1:82310548-82319843	motif:TGCA	TSD:CTTT	0.978	Copia	857523	Fagopyrum cymosum
Chr1:82371774-82386834	motif:TGCA	TSD:CTTA	0.972	Gypsy	1098231	Fagopyrum cymosum
Chr1:82503974-82513623	motif:TGCA	TSD:ATTTT	0.9866	unknown	518461	Fagopyrum cymosum
Chr1:82606644-82625762	motif:TGCA	TSD:CCTAT	0.979	Gypsy	818727	Fagopyrum cymosum
Chr1:82663708-82673047	motif:TGCA	TSD:ATCTG	0.9787	unknown	831509	Fagopyrum cymosum
Chr1:82782364-82792443	motif:TGCA	TSD:TTTAT	0.98	Gypsy	781081	Fagopyrum cymosum
Chr1:82889909-82899413	motif:TGCA	TSD:ATATT	0.9933	unknown	260118	Fagopyrum cymosum
Chr1:82959415-82968803	motif:TGCA	TSD:ATTGG	0.9722	unknown	1088662	Fagopyrum cymosum
Chr1:83682228-83690057	motif:TGCA	TSD:GTTTG	0.9948	Gypsy	200810	Fagopyrum cymosum
Chr1:83691239-83700616	motif:TGCA	TSD:CAAGT	0.9705	unknown	1159309	Fagopyrum cymosum
Chr1:83707234-83716652	motif:TGCA	TSD:GTAAA	0.9454	Gypsy	2180144	Fagopyrum cymosum
Chr1:83798263-83807128	motif:TGCA	TSD:TAGG	0.9676	Gypsy	1272914	Fagopyrum cymosum
Chr1:83895699-83901030	motif:TGCA	TSD:GTTCC	0.9715	unknown	1118564	Fagopyrum cymosum
Chr1:83920228-83923003	motif:TGCA	TSD:ATGTA	0.9663	unknown	1325445	Fagopyrum cymosum
Chr1:84150086-84160050	motif:TGCA	TSD:GACTC	0.9898	unknown	395719	Fagopyrum cymosum
Chr1:84201812-84206501	motif:TGCA	TSD:AGATA	0.9716	Copia	1114964	Fagopyrum cymosum
Chr1:84217673-84223266	motif:TGCA	TSD:TCATT	0.9524	unknown	1893245	Fagopyrum cymosum
Chr1:84261109-84270342	motif:TGCA	TSD:CTTCT	0.9421	unknown	2317368	Fagopyrum cymosum
Chr1:84482362-84488456	motif:TGCA	TSD:ACCAC	0.9673	unknown	1285506	Fagopyrum cymosum
Chr1:84643261-84651748	motif:TGCA	TSD:TATAT	0.9438	Gypsy	2248743	Fagopyrum cymosum
Chr1:84660636-84672730	motif:TGTA	TSD:GTATG	0.9669	unknown	1304009	Fagopyrum cymosum
Chr1:84983182-84988303	motif:TGCA	TSD:TGCTT	0.9669	unknown	1300513	Fagopyrum cymosum
Chr1:85038439-85050042	motif:TGCA	TSD:GATAC	0.9569	unknown	1708063	Fagopyrum cymosum
Chr1:85157244-85165647	motif:TGCA	TSD:ATGCT	0.9638	unknown	1425596	Fagopyrum cymosum
Chr1:85174185-85182465	motif:TGCA	TSD:ATAAG	0.9491	Gypsy	2029292	Fagopyrum cymosum
Chr1:85224120-85233742	motif:TGCA	TSD:GAGAA	0.9582	Gypsy	1653348	Fagopyrum cymosum
Chr1:85273858-85283571	motif:TGCA	TSD:TTCTA	0.976	Gypsy	940082	Fagopyrum cymosum
Chr1:85332315-85341856	motif:TGCA	TSD:TAAAG	0.9616	unknown	1515485	Fagopyrum cymosum
Chr1:85347388-85353237	motif:TGCA	TSD:CATAC	0.9706	Gypsy	1153997	Fagopyrum cymosum
Chr1:85430421-85440064	motif:TGCA	TSD:GCCTT	0.9865	unknown	524939	Fagopyrum cymosum
Chr1:85655839-85665191	motif:TGCA	TSD:ATGGA	0.976	unknown	938167	Fagopyrum cymosum
Chr1:85686046-85696032	motif:TGCA	TSD:AAACT	0.962	unknown	1501020	Fagopyrum cymosum
Chr1:85710287-85715010	motif:TGCA	TSD:GTGAT	0.9513	Copia	1936203	Fagopyrum cymosum
Chr1:85759102-85764093	motif:TACA	TSD:TGCTG	1	Copia	0	Fagopyrum cymosum
Chr1:85897865-85908564	motif:TGCA	TSD:GCTT	0.9663	unknown	1325328	Fagopyrum cymosum
Chr1:85961955-85967356	motif:TGCA	TSD:CCACT	0.9644	unknown	1404378	Fagopyrum cymosum
Chr1:86031848-86041410	motif:TGCA	TSD:CCTAT	0.9719	Gypsy	1099788	Fagopyrum cymosum
Chr1:86042832-86048506	motif:TGCA	TSD:GCCAT	0.9722	unknown	1088063	Fagopyrum cymosum
Chr1:86262983-86272286	motif:TGCA	TSD:ACTAT	0.9756	unknown	952107	Fagopyrum cymosum
Chr1:86278211-86288435	motif:TGCA	TSD:ACATA	0.9766	Gypsy	915302	Fagopyrum cymosum
Chr1:86392832-86407040	motif:TGCA	TSD:ACTTA	0.9569	Gypsy	1706009	Fagopyrum cymosum
Chr1:86478937-86489061	motif:TGCA	TSD:TAATA	0.9776	unknown	874423	Fagopyrum cymosum
Chr1:86533439-86547965	motif:TGCA	TSD:CAACT	0.9712	Gypsy	1129590	Fagopyrum cymosum
Chr1:86567971-86574102	motif:TGCA	TSD:CGTAT	0.9841	Gypsy	619181	Fagopyrum cymosum
Chr1:86591530-86601461	motif:TGCA	TSD:TCACA	0.985	unknown	581374	Fagopyrum cymosum
Chr1:86622412-86632483	motif:TGCA	TSD:AATAT	0.986	Gypsy	542385	Fagopyrum cymosum
Chr1:86745008-86761485	motif:TGCA	TSD:AATCT	0.9515	Gypsy	1929584	Fagopyrum cymosum
Chr1:86956894-86976246	motif:TGCA	TSD:TTAGA	0.9834	unknown	646482	Fagopyrum cymosum
Chr1:86997296-86999692	motif:TGCA	TSD:GCAAG	0.9469	unknown	2119863	Fagopyrum cymosum
Chr1:87232208-87242391	motif:TGCA	TSD:CCTGC	0.9646	Gypsy	1393556	Fagopyrum cymosum
Chr1:87570889-87581120	motif:TGCA	TSD:ATAGC	0.9724	Gypsy	1080861	Fagopyrum cymosum
Chr1:87584282-87594563	motif:TGCA	TSD:AATAA	0.9811	Gypsy	737860	Fagopyrum cymosum
Chr1:87891529-87901442	motif:TGCA	TSD:ATGTA	0.9699	unknown	1182909	Fagopyrum cymosum
Chr1:88058207-88065995	motif:TGCA	TSD:TCGGC	0.9548	unknown	1792843	Fagopyrum cymosum
Chr1:88185100-88196114	motif:TGCA	TSD:ACCTA	0.9584	Gypsy	1647921	Fagopyrum cymosum
Chr1:88207779-88217809	motif:TGCA	TSD:GAGT	0.9786	unknown	834991	Fagopyrum cymosum
Chr1:88355941-88365496	motif:TGCA	TSD:TTTCT	0.9611	Gypsy	1538291	Fagopyrum cymosum
Chr1:88404944-88409590	motif:TGCA	TSD:CTCTT	0.9587	unknown	1633126	Fagopyrum cymosum
Chr1:88469378-88480567	motif:TGCA	TSD:CATGT	0.9581	Gypsy	1657790	Fagopyrum cymosum
Chr1:88552304-88562259	motif:TGCA	TSD:ACTAT	0.979	Gypsy	817504	Fagopyrum cymosum
Chr1:88628311-88636808	motif:TGCA	TSD:TGCGT	0.9331	Gypsy	2694184	Fagopyrum cymosum
Chr1:88907833-88917238	motif:TGCA	TSD:CTTC	0.9845	unknown	602027	Fagopyrum cymosum
Chr1:88974370-88983790	motif:TGCA	TSD:GATTG	0.9628	Gypsy	1467077	Fagopyrum cymosum
Chr1:89156298-89165035	motif:TGCA	TSD:AGCAG	0.9413	unknown	2350716	Fagopyrum cymosum
Chr1:89224853-89234740	motif:TGCA	TSD:TTTAT	0.9589	unknown	1627581	Fagopyrum cymosum
Chr1:89323013-89332506	motif:TGCA	TSD:ATGAA	0.9839	unknown	627114	Fagopyrum cymosum
Chr1:89454536-89464106	motif:TGCA	TSD:GCCAT	0.9723	Gypsy	1084681	Fagopyrum cymosum
Chr1:89584468-89593982	motif:TGCA	TSD:TGCAT	0.9657	unknown	1350069	Fagopyrum cymosum
Chr1:89655286-89660126	motif:TACT	TSD:AACCC	0.9789	unknown	821298	Fagopyrum cymosum
Chr1:89857090-89865231	motif:TGCA	TSD:GAAAA	0.9544	Gypsy	1807715	Fagopyrum cymosum
Chr1:89895578-89905092	motif:TGCA	TSD:AAGCA	0.9223	Gypsy	3155960	Fagopyrum cymosum
Chr1:90133161-90142704	motif:TGCA	TSD:TACTC	0.9612	Gypsy	1532659	Fagopyrum cymosum
Chr1:90727836-90737613	motif:TGCA	TSD:CGGCT	0.9542	unknown	1817081	Fagopyrum cymosum
Chr1:90770302-90780158	motif:TGCA	TSD:TATTT	0.9564	unknown	1729344	Fagopyrum cymosum
Chr1:91024967-91035091	motif:TGCA	TSD:CTTTT	0.9851	unknown	577780	Fagopyrum cymosum
Chr1:91101908-91111968	motif:TGCA	TSD:CTAGG	0.9892	unknown	418502	Fagopyrum cymosum
Chr1:91168408-91179980	motif:TGCA	TSD:TAGG	0.9829	Gypsy	665510	Fagopyrum cymosum
Chr1:91436362-91446446	motif:TGCA	TSD:TCTTT	0.9763	unknown	924915	Fagopyrum cymosum
Chr1:91579023-91586490	motif:TGCA	TSD:CGTCG	0.9871	Gypsy	500596	Fagopyrum cymosum
Chr1:91682746-91692494	motif:TGCA	TSD:TTAAT	0.9646	unknown	1393346	Fagopyrum cymosum
Chr1:91725653-91732486	motif:TGCA	TSD:AATTG	0.9639	Gypsy	1424166	Fagopyrum cymosum
Chr1:92003275-92010561	motif:TGCA	TSD:CAAAC	0.9565	Gypsy	1722663	Fagopyrum cymosum
Chr1:92139905-92149190	motif:TGCA	TSD:ATATA	0.9385	Gypsy	2469619	Fagopyrum cymosum
Chr1:92153538-92159180	motif:TGCA	TSD:ATATG	0.9635	unknown	1439529	Fagopyrum cymosum
Chr1:92182353-92191733	motif:TGCA	TSD:TTCAT	0.9894	Gypsy	409463	Fagopyrum cymosum
Chr1:92305802-92314645	motif:TGCA	TSD:AAGTT	0.9818	Gypsy	706987	Fagopyrum cymosum
Chr1:92347153-92356333	motif:TGCA	TSD:AACAA	0.9815	unknown	719871	Fagopyrum cymosum
Chr1:92379201-92389388	motif:TGCA	TSD:AATTT	0.9492	Gypsy	2022034	Fagopyrum cymosum
Chr1:92452369-92457813	motif:TGCA	TSD:ATTTA	0.9475	Gypsy	2091535	Fagopyrum cymosum
Chr1:92470404-92480144	motif:TGCA	TSD:GATTG	0.9741	Copia	1011967	Fagopyrum cymosum
Chr1:92615772-92625090	motif:TGCA	TSD:GTTGG	0.9769	unknown	902661	Fagopyrum cymosum
Chr1:92691183-92696914	motif:TGCA	TSD:TCATA	0.9703	unknown	1166728	Fagopyrum cymosum
Chr1:92704954-92712446	motif:TGCA	TSD:GATAT	0.9795	Gypsy	800220	Fagopyrum cymosum
Chr1:93593061-93601827	motif:TGCA	TSD:CAGGT	0.9598	unknown	1588067	Fagopyrum cymosum
Chr1:93712543-93714903	motif:TGCA	TSD:CTAGT	0.9768	unknown	907083	Fagopyrum cymosum
Chr1:94019413-94028772	motif:TGCA	TSD:ATTAT	0.9684	Gypsy	1241114	Fagopyrum cymosum
Chr1:94195492-94205434	motif:TGCA	TSD:CGTGA	0.9663	Gypsy	1327988	Fagopyrum cymosum
Chr1:94248743-94252850	motif:TGCA	TSD:GAAGA	0.9385	unknown	2466034	Fagopyrum cymosum
Chr1:94307947-94316490	motif:TGCA	TSD:CATAA	0.9873	unknown	493636	Fagopyrum cymosum
Chr1:94452682-94462418	motif:TGCA	TSD:CTTAC	0.962	unknown	1499463	Fagopyrum cymosum
Chr1:94588757-94603472	motif:TGCA	TSD:CATAT	0.9662	Gypsy	1329700	Fagopyrum cymosum
Chr1:94708840-94714422	motif:TGCA	TSD:CTTGG	0.965	unknown	1377669	Fagopyrum cymosum
Chr1:94765289-94769815	motif:TACA	TSD:TATTT	0.9676	Copia	1275173	Fagopyrum cymosum
Chr1:95056815-95066091	motif:TGCA	TSD:AGAGT	0.9562	Gypsy	1736676	Fagopyrum cymosum
Chr1:95206744-95216420	motif:TGCA	TSD:TCAAA	0.9349	Gypsy	2621341	Fagopyrum cymosum
Chr1:95823014-95831710	motif:TGCA	TSD:ATATA	0.9584	unknown	1647902	Fagopyrum cymosum
Chr1:96153686-96158887	motif:TGCA	TSD:TAAAC	0.9623	unknown	1486322	Fagopyrum cymosum
Chr1:96470046-96477301	motif:TGCA	TSD:ACAGG	0.9785	Gypsy	838710	Fagopyrum cymosum
Chr1:96689929-96695829	motif:TGCA	TSD:ATTGG	0.9602	Gypsy	1573393	Fagopyrum cymosum
Chr1:96732248-96741780	motif:TGCA	TSD:ATCAT	0.9594	Gypsy	1604438	Fagopyrum cymosum
Chr1:96778457-96786576	motif:TGCA	TSD:GATTT	0.992	Gypsy	307769	Fagopyrum cymosum
Chr1:96942680-96951314	motif:TGCA	TSD:TAGG	0.9761	Gypsy	934269	Fagopyrum cymosum
Chr1:96960731-96970691	motif:TGCA	TSD:ACATC	0.9592	unknown	1614493	Fagopyrum cymosum
Chr1:97104278-97114092	motif:TGCA	TSD:GTGGT	0.9843	Gypsy	609842	Fagopyrum cymosum
Chr1:97120982-97130766	motif:TGCA	TSD:TTTAT	0.978	unknown	860205	Fagopyrum cymosum
Chr1:97209085-97218523	motif:TGCA	TSD:TTTAC	0.9605	Gypsy	1561317	Fagopyrum cymosum
Chr1:97256951-97266320	motif:TGCA	TSD:CAAGC	0.9631	Gypsy	1457059	Fagopyrum cymosum
Chr1:97296798-97306598	motif:TGCA	TSD:CTATG	0.9747	unknown	988537	Fagopyrum cymosum
Chr1:97351468-97356167	motif:TGCA	TSD:ATGCT	0.9748	Copia	987349	Fagopyrum cymosum
Chr1:97361083-97367587	motif:TGCA	TSD:CTAAT	0.9818	Copia	707918	Fagopyrum cymosum
Chr1:97507972-97517303	motif:TGCA	TSD:TATCC	0.9683	Gypsy	1246925	Fagopyrum cymosum
Chr1:97542846-97552841	motif:TGCA	TSD:GTAGG	0.9853	Copia	570808	Fagopyrum cymosum
Chr1:97942036-97951302	motif:TGCA	TSD:ACAAG	0.9295	Gypsy	2845907	Fagopyrum cymosum
Chr1:98133379-98143158	motif:TGCA	TSD:TTTAT	0.9775	Gypsy	879058	Fagopyrum cymosum
Chr1:98210744-98219666	motif:TGCA	TSD:CCCAT	0.983	unknown	661932	Fagopyrum cymosum
Chr1:98268468-98278812	motif:TGCA	TSD:CCGGC	0.9899	Gypsy	392973	Fagopyrum cymosum
Chr1:98284596-98293770	motif:TGCA	TSD:ATTTG	0.9771	unknown	895443	Fagopyrum cymosum
Chr1:98476472-98485968	motif:TGCA	TSD:ATCTA	0.9783	Gypsy	848023	Fagopyrum cymosum
Chr1:98537661-98544776	motif:TGCA	TSD:GACTT	0.9736	Copia	1034661	Fagopyrum cymosum
Chr1:98588577-98598021	motif:TGCA	TSD:CTAAA	0.9761	Gypsy	934534	Fagopyrum cymosum
Chr1:98689502-98699068	motif:TGCA	TSD:TACGG	0.9707	unknown	1148656	Fagopyrum cymosum
Chr1:98763718-98769809	motif:TGCA	TSD:GAATC	0.9749	unknown	981188	Fagopyrum cymosum
Chr1:98788981-98800060	motif:TGCA	TSD:TTATG	0.9362	Gypsy	2565800	Fagopyrum cymosum
Chr1:98854873-98864674	motif:TGCA	TSD:ATACT	0.9813	Gypsy	726644	Fagopyrum cymosum
Chr1:98874239-98880005	motif:TGCA	TSD:TATA	0.9764	Gypsy	922489	Fagopyrum cymosum
Chr1:98884576-98892728	motif:TGCA	TSD:TCTTG	0.9601	unknown	1575117	Fagopyrum cymosum
Chr1:98985507-98995249	motif:TGCA	TSD:GTGTT	0.9706	unknown	1154004	Fagopyrum cymosum
Chr1:99014700-99024807	motif:TGCA	TSD:CCTAA	0.9718	Gypsy	1104794	Fagopyrum cymosum
Chr1:99123450-99132751	motif:TGCA	TSD:TTGTT	0.9485	Gypsy	2051006	Fagopyrum cymosum
Chr1:99140360-99150271	motif:TGCA	TSD:AACTC	0.9806	unknown	754289	Fagopyrum cymosum
Chr1:99406331-99415765	motif:TGCA	TSD:CATGT	0.9805	unknown	761490	Fagopyrum cymosum
Chr1:99525967-99535946	motif:TGCA	TSD:GGTCC	0.9835	unknown	640448	Fagopyrum cymosum
Chr1:99575103-99580884	motif:TGCA	TSD:ATGTA	0.9664	unknown	1320714	Fagopyrum cymosum
Chr1:99588366-99598499	motif:TGCA	TSD:TAAGG	0.9806	Gypsy	757683	Fagopyrum cymosum
Chr1:99748884-99758861	motif:TGCA	TSD:ATGTC	0.978	unknown	859598	Fagopyrum cymosum
Chr1:99811605-99821074	motif:TGCA	TSD:GATTT	0.9653	Gypsy	1366492	Fagopyrum cymosum
Chr1:99845904-99851908	motif:TGCA	TSD:CTACC	0.9759	Copia	942771	Fagopyrum cymosum
Chr1:99879015-99888549	motif:TGCA	TSD:GAAGA	0.9636	unknown	1433336	Fagopyrum cymosum
Chr1:99940822-99952517	motif:TGCA	TSD:ATCTT	0.9575	Gypsy	1681860	Fagopyrum cymosum
Chr1:99942043-99947884	motif:TGCA	TSD:CATCT	0.9528	Gypsy	1876065	Fagopyrum cymosum
Chr1:100140657-100147329	motif:TGCA	TSD:GTATA	0.9517	unknown	1919211	Fagopyrum cymosum
Chr1:100181625-100183256	motif:TGCA	TSD:AGAAG	0.9689	Gypsy	1222797	Fagopyrum cymosum
Chr1:100198750-100207106	motif:TGCA	TSD:CCGCA	0.9534	unknown	1850822	Fagopyrum cymosum
Chr1:100371137-100390140	motif:TGCA	TSD:TGGCA	0.9647	Gypsy	1392182	Fagopyrum cymosum
Chr1:100492684-100502211	motif:TGCA	TSD:GACTC	0.9758	unknown	944697	Fagopyrum cymosum
Chr1:100616811-100626753	motif:TGCA	TSD:TTTTC	0.9789	Gypsy	823979	Fagopyrum cymosum
Chr1:100877083-100886509	motif:TGCA	TSD:TATAT	0.9782	Gypsy	852147	Fagopyrum cymosum
Chr1:100953371-100963081	motif:TGCA	TSD:GATTT	0.951	unknown	1947324	Fagopyrum cymosum
Chr1:101375364-101385173	motif:TGCA	TSD:GATAA	0.9855	unknown	563087	Fagopyrum cymosum
Chr1:101610824-101619493	motif:TGCA	TSD:CACCG	0.9726	unknown	1073757	Fagopyrum cymosum
Chr1:101671618-101681045	motif:TGCA	TSD:CGCCA	0.9702	Gypsy	1170308	Fagopyrum cymosum
Chr1:101740742-101743870	motif:TGCA	TSD:TATGT	0.9521	Copia	1902629	Fagopyrum cymosum
Chr1:102018417-102027924	motif:TGCA	TSD:ATTTT	0.9772	unknown	890947	Fagopyrum cymosum
Chr1:102070434-102080544	motif:TGCA	TSD:TTTCT	0.9709	Gypsy	1142061	Fagopyrum cymosum
Chr1:102093584-102111980	motif:TGCA	TSD:CAAAG	0.958	Gypsy	1662516	Fagopyrum cymosum
Chr1:102114042-102123239	motif:TGCA	TSD:ACAAG	0.9559	unknown	1746132	Fagopyrum cymosum
Chr1:102174018-102180048	motif:TGCA	TSD:GTACT	0.9582	unknown	1654472	Fagopyrum cymosum
Chr1:102181073-102189392	motif:TGCA	TSD:CGGTG	0.9613	Gypsy	1529793	Fagopyrum cymosum
Chr1:102353465-102362959	motif:TGCA	TSD:AATGA	0.9652	Gypsy	1370526	Fagopyrum cymosum
Chr1:102508748-102518266	motif:TGCA	TSD:ACCTT	0.9804	Gypsy	763771	Fagopyrum cymosum
Chr1:102552685-102562056	motif:TGCA	TSD:AGTAT	0.9809	unknown	742858	Fagopyrum cymosum
Chr1:102823867-102833061	motif:TGCA	TSD:CAACC	0.9764	Gypsy	922810	Fagopyrum cymosum
Chr1:102988985-102996602	motif:TGCA	TSD:ATACT	0.987	Gypsy	503873	Fagopyrum cymosum
Chr1:103032422-103042789	motif:TGCA	TSD:ACATG	0.9836	unknown	635907	Fagopyrum cymosum
Chr1:103066996-103074610	motif:TGCA	TSD:ATACT	0.9844	Gypsy	606509	Fagopyrum cymosum
Chr1:103303829-103313374	motif:TGCA	TSD:TCGGC	0.9525	unknown	1889016	Fagopyrum cymosum
Chr1:103315342-103323930	motif:TGCA	TSD:TTAAG	0.9771	unknown	892912	Fagopyrum cymosum
Chr1:103332727-103342303	motif:TGCA	TSD:TTTTA	0.9501	unknown	1986008	Fagopyrum cymosum
Chr1:103363114-103369732	motif:TGCA	TSD:AACCG	0.9711	Copia	1133866	Fagopyrum cymosum
Chr1:103433777-103439888	motif:TGCA	TSD:ATATG	0.9891	unknown	423206	Fagopyrum cymosum
Chr1:103563418-103572950	motif:TGCA	TSD:AGCAC	0.946	Gypsy	2155317	Fagopyrum cymosum
Chr1:103667814-103677049	motif:TGCA	TSD:CTTAC	0.9499	Gypsy	1992758	Fagopyrum cymosum
Chr1:103774718-103782590	motif:TGCA	TSD:CTTGG	0.9515	unknown	1930013	Fagopyrum cymosum
Chr1:103808863-103817819	motif:TGCA	TSD:CTGCG	0.9448	Gypsy	2204426	Fagopyrum cymosum
Chr1:103918673-103925270	motif:TGCA	TSD:CTTA	0.9737	Gypsy	1031650	Fagopyrum cymosum
Chr1:104287565-104297106	motif:TGCA	TSD:ATCTC	0.9303	Gypsy	2814399	Fagopyrum cymosum
Chr1:104528887-104538425	motif:TGCA	TSD:TTAAG	0.9716	unknown	1112274	Fagopyrum cymosum
Chr1:104732407-104742210	motif:TGCA	TSD:ATTAT	0.9677	Gypsy	1270131	Fagopyrum cymosum
Chr1:104814445-104824158	motif:TGCA	TSD:CCTGT	0.9795	Gypsy	798625	Fagopyrum cymosum
Chr1:104861448-104871351	motif:TGCA	TSD:TTCAT	0.9588	unknown	1628654	Fagopyrum cymosum
Chr1:105111454-105116254	motif:TATA	TSD:GAAGC	1	Copia	0	Fagopyrum cymosum
Chr1:105356475-105366058	motif:TGCA	TSD:TCAAT	0.9766	unknown	913451	Fagopyrum cymosum
Chr1:105376548-105381416	motif:TGCA	TSD:GAGAT	0.9572	Copia	1694202	Fagopyrum cymosum
Chr1:105415025-105423865	motif:TGCA	TSD:ATTGT	0.9845	Gypsy	603601	Fagopyrum cymosum
Chr1:105569204-105578828	motif:TGCA	TSD:TGATC	0.9797	Gypsy	790088	Fagopyrum cymosum
Chr1:105613218-105621836	motif:TGCA	TSD:CTATA	0.9789	unknown	824954	Fagopyrum cymosum
Chr1:105815884-105821620	motif:TGCA	TSD:CTAAT	0.9509	Copia	1952568	Fagopyrum cymosum
Chr1:105977907-105985330	motif:TGCA	TSD:TCCTC	0.966	Gypsy	1336402	Fagopyrum cymosum
Chr1:106140619-106150656	motif:TGCA	TSD:ATACG	0.9868	unknown	513683	Fagopyrum cymosum
Chr1:106172129-106181771	motif:TGCA	TSD:AGAGG	0.9872	unknown	494880	Fagopyrum cymosum
Chr1:106315178-106321480	motif:TGCA	TSD:ATTCT	0.9837	unknown	635473	Fagopyrum cymosum
Chr1:106347164-106351995	motif:TGCA	TSD:ATAAT	0.9528	Copia	1873795	Fagopyrum cymosum
Chr1:106441016-106450358	motif:TGCA	TSD:CGGCA	0.9632	Gypsy	1451147	Fagopyrum cymosum
Chr1:106592249-106597919	motif:TGCA	TSD:CTACT	0.9747	Gypsy	988401	Fagopyrum cymosum
Chr1:106623571-106633520	motif:TGCA	TSD:CCACC	0.9655	unknown	1360327	Fagopyrum cymosum
Chr1:106781367-106789922	motif:TGCA	TSD:TTATA	0.9687	unknown	1229028	Fagopyrum cymosum
Chr1:106866806-106876803	motif:TGCA	TSD:CGGCA	0.9843	unknown	609326	Fagopyrum cymosum
Chr1:106977086-106985477	motif:TGCA	TSD:GGATC	0.9655	Gypsy	1358468	Fagopyrum cymosum
Chr1:107020127-107029671	motif:TGCA	TSD:ATAAC	0.9688	Gypsy	1226157	Fagopyrum cymosum
Chr1:107203056-107212999	motif:TGCA	TSD:TGATT	0.9847	Copia	593716	Fagopyrum cymosum
Chr1:107301563-107311739	motif:TGCA	TSD:TCTCG	0.9758	Gypsy	947699	Fagopyrum cymosum
Chr1:107484981-107489503	motif:TATA	TSD:GTGTA	1	Copia	0	Fagopyrum cymosum
Chr1:107484984-107489486	motif:TGCA	TSD:ATAT	1	Copia	0	Fagopyrum cymosum
Chr1:107726936-107734567	motif:TGCA	TSD:CTCTT	0.9709	Gypsy	1140604	Fagopyrum cymosum
Chr1:108120284-108125743	motif:TGCA	TSD:CTCTC	0.9837	Copia	634987	Fagopyrum cymosum
Chr1:108196069-108205290	motif:TGCA	TSD:TACTT	0.9507	Gypsy	1960394	Fagopyrum cymosum
Chr1:108216771-108226907	motif:TGCA	TSD:CCAGG	0.9872	Gypsy	496255	Fagopyrum cymosum
Chr1:108280003-108287445	motif:TGCA	TSD:ACTAA	0.9869	Gypsy	508542	Fagopyrum cymosum
Chr1:108323075-108332503	motif:TGCA	TSD:GTGCT	0.9615	Gypsy	1521950	Fagopyrum cymosum
Chr1:108383016-108392303	motif:TGCA	TSD:ACATT	0.9665	unknown	1319265	Fagopyrum cymosum
Chr1:108432295-108441511	motif:TGCA	TSD:CTTAC	0.9761	unknown	932653	Fagopyrum cymosum
Chr1:108669838-108674880	motif:TGCA	TSD:CAAA	0.9787	unknown	831704	Fagopyrum cymosum
Chr1:108824665-108834497	motif:TGCA	TSD:CTAGG	0.9524	unknown	1890655	Fagopyrum cymosum
Chr1:108886911-108896075	motif:TGCA	TSD:CGAGC	0.969	unknown	1219339	Fagopyrum cymosum
Chr1:108930770-108940755	motif:TGCA	TSD:CAAGT	0.9557	unknown	1756494	Fagopyrum cymosum
Chr1:109008410-109018446	motif:TGCA	TSD:AGAGA	0.9888	Gypsy	433262	Fagopyrum cymosum
Chr1:109105298-109113513	motif:TGCA	TSD:TTACT	0.9485	unknown	2053039	Fagopyrum cymosum
Chr1:109139592-109149911	motif:TGCA	TSD:TCCCT	0.9581	Gypsy	1658045	Fagopyrum cymosum
Chr1:109183425-109192774	motif:TGCA	TSD:ATAGA	0.9556	Gypsy	1759202	Fagopyrum cymosum
Chr1:109212445-109221819	motif:TGCA	TSD:ATAAA	0.958	Gypsy	1660523	Fagopyrum cymosum
Chr1:109237264-109246687	motif:TGCA	TSD:AATCT	0.9623	Gypsy	1486319	Fagopyrum cymosum
Chr1:109257881-109272636	motif:TGCA	TSD:TATA	0.9664	unknown	1320425	Fagopyrum cymosum
Chr1:109433187-109443167	motif:TGCA	TSD:TTTAT	0.9724	unknown	1083475	Fagopyrum cymosum
Chr1:109471922-109481186	motif:TGCA	TSD:TAAGA	0.9694	Gypsy	1200127	Fagopyrum cymosum
Chr1:109573947-109583723	motif:TGCA	TSD:AATGG	0.9865	unknown	523672	Fagopyrum cymosum
Chr1:109803740-109808287	motif:TATA	TSD:GGGAG	0.9683	Copia	1247602	Fagopyrum cymosum
Chr1:109989215-109996077	motif:TGCA	TSD:TTTCC	0.9815	Copia	721904	Fagopyrum cymosum
Chr1:110326854-110331356	motif:TAAC	TSD:CACAC	0.975	Copia	977931	Fagopyrum cymosum
Chr1:110371854-110385201	motif:TGCA	TSD:TGTAT	0.9746	Gypsy	993864	Fagopyrum cymosum
Chr1:110394231-110400553	motif:TGCA	TSD:GTCAC	0.9912	unknown	341318	Fagopyrum cymosum
Chr1:110402522-110411706	motif:TGCA	TSD:AAATA	0.9847	unknown	594336	Fagopyrum cymosum
Chr1:110415504-110424453	motif:TGCA	TSD:TCAAG	0.9666	Gypsy	1315350	Fagopyrum cymosum
Chr1:110643067-110648812	motif:TGCA	TSD:CAAGG	0.9602	unknown	1574192	Fagopyrum cymosum
Chr1:110698838-110704936	motif:TGCA	TSD:CTAGG	0.9896	unknown	403004	Fagopyrum cymosum
Chr1:110811622-110823803	motif:TGCA	TSD:ATCTG	0.9686	unknown	1232220	Fagopyrum cymosum
Chr1:110910734-110913755	motif:TGCA	TSD:TTGTA	0.9405	Copia	2385346	Fagopyrum cymosum
Chr1:111323474-111329002	motif:TGCA	TSD:AAGTC	0.9777	unknown	871891	Fagopyrum cymosum
Chr1:111429726-111434517	motif:TATA	TSD:CCGGG	0.9929	Copia	276041	Fagopyrum cymosum
Chr1:111505923-111515250	motif:TGCA	TSD:TGTAG	0.9585	Gypsy	1643303	Fagopyrum cymosum
Chr1:111931243-111937104	motif:TGCA	TSD:ATTAT	0.9636	unknown	1436799	Fagopyrum cymosum
Chr1:112005858-112010718	motif:TACA	TSD:CACAT	0.9774	Copia	882553	Fagopyrum cymosum
Chr1:112052868-112062358	motif:TGCA	TSD:TTTTG	0.9542	Gypsy	1816060	Fagopyrum cymosum
Chr1:112093565-112099570	motif:TGCA	TSD:CTCAA	0.9727	unknown	1067945	Fagopyrum cymosum
Chr1:112346553-112355798	motif:TGCA	TSD:ATGTA	0.9816	unknown	717633	Fagopyrum cymosum
Chr1:112409550-112420422	motif:TGCA	TSD:ACAAC	0.9729	Gypsy	1060836	Fagopyrum cymosum
Chr1:112490724-112493247	motif:TGCA	TSD:CATAG	0.9483	unknown	2061317	Fagopyrum cymosum
Chr1:112537124-112542294	motif:TGCA	TSD:CAAAA	0.9843	Copia	610376	Fagopyrum cymosum
Chr1:112709655-112725309	motif:TGCA	TSD:AAACT	0.9734	Gypsy	1041963	Fagopyrum cymosum
Chr1:112713272-112719375	motif:TGCA	TSD:GTCGA	0.9804	unknown	763757	Fagopyrum cymosum
Chr1:112745346-112750957	motif:TGCA	TSD:CTTTC	0.9722	unknown	1091044	Fagopyrum cymosum
Chr1:113129849-113136517	motif:TGCA	TSD:AAAAG	0.989	Gypsy	426308	Fagopyrum cymosum
Chr1:113195145-113214129	motif:TGCA	TSD:ATGTT	0.9745	unknown	998608	Fagopyrum cymosum
Chr1:113335999-113341657	motif:TGCA	TSD:CTTAG	0.9808	unknown	746868	Fagopyrum cymosum
Chr1:113443621-113450211	motif:TGCA	TSD:ACCTA	0.9893	Copia	414762	Fagopyrum cymosum
Chr1:113588896-113602520	motif:TGCA	TSD:CTTGT	0.9668	unknown	1304564	Fagopyrum cymosum
Chr1:113961811-113966847	motif:TGCA	TSD:AAAGG	0.9759	unknown	943283	Fagopyrum cymosum
Chr1:113977196-113985751	motif:TGCA	TSD:CAAAT	0.9636	unknown	1433271	Fagopyrum cymosum
Chr1:114284654-114292204	motif:TGCA	TSD:TGATG	0.9803	Gypsy	769272	Fagopyrum cymosum
Chr1:114375191-114387164	motif:TGCA	TSD:AGTTA	0.9693	Gypsy	1205236	Fagopyrum cymosum
Chr1:114391486-114399857	motif:TGCA	TSD:GGTTT	0.968	Copia	1256333	Fagopyrum cymosum
Chr1:114475679-114485499	motif:TGCA	TSD:GACGG	0.9829	unknown	663603	Fagopyrum cymosum
Chr1:114488568-114493081	motif:TGCA	TSD:AAAAG	0.9466	Copia	2130542	Fagopyrum cymosum
Chr1:114650287-114653653	motif:TGCA	TSD:GTAT	0.9837	Copia	634004	Fagopyrum cymosum
Chr1:114668799-114674425	motif:TGCA	TSD:AAAC	0.9687	unknown	1229785	Fagopyrum cymosum
Chr1:114721005-114730757	motif:TGCA	TSD:GTCC	0.9513	unknown	1935679	Fagopyrum cymosum
Chr1:114819986-114834002	motif:TGCA	TSD:AAAT	0.9268	unknown	2961178	Fagopyrum cymosum
Chr1:114824387-114833739	motif:TGCA	TSD:AAAA	0.9676	Gypsy	1275175	Fagopyrum cymosum
Chr1:114904038-114909136	motif:TGCA	TSD:GAAAT	0.994	Copia	230195	Fagopyrum cymosum
Chr1:114927581-114936827	motif:TGCA	TSD:GTAGC	0.9489	Gypsy	2037179	Fagopyrum cymosum
Chr1:115011665-115021474	motif:TGCA	TSD:TAATT	0.9746	unknown	993873	Fagopyrum cymosum
Chr1:115037505-115047290	motif:TGCA	TSD:TAAAA	0.9918	unknown	318243	Fagopyrum cymosum
Chr1:115047580-115052946	motif:TGCA	TSD:TTCTT	0.9889	Copia	429585	Fagopyrum cymosum
Chr1:115054572-115060728	motif:TGCA	TSD:TTATT	0.9559	Copia	1746754	Fagopyrum cymosum
Chr1:115142413-115147299	motif:TGCA	TSD:CCTA	0.9593	unknown	1608968	Fagopyrum cymosum
Chr1:115175695-115186630	motif:TGCA	TSD:TGGTC	0.9635	Gypsy	1438120	Fagopyrum cymosum
Chr1:115202106-115211504	motif:TGCA	TSD:CTAGA	0.9719	unknown	1100419	Fagopyrum cymosum
Chr1:115212230-115218237	motif:TGCA	TSD:AGAAC	0.9758	unknown	945371	Fagopyrum cymosum
Chr1:115368371-115373073	motif:TACA	TSD:CCTAC	0.9873	Copia	491011	Fagopyrum cymosum
Chr1:115421879-115431440	motif:TGCA	TSD:ATTAT	0.9738	unknown	1025570	Fagopyrum cymosum
Chr1:115646710-115656676	motif:TGCA	TSD:TTAAT	0.9491	Gypsy	2027730	Fagopyrum cymosum
Chr1:115893734-115903374	motif:TGCA	TSD:TGTTA	0.9655	Gypsy	1357120	Fagopyrum cymosum
Chr1:116001449-116010337	motif:TGCA	TSD:CATAT	0.9501	Gypsy	1985664	Fagopyrum cymosum
Chr1:116182495-116191218	motif:TGCA	TSD:CTTGT	0.9608	unknown	1549166	Fagopyrum cymosum
Chr1:116268038-116281830	motif:TGCA	TSD:CTTGT	0.9752	unknown	968083	Fagopyrum cymosum
Chr1:116346001-116355005	motif:TGCA	TSD:TTATA	0.9779	unknown	863344	Fagopyrum cymosum
Chr1:116556648-116565314	motif:TGCA	TSD:AATAG	0.9769	unknown	904141	Fagopyrum cymosum
Chr1:116671410-116675855	motif:TGCA	TSD:TGTTG	0.9944	Copia	216890	Fagopyrum cymosum
Chr1:116735891-116745263	motif:TGCA	TSD:GAACT	0.9773	unknown	887639	Fagopyrum cymosum
Chr1:116905210-116913836	motif:TGCA	TSD:CATAG	0.9779	unknown	864366	Fagopyrum cymosum
Chr1:117303701-117313690	motif:TGCA	TSD:TTTGG	0.965	Gypsy	1377753	Fagopyrum cymosum
Chr1:117332343-117335338	motif:TGCA	TSD:AGTTA	0.9713	unknown	1126626	Fagopyrum cymosum
Chr1:117355048-117364696	motif:TGCA	TSD:GTCAA	0.9631	unknown	1457190	Fagopyrum cymosum
Chr1:117389575-117399689	motif:TGCA	TSD:GTCTT	0.9796	Gypsy	797245	Fagopyrum cymosum
Chr1:117389575-117405515	motif:TGCA	TSD:GTCTT	0.9779	Gypsy	864501	Fagopyrum cymosum
Chr1:117435007-117443460	motif:TGCA	TSD:CATAG	0.9619	Gypsy	1502309	Fagopyrum cymosum
Chr1:117544657-117554882	motif:TGCA	TSD:TATG	0.9634	Gypsy	1441553	Fagopyrum cymosum
Chr1:117731624-117740045	motif:TGCA	TSD:TAGG	0.9592	Gypsy	1613637	Fagopyrum cymosum
Chr1:117756947-117761420	motif:TACA	TSD:TACTA	0.9793	Copia	808355	Fagopyrum cymosum
Chr1:117764795-117776203	motif:TGCA	TSD:AAGGT	0.9808	unknown	746868	Fagopyrum cymosum
Chr1:117821840-117827708	motif:TGCA	TSD:CCTCA	0.972	Gypsy	1096766	Fagopyrum cymosum
Chr1:118020569-118025018	motif:TATA	TSD:TAAAT	0.9779	Copia	861144	Fagopyrum cymosum
Chr1:118146720-118149846	motif:TGCA	TSD:AATGT	0.9573	Copia	1689559	Fagopyrum cymosum
Chr1:118244706-118252894	motif:TGCA	TSD:GTCCA	0.943	Gypsy	2281511	Fagopyrum cymosum
Chr1:118408679-118422940	motif:TGCA	TSD:AAGGC	0.9625	unknown	1479617	Fagopyrum cymosum
Chr1:118570401-118572824	motif:TGCA	TSD:CCTCG	0.9583	unknown	1651525	Fagopyrum cymosum
Chr1:118593445-118597957	motif:TGTA	TSD:CCAAA	0.9806	Copia	754190	Fagopyrum cymosum
Chr1:118660961-118665501	motif:TACA	TSD:ATGAT	0.9847	Copia	594786	Fagopyrum cymosum
Chr1:118735224-118743677	motif:TGCA	TSD:TACAA	0.9597	unknown	1591755	Fagopyrum cymosum
Chr1:118760996-118771392	motif:TGCA	TSD:GTCAT	0.9907	unknown	361867	Fagopyrum cymosum
Chr1:118934190-118944063	motif:TGCA	TSD:TCGG	0.9865	unknown	524492	Fagopyrum cymosum
Chr1:119152696-119158122	motif:TGCA	TSD:CCATG	0.9842	unknown	614153	Fagopyrum cymosum
Chr1:119354043-119363446	motif:TGCA	TSD:ATGAG	0.9698	Gypsy	1187120	Fagopyrum cymosum
Chr1:119365093-119369692	motif:TGCA	TSD:GGGTG	0.9792	Copia	812619	Fagopyrum cymosum
Chr1:119483914-119492699	motif:TGCA	TSD:ACTTG	0.9831	Gypsy	659372	Fagopyrum cymosum
Chr1:119563407-119568175	motif:TGCA	TSD:TCCAA	0.9757	Copia	948975	Fagopyrum cymosum
Chr1:119665532-119672215	motif:TGCA	TSD:AAAAG	0.9301	Copia	2821790	Fagopyrum cymosum
Chr1:119680271-119687727	motif:TGCA	TSD:AACAG	0.9829	Gypsy	666400	Fagopyrum cymosum
Chr1:119716404-119725702	motif:TGCA	TSD:AGTGA	0.9779	unknown	863908	Fagopyrum cymosum
Chr1:119943832-119948483	motif:TGCA	TSD:ATATA	1	Copia	0	Fagopyrum cymosum
Chr1:120073594-120082129	motif:TGCA	TSD:GCTT	0.9515	Gypsy	1929148	Fagopyrum cymosum
Chr1:120127934-120134485	motif:TGCA	TSD:TTCAT	0.9731	Copia	1052896	Fagopyrum cymosum
Chr1:120278695-120287894	motif:TGCA	TSD:CGTGA	0.9611	unknown	1536015	Fagopyrum cymosum
Chr1:120488509-120494775	motif:TGCA	TSD:TGATA	0.9825	unknown	680953	Fagopyrum cymosum
Chr1:120673146-120678423	motif:TGCA	TSD:AGATT	0.962	Copia	1500057	Fagopyrum cymosum
Chr1:120794813-120803297	motif:TGCA	TSD:ACTAA	0.9689	unknown	1222385	Fagopyrum cymosum
Chr1:120933144-120943253	motif:TGCA	TSD:GTTTA	0.9849	Gypsy	584769	Fagopyrum cymosum
Chr1:120956287-120964397	motif:TGCA	TSD:TCTCT	0.9801	Gypsy	777098	Fagopyrum cymosum
Chr1:120971525-120981881	motif:TGCA	TSD:TTGAT	0.9755	Gypsy	957775	Fagopyrum cymosum
Chr1:121001584-121012889	motif:TGCA	TSD:CGTGA	0.9777	Gypsy	870427	Fagopyrum cymosum
Chr1:121067639-121076977	motif:TGCA	TSD:TCCTA	0.9752	Gypsy	971482	Fagopyrum cymosum
Chr1:121107863-121116701	motif:TGCA	TSD:TTATG	0.9745	Gypsy	996545	Fagopyrum cymosum
Chr1:121583528-121593215	motif:TGCA	TSD:GTGCA	0.9782	Gypsy	851464	Fagopyrum cymosum
Chr1:121795165-121799822	motif:TGCA	TSD:AGTTC	0.9573	unknown	1692336	Fagopyrum cymosum
Chr1:121865272-121870063	motif:TGCA	TSD:AAATT	0.9734	Copia	1041495	Fagopyrum cymosum
Chr1:121953168-121963359	motif:TGCA	TSD:CTAGA	0.9729	unknown	1063042	Fagopyrum cymosum
Chr1:122017638-122022258	motif:TGCA	TSD:GGGTA	0.969	Copia	1217963	Fagopyrum cymosum
Chr1:122117527-122127106	motif:TGCA	TSD:TCTTC	0.9609	Gypsy	1544243	Fagopyrum cymosum
Chr1:122202138-122212165	motif:TGCA	TSD:GAGAG	0.9905	Copia	367832	Fagopyrum cymosum
Chr1:122312343-122314730	motif:TGCA	TSD:TTACC	0.9483	unknown	2058948	Fagopyrum cymosum
Chr1:122669756-122675933	motif:TGCA	TSD:ACGCA	0.9839	unknown	626129	Fagopyrum cymosum
Chr1:122718839-122728381	motif:TGCA	TSD:AAGCA	0.9762	Gypsy	929824	Fagopyrum cymosum
Chr1:122789622-122795570	motif:TGCA	TSD:CGTAG	0.9608	unknown	1549602	Fagopyrum cymosum
Chr1:122813244-122823120	motif:TGCA	TSD:AATAC	0.9843	unknown	610600	Fagopyrum cymosum
Chr1:122840432-122849941	motif:TGCA	TSD:TTGTT	0.9665	Gypsy	1318444	Fagopyrum cymosum
Chr1:123026860-123036366	motif:TGCA	TSD:AGCAA	0.971	unknown	1135789	Fagopyrum cymosum
Chr1:123214786-123220768	motif:TGCA	TSD:CGTAG	0.9598	unknown	1590081	Fagopyrum cymosum
Chr1:123292851-123302601	motif:TGCA	TSD:GAACC	0.977	unknown	896923	Fagopyrum cymosum
Chr1:123372979-123381167	motif:TGCA	TSD:CATGA	0.9612	unknown	1530484	Fagopyrum cymosum
Chr1:123542350-123551830	motif:TGCA	TSD:CTAGC	0.971	Gypsy	1139083	Fagopyrum cymosum
Chr1:123564506-123572781	motif:TGCA	TSD:AAGGT	0.9865	unknown	524204	Fagopyrum cymosum
Chr1:124304106-124323095	motif:TGCA	TSD:ATACT	0.9712	Gypsy	1128595	Fagopyrum cymosum
Chr1:124347400-124357654	motif:TGCA	TSD:CCATT	0.9661	unknown	1335223	Fagopyrum cymosum
Chr1:124557387-124566767	motif:TGCA	TSD:AGTTA	0.9717	unknown	1109445	Fagopyrum cymosum
Chr1:124584924-124595006	motif:TAAG	TSD:TAGTA	0.9938	Gypsy	238695	Fagopyrum cymosum
Chr1:124626516-124637768	motif:TGCA	TSD:ACTTT	0.983	Gypsy	659886	Fagopyrum cymosum
Chr1:124735077-124745483	motif:TGCA	TSD:CCTTA	0.9742	Gypsy	1010031	Fagopyrum cymosum
Chr1:124757818-124767805	motif:TGCA	TSD:GAAAA	0.9869	unknown	506804	Fagopyrum cymosum
Chr1:124783003-124792083	motif:TGCA	TSD:CTAGT	0.9713	unknown	1124917	Fagopyrum cymosum
Chr1:124818137-124825555	motif:TGCA	TSD:GTTAG	0.9651	unknown	1373026	Fagopyrum cymosum
Chr1:124884062-124892831	motif:TGCA	TSD:CACTC	0.9784	unknown	843037	Fagopyrum cymosum
Chr1:124955880-124965215	motif:TGCA	TSD:CATT	0.9558	Gypsy	1750412	Fagopyrum cymosum
Chr1:125199700-125209247	motif:TGCA	TSD:TTTCC	0.9687	unknown	1230845	Fagopyrum cymosum
Chr1:125231850-125245821	motif:TGCA	TSD:GTACA	0.9816	unknown	717680	Fagopyrum cymosum
Chr1:125354617-125363070	motif:TGCA	TSD:GATAT	0.9766	Gypsy	915495	Fagopyrum cymosum
Chr1:125375625-125385798	motif:TGCA	TSD:CCTCG	0.9643	Gypsy	1404905	Fagopyrum cymosum
Chr1:125439767-125449241	motif:TGCA	TSD:ACCCA	0.9768	Gypsy	906672	Fagopyrum cymosum
Chr1:125493389-125512798	motif:TGCA	TSD:ACGAT	0.986	Gypsy	543937	Fagopyrum cymosum
Chr1:125537042-125542528	motif:TGCA	TSD:GATGA	0.9616	unknown	1517753	Fagopyrum cymosum
Chr1:125568876-125574278	motif:TGCA	TSD:CCGAT	0.9675	unknown	1279412	Fagopyrum cymosum
Chr1:125622068-125635393	motif:TGCA	TSD:ACACT	0.9751	Gypsy	974061	Fagopyrum cymosum
Chr1:125700618-125710663	motif:TGCA	TSD:TGTAT	0.9676	Gypsy	1272246	Fagopyrum cymosum
Chr1:125945957-125952757	motif:TGCA	TSD:TTGTC	0.9851	Gypsy	578101	Fagopyrum cymosum
Chr1:125988300-125997918	motif:TGCA	TSD:TCAAT	0.9716	unknown	1115269	Fagopyrum cymosum
Chr1:126202072-126211505	motif:TGCA	TSD:GACGG	0.9482	Gypsy	2064781	Fagopyrum cymosum
Chr1:126313737-126323785	motif:TGCA	TSD:CCATG	0.9876	Copia	480193	Fagopyrum cymosum
Chr1:126550446-126561434	motif:TGCA	TSD:GAAAG	0.9581	Gypsy	1658966	Fagopyrum cymosum
Chr1:126695224-126713444	motif:TGCA	TSD:TGAAT	0.9878	unknown	471702	Fagopyrum cymosum
Chr1:127145136-127161017	motif:TGCA	TSD:AGAAG	0.9775	Gypsy	879721	Fagopyrum cymosum
Chr1:127174416-127184551	motif:TGCA	TSD:TCGTT	0.978	Gypsy	857744	Fagopyrum cymosum
Chr1:127184658-127194890	motif:TGCA	TSD:TAATT	0.978	unknown	859115	Fagopyrum cymosum
Chr1:127271371-127280128	motif:TGCA	TSD:TGTTT	0.9814	unknown	726207	Fagopyrum cymosum
Chr1:127285482-127290138	motif:TGCA	TSD:CTTAT	0.9817	Copia	712285	Fagopyrum cymosum
Chr1:127322083-127326040	motif:TGCA	TSD:TTTTT	1	Copia	0	Fagopyrum cymosum
Chr1:127438770-127447798	motif:TGCA	TSD:CCACC	0.9729	unknown	1060446	Fagopyrum cymosum
Chr1:127499134-127509117	motif:TGCA	TSD:TACAT	0.9883	unknown	453108	Fagopyrum cymosum
Chr1:127668769-127678792	motif:TGCA	TSD:CATGG	0.9744	unknown	1003450	Fagopyrum cymosum
Chr1:127843927-127854279	motif:TGCA	TSD:ATTAC	0.9861	Gypsy	541266	Fagopyrum cymosum
Chr1:128042842-128047773	motif:TACA	TSD:ACAAG	0.9898	Copia	393139	Fagopyrum cymosum
Chr1:128223053-128232605	motif:TGCA	TSD:TTGTT	0.9505	unknown	1969582	Fagopyrum cymosum
Chr1:128250866-128259913	motif:TGCA	TSD:GATCA	0.9735	unknown	1036566	Fagopyrum cymosum
Chr1:128423421-128436753	motif:TGCA	TSD:GGTCG	0.9838	Copia	631530	Fagopyrum cymosum
Chr1:128500728-128509834	motif:TGCA	TSD:CTAG	0.9914	Gypsy	332047	Fagopyrum cymosum
Chr1:128808126-128817739	motif:TGCA	TSD:GATAC	0.9609	Gypsy	1546321	Fagopyrum cymosum
Chr1:129219354-129227160	motif:TGCA	TSD:ACACA	0.9639	unknown	1424525	Fagopyrum cymosum
Chr1:129320121-129329670	motif:TGCA	TSD:TTTTC	0.9746	unknown	994927	Fagopyrum cymosum
Chr1:129338967-129348221	motif:TGCA	TSD:AAGGG	0.9615	Gypsy	1520255	Fagopyrum cymosum
Chr1:129549989-129558334	motif:TGCA	TSD:CTATC	0.9708	unknown	1146361	Fagopyrum cymosum
Chr1:129608452-129617737	motif:TGCA	TSD:TCGGA	0.9638	unknown	1425323	Fagopyrum cymosum
Chr1:130107619-130117668	motif:TGCA	TSD:AATTT	0.9823	Copia	688015	Fagopyrum cymosum
Chr1:130185617-130192437	motif:TGCA	TSD:GGAAG	0.9741	unknown	1013797	Fagopyrum cymosum
Chr1:130286745-130300533	motif:TGCA	TSD:CTTAT	0.9554	unknown	1770252	Fagopyrum cymosum
Chr1:130341228-130356055	motif:TGCA	TSD:GGTGA	0.9816	unknown	715275	Fagopyrum cymosum
Chr1:130390142-130395339	motif:TGCA	TSD:CCATT	0.9795	Copia	800375	Fagopyrum cymosum
Chr1:130492685-130506522	motif:TGCA	TSD:GGTTC	0.9947	Copia	205312	Fagopyrum cymosum
Chr1:130494854-130503428	motif:TGCA	TSD:ACGGC	0.9669	unknown	1301396	Fagopyrum cymosum
Chr1:130835957-130845459	motif:TGCA	TSD:AAAGC	0.9774	Gypsy	882907	Fagopyrum cymosum
Chr1:130846395-130852882	motif:TGCA	TSD:TTGGG	0.986	unknown	542574	Fagopyrum cymosum
Chr1:130864681-130873980	motif:TGCA	TSD:TATTT	0.9763	Gypsy	925002	Fagopyrum cymosum
Chr1:130877289-130887259	motif:TGCA	TSD:AAGGT	0.9841	Copia	619763	Fagopyrum cymosum
Chr1:130908743-130919044	motif:TGCA	TSD:TAAAT	0.9754	unknown	963763	Fagopyrum cymosum
Chr1:131088978-131098848	motif:TGCA	TSD:GATGG	0.9611	unknown	1534645	Fagopyrum cymosum
Chr1:131264211-131270407	motif:TGCA	TSD:CTAGA	0.9853	unknown	569419	Fagopyrum cymosum
Chr1:131390652-131395904	motif:TGCA	TSD:TCTTT	0.9796	unknown	794917	Fagopyrum cymosum
Chr1:131716399-131727638	motif:TGCA	TSD:AATGT	0.9753	Gypsy	965906	Fagopyrum cymosum
Chr1:131807508-131816482	motif:TGCA	TSD:ACTTC	0.9787	unknown	829289	Fagopyrum cymosum
Chr1:131816704-131826919	motif:TGCA	TSD:ATTAT	0.9773	Gypsy	885256	Fagopyrum cymosum
Chr1:131837110-131846586	motif:TGCA	TSD:ATCTA	0.9528	Gypsy	1873982	Fagopyrum cymosum
Chr1:131944839-131954536	motif:TGCA	TSD:GCTTG	0.9754	Gypsy	963431	Fagopyrum cymosum
Chr1:132035174-132052116	motif:TGCA	TSD:CCAAG	0.9816	Gypsy	717825	Fagopyrum cymosum
Chr1:132056335-132060730	motif:TATA	TSD:TTCTC	0.9569	Copia	1707365	Fagopyrum cymosum
Chr1:132429495-132439183	motif:TGCA	TSD:ACTTG	0.9777	unknown	872273	Fagopyrum cymosum
Chr1:132451589-132461621	motif:TGCA	TSD:AAATT	0.9805	Gypsy	759272	Fagopyrum cymosum
Chr1:132463189-132472448	motif:TGCA	TSD:AGGTG	0.9746	Gypsy	994613	Fagopyrum cymosum
Chr1:132574454-132579774	motif:TGCA	TSD:AACAT	0.9496	Gypsy	2008519	Fagopyrum cymosum
Chr1:132591796-132598317	motif:TGCA	TSD:TACCC	0.9624	Copia	1481782	Fagopyrum cymosum
Chr1:132848686-132853812	motif:TGCA	TSD:ATAAT	0.964	Copia	1419072	Fagopyrum cymosum
Chr1:132848686-132863785	motif:TGCA	TSD:ATAAT	0.9713	Copia	1125423	Fagopyrum cymosum
Chr1:132964099-132972327	motif:TGCA	TSD:ATAAG	0.9493	Gypsy	2020687	Fagopyrum cymosum
Chr1:132978950-132985940	motif:TGCA	TSD:AGTTC	0.9772	Gypsy	889008	Fagopyrum cymosum
Chr1:133175118-133181670	motif:TGAC	TSD:AAAAA	0.9858	Copia	553155	Fagopyrum cymosum
Chr1:133249231-133259166	motif:TGCA	TSD:GCATA	0.9904	Copia	370832	Fagopyrum cymosum
Chr1:133332928-133341107	motif:TGCA	TSD:ATGGC	0.9753	unknown	967390	Fagopyrum cymosum
Chr1:133417502-133422873	motif:TGCA	TSD:GAAGA	0.9789	Gypsy	825074	Fagopyrum cymosum
Chr1:133789309-133794219	motif:TACA	TSD:ATATA	0.9602	Copia	1574188	Fagopyrum cymosum
Chr1:133962902-133968630	motif:TGCA	TSD:CATGG	0.9772	unknown	892058	Fagopyrum cymosum
Chr1:134111740-134119136	motif:TGCA	TSD:CTTAG	0.9729	Gypsy	1061619	Fagopyrum cymosum
Chr1:134248551-134258892	motif:TGCA	TSD:CAATA	0.9831	Gypsy	658806	Fagopyrum cymosum
Chr1:134392465-134401758	motif:TGCA	TSD:ATAAT	0.9654	Gypsy	1364180	Fagopyrum cymosum
Chr1:134435342-134441114	motif:TGCA	TSD:GGGTG	0.9817	Copia	710938	Fagopyrum cymosum
Chr1:134564303-134572854	motif:TGCA	TSD:ATCTC	0.9584	unknown	1645223	Fagopyrum cymosum
Chr1:134632850-134637783	motif:TGCA	TSD:TTTTG	0.9772	Copia	891760	Fagopyrum cymosum
Chr1:134706318-134715005	motif:TGCA	TSD:CGGG	0.9478	unknown	2079452	Fagopyrum cymosum
Chr1:134728509-134737866	motif:TGCA	TSD:CTGAG	0.9738	unknown	1025384	Fagopyrum cymosum
Chr1:134747071-134763564	motif:TGCA	TSD:TCACG	0.9757	Gypsy	948332	Fagopyrum cymosum
Chr1:134916201-134925151	motif:TGCA	TSD:CCATA	0.9772	Gypsy	891539	Fagopyrum cymosum
Chr1:134946104-134957698	motif:TATA	TSD:CATCA	0.9887	unknown	437901	Fagopyrum cymosum
Chr1:134947439-134954535	motif:TGCA	TSD:GGACT	0.9829	Gypsy	665894	Fagopyrum cymosum
Chr1:134964679-134974835	motif:TGCA	TSD:TCGGA	0.9833	Gypsy	648829	Fagopyrum cymosum
Chr1:135073236-135081243	motif:TGCA	TSD:CTAAT	0.9714	Copia	1120379	Fagopyrum cymosum
Chr1:135107037-135111852	motif:TGCA	TSD:ATTC	0.9779	Copia	861146	Fagopyrum cymosum
Chr1:135125083-135132744	motif:TGCA	TSD:ACACG	0.9959	Copia	158496	Fagopyrum cymosum
Chr1:135276028-135285792	motif:TGCA	TSD:CCTTT	0.9632	unknown	1452885	Fagopyrum cymosum
Chr1:135286598-135295087	motif:TGCA	TSD:TTCAA	0.9806	unknown	755296	Fagopyrum cymosum
Chr1:135357889-135362366	motif:TGCA	TSD:CTTCC	0.9592	Copia	1614190	Fagopyrum cymosum
Chr1:135473500-135482819	motif:TGCA	TSD:CAACC	0.9372	Gypsy	2521005	Fagopyrum cymosum
Chr1:135516254-135523487	motif:TGCA	TSD:CTAAG	0.9573	Gypsy	1689611	Fagopyrum cymosum
Chr1:135689281-135695735	motif:TGCA	TSD:CGGTT	0.9713	Copia	1126945	Fagopyrum cymosum
Chr1:135932725-135940375	motif:TGCA	TSD:CACCG	0.9844	Gypsy	604925	Fagopyrum cymosum
Chr1:135986605-135996299	motif:TGCA	TSD:CAAAG	0.9829	unknown	664520	Fagopyrum cymosum
Chr1:136011951-136014524	motif:TGCA	TSD:ACAAT	0.9805	unknown	761662	Fagopyrum cymosum
Chr1:136030357-136039695	motif:TGCA	TSD:GTTCA	0.9602	Gypsy	1574874	Fagopyrum cymosum
Chr1:136114528-136127616	motif:TGCA	TSD:GCTAT	0.9943	unknown	219363	Fagopyrum cymosum
Chr1:136115143-136123814	motif:TGCA	TSD:TCAAG	0.9393	Gypsy	2435720	Fagopyrum cymosum
Chr1:136176875-136186460	motif:TGCA	TSD:TGTGT	0.9846	unknown	599382	Fagopyrum cymosum
Chr1:136518494-136525679	motif:TGCA	TSD:AAGCC	0.991	Gypsy	349505	Fagopyrum cymosum
Chr1:136553822-136563971	motif:TGCA	TSD:ATTTT	0.9819	Copia	705754	Fagopyrum cymosum
Chr1:136619449-136623919	motif:TATA	TSD:ACACA	0.9655	Copia	1357713	Fagopyrum cymosum
Chr1:136921077-136930609	motif:TGCA	TSD:AATAT	0.9581	unknown	1659971	Fagopyrum cymosum
Chr1:136988022-136998547	motif:TGCA	TSD:TCTGT	0.9641	Gypsy	1413871	Fagopyrum cymosum
Chr1:137047160-137055445	motif:TGCA	TSD:AGACG	0.995	unknown	193194	Fagopyrum cymosum
Chr1:137217782-137231011	motif:TGCA	TSD:AGAAT	0.9832	Gypsy	654660	Fagopyrum cymosum
Chr1:137335286-137343686	motif:TGCA	TSD:ATATG	0.9865	Copia	524492	Fagopyrum cymosum
Chr1:137733684-137743677	motif:TGCA	TSD:TGTAC	0.9492	unknown	2022252	Fagopyrum cymosum
Chr1:137764349-137773191	motif:TGCA	TSD:TGTGG	0.9429	Gypsy	2285350	Fagopyrum cymosum
Chr1:138042922-138048829	motif:TGCA	TSD:ATAAG	0.9737	Gypsy	1029182	Fagopyrum cymosum
Chr1:138174697-138181236	motif:TGCA	TSD:TTTGA	0.9646	Copia	1394646	Fagopyrum cymosum
Chr1:138225051-138235012	motif:TGCA	TSD:TATAT	0.9727	Copia	1070976	Fagopyrum cymosum
Chr1:138296181-138297890	motif:TGCA	TSD:AAACT	0.9805	Gypsy	758159	Fagopyrum cymosum
Chr1:138382665-138392620	motif:TGCA	TSD:GTCGT	0.987	unknown	503055	Fagopyrum cymosum
Chr1:138399139-138408542	motif:TGCA	TSD:TAGGT	0.9791	Gypsy	816506	Fagopyrum cymosum
Chr1:138496442-138507737	motif:TGCA	TSD:ACATT	0.9731	unknown	1054768	Fagopyrum cymosum
Chr1:138552521-138562506	motif:TGCA	TSD:TGTAC	0.9847	unknown	593717	Fagopyrum cymosum
Chr1:138563016-138573613	motif:TGCA	TSD:GGTAG	0.985	Gypsy	583312	Fagopyrum cymosum
Chr1:138579819-138589266	motif:TGCA	TSD:GGACA	0.966	unknown	1339815	Fagopyrum cymosum
Chr1:138662084-138671332	motif:TGCA	TSD:TTATT	0.9806	Gypsy	757491	Fagopyrum cymosum
Chr1:138693495-138702731	motif:TGCA	TSD:ATCCG	0.9754	unknown	961765	Fagopyrum cymosum
Chr1:138858544-138867798	motif:TGCA	TSD:TTGTT	0.9637	Gypsy	1430162	Fagopyrum cymosum
Chr1:138921560-138931957	motif:TGCA	TSD:CTTAC	0.9826	Gypsy	675180	Fagopyrum cymosum
Chr1:138963335-138981322	motif:TGCA	TSD:TAATC	0.9759	unknown	941997	Fagopyrum cymosum
Chr1:139105700-139117404	motif:TGCA	TSD:CGCGG	0.9701	Gypsy	1174135	Fagopyrum cymosum
Chr1:139272599-139282142	motif:TGCA	TSD:CTTTG	0.969	unknown	1216230	Fagopyrum cymosum
Chr1:139362961-139372418	motif:TGCA	TSD:AAAAG	0.9668	Gypsy	1304461	Fagopyrum cymosum
Chr1:139456725-139466544	motif:TGCA	TSD:ATAAG	0.9868	unknown	511884	Fagopyrum cymosum
Chr1:139508717-139524165	motif:TGCA	TSD:CTTCA	0.9819	unknown	706221	Fagopyrum cymosum
Chr1:139514737-139520921	motif:TGCA	TSD:AATAT	0.9869	unknown	507825	Fagopyrum cymosum
Chr1:139535741-139545078	motif:TGCA	TSD:ATAGG	0.9787	Gypsy	830614	Fagopyrum cymosum
Chr1:139691031-139700551	motif:TGCA	TSD:CAGAA	0.9806	unknown	756664	Fagopyrum cymosum
Chr1:139719017-139732300	motif:TGCA	TSD:ACCG	0.9806	Gypsy	754713	Fagopyrum cymosum
Chr1:139919456-139927084	motif:TGCA	TSD:GAATG	0.9974	Gypsy	100335	Fagopyrum cymosum
Chr1:139966406-139976965	motif:TGCA	TSD:ACACT	0.9696	Gypsy	1192159	Fagopyrum cymosum
Chr1:140084531-140093590	motif:TGCA	TSD:GGAAC	0.9718	Gypsy	1105197	Fagopyrum cymosum
Chr1:140216659-140226309	motif:TGCA	TSD:ATTTA	0.9785	unknown	838788	Fagopyrum cymosum
Chr1:140647503-140656790	motif:TGCA	TSD:CTGTG	0.9826	Gypsy	678404	Fagopyrum cymosum
Chr1:140742321-140751827	motif:TGCA	TSD:AAACA	0.9721	Gypsy	1093684	Fagopyrum cymosum
Chr1:140765445-140768145	motif:TGCA	TSD:CTTAG	0.9886	unknown	440770	Fagopyrum cymosum
Chr1:140851908-140858213	motif:TGCA	TSD:ACACT	0.9916	unknown	323662	Fagopyrum cymosum
Chr1:140899975-140908394	motif:TGCA	TSD:GATGA	0.9581	unknown	1658041	Fagopyrum cymosum
Chr1:141030905-141038351	motif:TGCA	TSD:TTGGG	0.9934	Gypsy	254154	Fagopyrum cymosum
Chr1:141307314-141317439	motif:TGCA	TSD:TGCAG	0.9692	Gypsy	1208118	Fagopyrum cymosum
Chr1:141578001-141583744	motif:TGCA	TSD:GGGGA	0.9695	unknown	1196306	Fagopyrum cymosum
Chr1:141691937-141700428	motif:TGCA	TSD:AAGGC	0.9778	unknown	865299	Fagopyrum cymosum
Chr1:141727740-141737757	motif:TGCA	TSD:CAATT	0.9905	Copia	366754	Fagopyrum cymosum
Chr1:141926612-141931798	motif:TGCA	TSD:TCTCC	0.9843	unknown	611974	Fagopyrum cymosum
Chr1:142276353-142289043	motif:TACA	TSD:CATAG	0.9565	Copia	1722673	Fagopyrum cymosum
Chr1:142435515-142444821	motif:TGCA	TSD:AAGAG	0.9745	unknown	996257	Fagopyrum cymosum
Chr1:142721203-142730901	motif:TGCA	TSD:TAAAC	0.9672	unknown	1289693	Fagopyrum cymosum
Chr1:142782089-142786763	motif:TGCA	TSD:GAATA	0.9753	Copia	965650	Fagopyrum cymosum
Chr1:142953560-142962663	motif:TGCA	TSD:TATAG	0.9613	unknown	1526215	Fagopyrum cymosum
Chr1:143154478-143164246	motif:TGCA	TSD:TGCAT	0.9737	Gypsy	1030849	Fagopyrum cymosum
Chr1:143282991-143297034	motif:TGCA	TSD:TGGAA	0.9829	unknown	665071	Fagopyrum cymosum
Chr1:143286205-143293676	motif:TGCA	TSD:GCCCA	0.9948	Gypsy	201811	Fagopyrum cymosum
Chr1:143420138-143431606	motif:TGCA	TSD:ACAGA	0.9665	Gypsy	1317124	Fagopyrum cymosum
Chr1:143515421-143520624	motif:TACA	TSD:CCTCT	1	Copia	0	Fagopyrum cymosum
Chr1:143550143-143559344	motif:TGCA	TSD:ATAAA	0.9697	unknown	1191480	Fagopyrum cymosum
Chr1:143635615-143644007	motif:TGCA	TSD:GAGGT	0.9585	Gypsy	1643234	Fagopyrum cymosum
Chr1:143748564-143757103	motif:TGCA	TSD:TCTAG	0.951	unknown	1946989	Fagopyrum cymosum
Chr1:144416650-144423236	motif:TGCA	TSD:GATCA	0.9828	Copia	670142	Fagopyrum cymosum
Chr1:144431421-144434708	motif:TGCA	TSD:TGTG	0.9799	Gypsy	785359	Fagopyrum cymosum
Chr1:144524758-144534546	motif:TGCA	TSD:AAACT	0.9491	Gypsy	2027071	Fagopyrum cymosum
Chr1:144537548-144544728	motif:TGCA	TSD:GAAAT	0.9444	Gypsy	2220023	Fagopyrum cymosum
Chr1:144607495-144612471	motif:TGTA	TSD:CTTTG	0.981	Copia	741042	Fagopyrum cymosum
Chr1:144747605-144763040	motif:TGCA	TSD:CCGAT	0.9928	Gypsy	278387	Fagopyrum cymosum
Chr1:144773618-144780431	motif:TACA	TSD:CCCGA	0.9703	Copia	1166727	Fagopyrum cymosum
Chr1:144885222-144896769	motif:TGCA	TSD:AAACC	0.9691	Gypsy	1215208	Fagopyrum cymosum
Chr1:145118133-145128053	motif:TGCA	TSD:ATTCG	0.9624	Gypsy	1485165	Fagopyrum cymosum
Chr1:145218350-145224595	motif:TGCA	TSD:CTCCC	0.9852	unknown	575812	Fagopyrum cymosum
Chr1:145307360-145316790	motif:TGCA	TSD:TAGGG	0.9686	unknown	1234355	Fagopyrum cymosum
Chr1:145437851-145448726	motif:TGCA	TSD:GTCTT	0.9744	unknown	1001842	Fagopyrum cymosum
Chr1:145799925-145811788	motif:TGCA	TSD:AAATA	0.9631	Copia	1456620	Fagopyrum cymosum
Chr1:146285815-146290327	motif:TGCA	TSD:CCACA	0.9926	Copia	286317	Fagopyrum cymosum
Chr1:146583672-146588969	motif:TGCA	TSD:AAATT	0.9896	Copia	402885	Fagopyrum cymosum
Chr1:146819058-146828443	motif:TGCA	TSD:GTCTA	0.983	unknown	659723	Fagopyrum cymosum
Chr1:146895953-146903585	motif:TGCA	TSD:GTCTC	0.9909	Gypsy	352707	Fagopyrum cymosum
Chr1:146955698-146964918	motif:TGCA	TSD:GTGTG	0.9812	unknown	730456	Fagopyrum cymosum
Chr1:147099670-147108970	motif:TGCA	TSD:AGCTC	0.9825	Gypsy	679857	Fagopyrum cymosum
Chr1:147242934-147248603	motif:TGCA	TSD:CTTAA	0.9804	unknown	765024	Fagopyrum cymosum
Chr1:147365935-147371749	motif:TGCA	TSD:CTAAG	0.9782	Copia	852002	Fagopyrum cymosum
Chr1:147375477-147385532	motif:TGCA	TSD:GAGGG	0.9847	Gypsy	594606	Fagopyrum cymosum
Chr1:147404681-147414731	motif:TGCA	TSD:TGGAT	0.9888	unknown	434914	Fagopyrum cymosum
Chr1:147584710-147589489	motif:TGCA	TSD:ACGAA	0.9707	Copia	1148256	Fagopyrum cymosum
Chr1:147705830-147710821	motif:TGCA	TSD:ACTTG	0.9806	unknown	755428	Fagopyrum cymosum
Chr1:147926693-147936097	motif:TGCA	TSD:CGTGG	0.9858	Gypsy	551217	Fagopyrum cymosum
Chr1:147986691-147997074	motif:TGCA	TSD:TATGG	0.9745	Gypsy	999173	Fagopyrum cymosum
Chr1:148018926-148035714	motif:TGCA	TSD:TTTTG	0.9817	unknown	710998	Fagopyrum cymosum
Chr1:148023462-148031861	motif:TGCA	TSD:TCGAT	0.9807	unknown	753779	Fagopyrum cymosum
Chr1:148217071-148221853	motif:TGCA	TSD:GTACA	0.986	unknown	543595	Fagopyrum cymosum
Chr1:148257091-148266473	motif:TGCA	TSD:CATAA	0.9805	unknown	759697	Fagopyrum cymosum
Chr2:188020-198055	motif:TGCA	TSD:TATGT	0.958	unknown	1660994	Fagopyrum cymosum
Chr2:254232-269416	motif:TGCA	TSD:GGAAG	0.9862	Copia	535638	Fagopyrum cymosum
Chr2:255988-265987	motif:TGCA	TSD:AATTT	0.9849	unknown	586024	Fagopyrum cymosum
Chr2:306546-308966	motif:TGCA	TSD:ATGTC	0.9643	Copia	1407409	Fagopyrum cymosum
Chr2:333322-337162	motif:TGCA	TSD:TAGTA	0.9652	Copia	1372250	Fagopyrum cymosum
Chr2:352510-372960	motif:TGCA	TSD:AATAA	0.9751	unknown	973801	Fagopyrum cymosum
Chr2:356501-366305	motif:TGCA	TSD:AAGAT	0.9838	unknown	630976	Fagopyrum cymosum
Chr2:454645-460572	motif:TGCA	TSD:TCATG	0.97	unknown	1178190	Fagopyrum cymosum
Chr2:487992-496834	motif:TGCA	TSD:GGAAG	0.9629	unknown	1464740	Fagopyrum cymosum
Chr2:597320-602279	motif:TGCA	TSD:ATTTT	0.9458	unknown	2165481	Fagopyrum cymosum
Chr2:827233-836931	motif:TGCA	TSD:GTGG	0.9783	unknown	846742	Fagopyrum cymosum
Chr2:887951-899332	motif:TGCA	TSD:TGCCT	0.9578	unknown	1671547	Fagopyrum cymosum
Chr2:977374-985998	motif:TGCA	TSD:TTATA	0.9775	unknown	880258	Fagopyrum cymosum
Chr2:1214646-1224224	motif:TGCA	TSD:GTTGA	0.9878	unknown	474452	Fagopyrum cymosum
Chr2:1304831-1309432	motif:TGCA	TSD:TTCTT	0.9726	Copia	1073472	Fagopyrum cymosum
Chr2:1685086-1693958	motif:TGCA	TSD:GTCAT	0.9644	Gypsy	1401516	Fagopyrum cymosum
Chr2:2280176-2289661	motif:TGCA	TSD:ATTTT	0.9606	unknown	1556590	Fagopyrum cymosum
Chr2:2411155-2415815	motif:TGCA	TSD:CCTA	0.9663	unknown	1326490	Fagopyrum cymosum
Chr2:2436527-2445077	motif:TGCA	TSD:CCTTT	0.9712	Gypsy	1130896	Fagopyrum cymosum
Chr2:2528920-2534824	motif:TGCA	TSD:CCGAT	0.9654	unknown	1362082	Fagopyrum cymosum
Chr2:2616041-2621933	motif:TGCA	TSD:CTCCT	0.9764	unknown	922489	Fagopyrum cymosum
Chr2:2749045-2757711	motif:TGCA	TSD:TTCA	0.9746	Copia	994790	Fagopyrum cymosum
Chr2:3162909-3173726	motif:TGCA	TSD:CTCTT	0.9703	Copia	1164924	Fagopyrum cymosum
Chr2:3365510-3375267	motif:TGCA	TSD:ACGCA	0.9626	unknown	1474131	Fagopyrum cymosum
Chr2:3455396-3462651	motif:TGCA	TSD:CACCA	0.9707	Gypsy	1149170	Fagopyrum cymosum
Chr2:3580779-3593998	motif:TGCA	TSD:TCTCT	0.9863	Gypsy	532623	Fagopyrum cymosum
Chr2:3745875-3755370	motif:TGCA	TSD:CCTAA	0.9698	Gypsy	1185347	Fagopyrum cymosum
Chr2:3772640-3784965	motif:TGCA	TSD:CGGAT	0.976	unknown	937625	Fagopyrum cymosum
Chr2:4059162-4069135	motif:TGCA	TSD:ATTAT	0.9594	unknown	1606918	Fagopyrum cymosum
Chr2:4090698-4098605	motif:TGCA	TSD:AGGAG	0.979	Gypsy	820272	Fagopyrum cymosum
Chr2:4105586-4113596	motif:TGCA	TSD:AAGGG	0.9682	unknown	1249317	Fagopyrum cymosum
Chr2:4139900-4146221	motif:TGCA	TSD:ATATG	0.9859	unknown	547727	Fagopyrum cymosum
Chr2:4166851-4174586	motif:TGCA	TSD:TCCAA	0.9625	unknown	1479094	Fagopyrum cymosum
Chr2:4214795-4219716	motif:TGCA	TSD:CGCAA	0.9839	Copia	627116	Fagopyrum cymosum
Chr2:4270017-4279925	motif:TGCA	TSD:CTATC	0.9944	Copia	216279	Fagopyrum cymosum
Chr2:4368794-4375292	motif:TGCA	TSD:GTAAA	0.9909	Copia	350716	Fagopyrum cymosum
Chr2:4375907-4383849	motif:TGCA	TSD:ATATC	0.9663	Gypsy	1328189	Fagopyrum cymosum
Chr2:4430582-4439226	motif:TGCA	TSD:TAGG	0.976	Gypsy	936732	Fagopyrum cymosum
Chr2:4463533-4474384	motif:TGCA	TSD:GTCTT	0.9813	unknown	726872	Fagopyrum cymosum
Chr2:4621265-4630600	motif:TGCA	TSD:TGTTG	0.9626	unknown	1474054	Fagopyrum cymosum
Chr2:4677563-4686527	motif:TGCA	TSD:TAGG	0.9699	Gypsy	1179676	Fagopyrum cymosum
Chr2:5179411-5189035	motif:TGCA	TSD:CTTTC	0.9676	Gypsy	1272761	Fagopyrum cymosum
Chr2:5505402-5514936	motif:TGCA	TSD:CTTGG	0.9763	unknown	928213	Fagopyrum cymosum
Chr2:5610307-5619919	motif:TGCA	TSD:CTTAG	0.9836	unknown	637785	Fagopyrum cymosum
Chr2:5622571-5632028	motif:TGCA	TSD:AATAT	0.9827	unknown	672105	Fagopyrum cymosum
Chr2:5675176-5680008	motif:TACA	TSD:GTAAA	0.9657	Copia	1349777	Fagopyrum cymosum
Chr2:5695344-5703654	motif:TGCA	TSD:TGGTA	0.9748	unknown	987174	Fagopyrum cymosum
Chr2:5869135-5878581	motif:TGCA	TSD:ATTTA	0.9762	Gypsy	931448	Fagopyrum cymosum
Chr2:6348825-6358275	motif:TGCA	TSD:TCCAT	0.9829	unknown	664495	Fagopyrum cymosum
Chr2:6471914-6481687	motif:TGCA	TSD:CTAGG	0.9826	unknown	677627	Fagopyrum cymosum
Chr2:6538181-6542810	motif:TGCA	TSD:GTGAT	0.9952	Copia	183734	Fagopyrum cymosum
Chr2:6651085-6659558	motif:TGCA	TSD:CCATA	0.9702	unknown	1170986	Fagopyrum cymosum
Chr2:6737832-6749484	motif:TGCA	TSD:AAGTT	0.985	unknown	584711	Fagopyrum cymosum
Chr2:6878090-6884655	motif:TGCA	TSD:ATATA	0.9972	Copia	109786	Fagopyrum cymosum
Chr2:7028210-7038428	motif:TGCA	TSD:ATCTC	0.9662	Gypsy	1331123	Fagopyrum cymosum
Chr2:7053376-7063067	motif:TGCA	TSD:ACTAG	0.9688	unknown	1227134	Fagopyrum cymosum
Chr2:7082098-7089575	motif:TGCA	TSD:TCACC	0.9949	Gypsy	198426	Fagopyrum cymosum
Chr2:7104972-7114398	motif:TGCA	TSD:CAAAC	0.9778	unknown	866141	Fagopyrum cymosum
Chr2:7203929-7213513	motif:TGCA	TSD:GTTAT	0.9773	unknown	887274	Fagopyrum cymosum
Chr2:7252242-7264673	motif:TGCA	TSD:ATAAC	0.9766	unknown	913536	Fagopyrum cymosum
Chr2:7322475-7332865	motif:TGCA	TSD:TAACA	0.9846	unknown	598099	Fagopyrum cymosum
Chr2:7339588-7349711	motif:TGCA	TSD:TTGTT	0.9822	unknown	692190	Fagopyrum cymosum
Chr2:7380774-7389602	motif:TGCA	TSD:GTTGA	0.9776	unknown	873251	Fagopyrum cymosum
Chr2:7418226-7427330	motif:TGCA	TSD:TATAT	0.974	Gypsy	1019185	Fagopyrum cymosum
Chr2:7511778-7522141	motif:TGCA	TSD:ATGGA	0.9856	Gypsy	558066	Fagopyrum cymosum
Chr2:7749255-7754126	motif:TACA	TSD:GAAGA	0.976	Copia	938172	Fagopyrum cymosum
Chr2:7817865-7829673	motif:TGCA	TSD:AATTG	0.978	Copia	860688	Fagopyrum cymosum
Chr2:7956631-7966535	motif:TGCA	TSD:AGTAT	0.9852	unknown	576409	Fagopyrum cymosum
Chr2:8078437-8096466	motif:TGCA	TSD:ATAGT	0.9668	Gypsy	1304360	Fagopyrum cymosum
Chr2:8227809-8233369	motif:TGCA	TSD:CAATG	0.9842	unknown	615010	Fagopyrum cymosum
Chr2:8242458-8257640	motif:TGCA	TSD:CCGTG	0.9568	Gypsy	1711712	Fagopyrum cymosum
Chr2:8352725-8356820	motif:TGCA	TSD:ATCTC	0.9726	unknown	1071810	Fagopyrum cymosum
Chr2:8777064-8787160	motif:TGCA	TSD:GGAGG	0.9684	unknown	1242753	Fagopyrum cymosum
Chr2:8911393-8921142	motif:TGCA	TSD:GAATT	0.9718	unknown	1105201	Fagopyrum cymosum
Chr2:8964678-8973628	motif:TGCA	TSD:TGGTA	0.9779	unknown	863189	Fagopyrum cymosum
Chr2:8982563-8991795	motif:TGCA	TSD:TTAGG	0.9838	Gypsy	629852	Fagopyrum cymosum
Chr2:9146298-9151694	motif:TGCA	TSD:CGAGG	0.9795	unknown	799568	Fagopyrum cymosum
Chr2:9561132-9570260	motif:TGCA	TSD:AAAGT	0.9656	unknown	1355473	Fagopyrum cymosum
Chr2:10426439-10435725	motif:TGCA	TSD:CTTTG	0.9343	Gypsy	2646522	Fagopyrum cymosum
Chr2:10530123-10538596	motif:TGCA	TSD:ATAAT	0.9603	unknown	1570680	Fagopyrum cymosum
Chr2:10553245-10562985	motif:TGCA	TSD:ATAT	0.9795	Gypsy	799347	Fagopyrum cymosum
Chr2:10930950-10940036	motif:TGCA	TSD:CGGTC	0.9405	unknown	2384058	Fagopyrum cymosum
Chr2:10992968-10997966	motif:TGCA	TSD:TAAG	0.98	unknown	778094	Fagopyrum cymosum
Chr2:11019790-11022253	motif:TGCA	TSD:AGTAT	0.9829	unknown	665597	Fagopyrum cymosum
Chr2:11170847-11177133	motif:TGCA	TSD:TAGTG	0.9928	unknown	279627	Fagopyrum cymosum
Chr2:11195458-11204698	motif:TGCA	TSD:AGTGT	0.9631	unknown	1453896	Fagopyrum cymosum
Chr2:11209726-11219827	motif:TGCA	TSD:CATGT	0.9907	Copia	360409	Fagopyrum cymosum
Chr2:11336002-11345142	motif:TGCA	TSD:CATGA	0.9535	Gypsy	1848358	Fagopyrum cymosum
Chr2:11386054-11395626	motif:TGCA	TSD:AATGG	0.9793	Gypsy	806233	Fagopyrum cymosum
Chr2:11439459-11448168	motif:TGCA	TSD:CCTAC	0.9548	unknown	1792467	Fagopyrum cymosum
Chr2:11460849-11470508	motif:TGCA	TSD:CAAAA	0.9788	Gypsy	827607	Fagopyrum cymosum
Chr2:11494274-11503783	motif:TGCA	TSD:TCATA	0.9381	Gypsy	2483598	Fagopyrum cymosum
Chr2:11526966-11531576	motif:TGCA	TSD:AAAAG	0.9759	Copia	943652	Fagopyrum cymosum
Chr2:11605100-11615463	motif:TGCA	TSD:TGTAT	0.9873	Gypsy	493528	Fagopyrum cymosum
Chr2:11672341-11682294	motif:TGCA	TSD:CTCTT	0.9844	Copia	608223	Fagopyrum cymosum
Chr2:11711743-11721001	motif:TGCA	TSD:TCTCT	0.972	Gypsy	1098234	Fagopyrum cymosum
Chr2:11789426-11791576	motif:TGCA	TSD:CACCG	0.9766	unknown	914789	Fagopyrum cymosum
Chr2:11862423-11870382	motif:TGTA	TSD:CAAGA	0.9519	Copia	1913144	Fagopyrum cymosum
Chr2:12051710-12060041	motif:TGCA	TSD:GGGAG	0.9596	unknown	1596977	Fagopyrum cymosum
Chr2:12111018-12118911	motif:TATA	TSD:TGCTG	0.9599	Gypsy	1585078	Fagopyrum cymosum
Chr2:12556174-12574487	motif:TGCA	TSD:AACAC	0.9624	Gypsy	1485049	Fagopyrum cymosum
Chr2:12589385-12598124	motif:TGCA	TSD:CTCAT	0.9797	unknown	790896	Fagopyrum cymosum
Chr2:12711258-12720616	motif:TGCA	TSD:GGAAG	0.9646	Gypsy	1392740	Fagopyrum cymosum
Chr2:13025981-13033813	motif:TGCA	TSD:AGGGG	0.9742	Gypsy	1008144	Fagopyrum cymosum
Chr2:13070279-13079658	motif:TGCA	TSD:TCATG	0.9812	unknown	731774	Fagopyrum cymosum
Chr2:13207804-13219855	motif:TGCA	TSD:CCCTC	0.9703	Copia	1165662	Fagopyrum cymosum
Chr2:13454898-13473937	motif:TGCA	TSD:GATAT	0.9722	Gypsy	1087715	Fagopyrum cymosum
Chr2:13593164-13608425	motif:TGCA	TSD:ATGTA	0.9824	unknown	683456	Fagopyrum cymosum
Chr2:13655741-13664364	motif:TGCA	TSD:CATAT	0.9585	unknown	1640002	Fagopyrum cymosum
Chr2:13842608-13845454	motif:TGCA	TSD:TAAAC	0.9865	unknown	522118	Fagopyrum cymosum
Chr2:13891473-13908710	motif:TGCA	TSD:AAAAT	0.9647	Copia	1390198	Fagopyrum cymosum
Chr2:13895229-13903005	motif:TGCA	TSD:CAACA	0.9861	Copia	539592	Fagopyrum cymosum
Chr2:13917873-13927281	motif:TGCA	TSD:TGCTA	0.9684	Gypsy	1242217	Fagopyrum cymosum
Chr2:13968077-13973319	motif:TGCA	TSD:GAGGG	0.9858	Copia	552759	Fagopyrum cymosum
Chr2:13975888-13980512	motif:TGCA	TSD:GCCA	0.9628	unknown	1468848	Fagopyrum cymosum
Chr2:14095030-14105261	motif:TGCA	TSD:TTCCA	0.9795	unknown	799581	Fagopyrum cymosum
Chr2:14313890-14322873	motif:TGCA	TSD:CCTAT	0.9845	unknown	601612	Fagopyrum cymosum
Chr2:14802047-14811861	motif:TGCA	TSD:AAGG	0.9877	unknown	476627	Fagopyrum cymosum
Chr2:14883111-14893368	motif:TGCA	TSD:ATAAG	0.9751	Gypsy	971963	Fagopyrum cymosum
Chr2:15008609-15016237	motif:TGCA	TSD:CCATG	0.9883	Gypsy	453089	Fagopyrum cymosum
Chr2:15235795-15245632	motif:TGCA	TSD:GCTAT	0.9784	unknown	841726	Fagopyrum cymosum
Chr2:15434419-15447391	motif:TGCA	TSD:TCGGA	0.9718	Gypsy	1103815	Fagopyrum cymosum
Chr2:15560018-15571275	motif:TGCA	TSD:GTGAG	0.9904	Gypsy	369827	Fagopyrum cymosum
Chr2:15582670-15587790	motif:TGCA	TSD:ATTAA	0.9726	unknown	1073472	Fagopyrum cymosum
Chr2:16054665-16064220	motif:TGCA	TSD:GGTAG	0.9715	unknown	1116385	Fagopyrum cymosum
Chr2:16064228-16079135	motif:TGCA	TSD:AGAA	0.962	unknown	1499533	Fagopyrum cymosum
Chr2:16115921-16124550	motif:TGCA	TSD:GGTAC	0.9762	Gypsy	930598	Fagopyrum cymosum
Chr2:16317339-16324813	motif:TGCA	TSD:GAGCA	0.9833	Gypsy	650789	Fagopyrum cymosum
Chr2:16522066-16529520	motif:TGCA	TSD:TGTGA	0.9974	Gypsy	100204	Fagopyrum cymosum
Chr2:16877238-16883334	motif:TGCA	TSD:CAATC	0.9897	unknown	400136	Fagopyrum cymosum
Chr2:17013877-17018722	motif:TGCA	TSD:GAACG	0.9573	Copia	1692339	Fagopyrum cymosum
Chr2:17176900-17182439	motif:TGCA	TSD:AACTA	0.9702	Copia	1167620	Fagopyrum cymosum
Chr2:17263267-17265702	motif:TGCA	TSD:CCTAT	0.963	unknown	1458466	Fagopyrum cymosum
Chr2:17569413-17574965	motif:TGCA	TSD:TGTTC	0.9814	unknown	722484	Fagopyrum cymosum
Chr2:17691426-17710893	motif:TGCA	TSD:GAAGT	0.9726	Gypsy	1072412	Fagopyrum cymosum
Chr2:17819719-17836963	motif:TGCA	TSD:TTTTG	0.9749	Gypsy	982387	Fagopyrum cymosum
Chr2:17900074-17908584	motif:TGCA	TSD:CTTCT	0.9639	unknown	1420972	Fagopyrum cymosum
Chr2:18048084-18052523	motif:TGTA	TSD:GAGAT	0.9728	Copia	1066029	Fagopyrum cymosum
Chr2:18078419-18081428	motif:TGCA	TSD:CATTT	0.9485	Copia	2051658	Fagopyrum cymosum
Chr2:18319296-18329329	motif:TGCA	TSD:CTCCC	0.9733	unknown	1046475	Fagopyrum cymosum
Chr2:18527950-18537340	motif:TGCA	TSD:CCGAG	0.9789	Gypsy	824825	Fagopyrum cymosum
Chr2:18547992-18556777	motif:TGCA	TSD:TAATT	0.9871	unknown	500465	Fagopyrum cymosum
Chr2:18582967-18592780	motif:TGCA	TSD:CTTCT	0.9764	Gypsy	920858	Fagopyrum cymosum
Chr2:18671820-18679184	motif:TGCA	TSD:CCTA	0.9805	unknown	760060	Fagopyrum cymosum
Chr2:18790122-18798997	motif:TGCA	TSD:CCGGC	0.9684	unknown	1240881	Fagopyrum cymosum
Chr2:18819719-18828852	motif:TGCA	TSD:TATAA	0.9627	unknown	1472337	Fagopyrum cymosum
Chr2:18897482-18906668	motif:TGCA	TSD:TAAAC	0.9367	Gypsy	2544919	Fagopyrum cymosum
Chr2:19102870-19112940	motif:TGCA	TSD:TGGAA	0.9622	unknown	1493185	Fagopyrum cymosum
Chr2:19310005-19320809	motif:TGCA	TSD:ACAAA	0.9832	Gypsy	654775	Fagopyrum cymosum
Chr2:19439502-19445794	motif:TGCA	TSD:GGGAG	0.9879	unknown	468142	Fagopyrum cymosum
Chr2:19510083-19515971	motif:TGCA	TSD:CAAAA	0.9587	Gypsy	1632645	Fagopyrum cymosum
Chr2:19628873-19640734	motif:TGCA	TSD:AGAAT	0.9489	Gypsy	2037156	Fagopyrum cymosum
Chr2:19735881-19743226	motif:TGCA	TSD:GGCTC	0.9554	Gypsy	1769606	Fagopyrum cymosum
Chr2:19774294-19784072	motif:TGCA	TSD:ACTTG	0.9913	unknown	334936	Fagopyrum cymosum
Chr2:20063352-20068883	motif:TGCA	TSD:CTAG	0.9935	Gypsy	250839	Fagopyrum cymosum
Chr2:20248219-20256803	motif:TGCA	TSD:CTCAT	0.9727	unknown	1070253	Fagopyrum cymosum
Chr2:20389485-20399107	motif:TGCA	TSD:GCGGG	0.9755	unknown	958636	Fagopyrum cymosum
Chr2:20456105-20465135	motif:TGCA	TSD:CGAGT	0.9833	unknown	649122	Fagopyrum cymosum
Chr2:20563168-20572766	motif:TGCA	TSD:AAATT	0.9524	Copia	1892225	Fagopyrum cymosum
Chr2:20748770-20758186	motif:TGCA	TSD:TGAAG	0.9754	Gypsy	962821	Fagopyrum cymosum
Chr2:20879935-20882409	motif:TGCA	TSD:GTGGC	0.9813	unknown	729166	Fagopyrum cymosum
Chr2:21214906-21224467	motif:TGCA	TSD:TCAAT	0.9681	unknown	1254383	Fagopyrum cymosum
Chr2:21308838-21320524	motif:TGCA	TSD:ACGAG	0.9841	Gypsy	618621	Fagopyrum cymosum
Chr2:21600966-21609888	motif:TGCA	TSD:GCAGT	0.9603	unknown	1569825	Fagopyrum cymosum
Chr2:21791111-21800530	motif:TGCA	TSD:GAGGA	0.9805	unknown	761320	Fagopyrum cymosum
Chr2:21826939-21836385	motif:TGCA	TSD:GGATA	0.9222	Gypsy	3157663	Fagopyrum cymosum
Chr2:21849690-21855066	motif:TGCA	TSD:GGATC	0.9701	Gypsy	1175153	Fagopyrum cymosum
Chr2:22122120-22131661	motif:TTCA	TSD:TTCAC	0.9715	Gypsy	1118963	Fagopyrum cymosum
Chr2:22283181-22292271	motif:TGCA	TSD:CGGTT	0.963	unknown	1460118	Fagopyrum cymosum
Chr2:22377992-22397511	motif:TGCA	TSD:AGTGA	0.9829	unknown	666120	Fagopyrum cymosum
Chr2:22382152-22392246	motif:TGCA	TSD:GGGGT	0.989	unknown	425295	Fagopyrum cymosum
Chr2:22497936-22506532	motif:TGCA	TSD:GTCAC	0.9671	unknown	1294326	Fagopyrum cymosum
Chr2:22553864-22570845	motif:TGCA	TSD:CTTGT	0.9685	Gypsy	1239615	Fagopyrum cymosum
Chr2:22779214-22799085	motif:TGCA	TSD:AAAAT	0.9703	Gypsy	1166466	Fagopyrum cymosum
Chr2:22782940-22793276	motif:TGCA	TSD:AGGTG	0.9852	Gypsy	575134	Fagopyrum cymosum
Chr2:22808243-22817572	motif:TGCA	TSD:TCTAT	0.9691	unknown	1212996	Fagopyrum cymosum
Chr2:22823843-22833709	motif:TGCA	TSD:TAGCG	0.9617	Gypsy	1513917	Fagopyrum cymosum
Chr2:22908250-22918175	motif:TGCA	TSD:TAAAA	0.9819	Gypsy	704588	Fagopyrum cymosum
Chr2:22956808-22966648	motif:TGCA	TSD:AGAAC	0.9856	Gypsy	559332	Fagopyrum cymosum
Chr2:23079144-23098955	motif:TGCA	TSD:GTTCT	0.9782	Gypsy	851497	Fagopyrum cymosum
Chr2:23129039-23143365	motif:TGCA	TSD:CCCCA	0.9921	unknown	304045	Fagopyrum cymosum
Chr2:23131345-23141060	motif:TGCA	TSD:CCCCA	0.9757	unknown	950538	Fagopyrum cymosum
Chr2:23143534-23160909	motif:TGCA	TSD:GAAAG	0.9822	unknown	694754	Fagopyrum cymosum
Chr2:23177536-23187107	motif:TGCA	TSD:CCACG	0.9641	Gypsy	1414070	Fagopyrum cymosum
Chr2:23261226-23270730	motif:TGCA	TSD:CTAAT	0.9723	unknown	1085355	Fagopyrum cymosum
Chr2:23279859-23290212	motif:TGCA	TSD:ATCAT	0.9812	Gypsy	732111	Fagopyrum cymosum
Chr2:23352151-23360923	motif:TGCA	TSD:AAAAG	0.9743	unknown	1004348	Fagopyrum cymosum
Chr2:23612534-23618162	motif:TGCA	TSD:ATATT	0.9805	unknown	760299	Fagopyrum cymosum
Chr2:23625585-23635282	motif:TGCA	TSD:ATCCG	0.9688	unknown	1227179	Fagopyrum cymosum
Chr2:23651655-23660575	motif:TGCA	TSD:GATAA	0.978	unknown	856833	Fagopyrum cymosum
Chr2:23854562-23859959	motif:TGCA	TSD:GCCCG	0.994	unknown	230771	Fagopyrum cymosum
Chr2:24142776-24152659	motif:TGCA	TSD:ATATG	0.978	unknown	856915	Fagopyrum cymosum
Chr2:24241465-24251182	motif:TGCA	TSD:TCCCT	0.9597	unknown	1594366	Fagopyrum cymosum
Chr2:24294788-24302188	motif:TGCA	TSD:AGGAT	0.9498	unknown	1998483	Fagopyrum cymosum
Chr2:24391258-24397493	motif:TGCA	TSD:ATAAT	0.9665	unknown	1318442	Fagopyrum cymosum
Chr2:24446843-24452311	motif:TGCA	TSD:AATAT	0.9632	unknown	1450636	Fagopyrum cymosum
Chr2:24635763-24645166	motif:TGCA	TSD:ATGGG	0.9776	Gypsy	874662	Fagopyrum cymosum
Chr2:24695435-24705532	motif:TGCA	TSD:AAATT	0.9893	Gypsy	413204	Fagopyrum cymosum
Chr2:24719522-24729358	motif:TGCA	TSD:GTGTG	0.9618	unknown	1508060	Fagopyrum cymosum
Chr2:24785935-24795425	motif:TGCA	TSD:TTTAT	0.9598	Gypsy	1587705	Fagopyrum cymosum
Chr2:24873882-24883339	motif:TGCA	TSD:ACTTA	0.974	unknown	1016292	Fagopyrum cymosum
Chr2:25071539-25080304	motif:TGCA	TSD:AAATC	0.9396	unknown	2422667	Fagopyrum cymosum
Chr2:25292693-25300148	motif:TGCA	TSD:CTAAG	0.9961	Gypsy	150829	Fagopyrum cymosum
Chr2:25309035-25320698	motif:TGCA	TSD:TACCT	0.9419	Gypsy	2325730	Fagopyrum cymosum
Chr2:25347236-25355757	motif:TGCA	TSD:TGTAG	0.9502	unknown	1981537	Fagopyrum cymosum
Chr2:25363333-25370060	motif:TGCA	TSD:CTTTC	0.9608	Gypsy	1549161	Fagopyrum cymosum
Chr2:25403405-25412830	motif:TGCA	TSD:ATATG	0.9617	unknown	1510759	Fagopyrum cymosum
Chr2:25414803-25423629	motif:TGCA	TSD:GGATT	0.9612	Gypsy	1530487	Fagopyrum cymosum
Chr2:25515422-25525205	motif:TGCA	TSD:CCGTT	0.9749	unknown	983323	Fagopyrum cymosum
Chr2:25853600-25858578	motif:TGCA	TSD:ACTC	0.9807	unknown	750549	Fagopyrum cymosum
Chr2:25985881-25988195	motif:TGCA	TSD:TGTTG	0.9633	unknown	1448368	Fagopyrum cymosum
Chr2:26274517-26284859	motif:TGCA	TSD:CCGAG	0.9844	Gypsy	606790	Fagopyrum cymosum
Chr2:26831273-26841448	motif:TGCA	TSD:TTAAG	0.9553	Gypsy	1773591	Fagopyrum cymosum
Chr2:27118434-27124827	motif:TGCA	TSD:TGTT	0.9627	unknown	1472366	Fagopyrum cymosum
Chr2:27187678-27193270	motif:TGCA	TSD:ACCGA	0.9767	unknown	909554	Fagopyrum cymosum
Chr2:27225229-27234904	motif:TGCA	TSD:CTATT	0.9834	unknown	647213	Fagopyrum cymosum
Chr2:27454935-27464753	motif:TGCA	TSD:TTGTC	0.9745	unknown	998235	Fagopyrum cymosum
Chr2:27753297-27763114	motif:TGCA	TSD:TTATC	0.9758	Gypsy	944777	Fagopyrum cymosum
Chr2:28298799-28308000	motif:TGCA	TSD:CACAA	0.9637	unknown	1429840	Fagopyrum cymosum
Chr2:28327488-28336221	motif:TGCA	TSD:ACATA	0.9611	unknown	1538273	Fagopyrum cymosum
Chr2:28465640-28474731	motif:TGCA	TSD:ATTTG	0.9512	unknown	1941043	Fagopyrum cymosum
Chr2:28567299-28576297	motif:TGCA	TSD:ACAAA	0.9747	Gypsy	991036	Fagopyrum cymosum
Chr2:28749171-28753989	motif:TGCA	TSD:AAGTC	0.9945	Copia	210943	Fagopyrum cymosum
Chr2:28800305-28813546	motif:TGCA	TSD:CTTTC	0.9946	Gypsy	209791	Fagopyrum cymosum
Chr2:28907259-28919399	motif:TGCA	TSD:CCTAA	0.971	unknown	1138715	Fagopyrum cymosum
Chr2:28954622-28965366	motif:TGCA	TSD:TCACC	0.9581	Gypsy	1658280	Fagopyrum cymosum
Chr2:29184945-29194308	motif:TGCA	TSD:GATTA	0.9573	Gypsy	1692704	Fagopyrum cymosum
Chr2:29325654-29335733	motif:TGCA	TSD:TAGCA	0.98	Gypsy	781080	Fagopyrum cymosum
Chr2:29420864-29430326	motif:TGCA	TSD:CTTAA	0.9809	Gypsy	743821	Fagopyrum cymosum
Chr2:29592347-29595295	motif:TGTA	TSD:AGGGT	0.9832	unknown	653767	Fagopyrum cymosum
Chr2:29665178-29684534	motif:TGCA	TSD:CTTAG	0.9588	Gypsy	1631490	Fagopyrum cymosum
Chr2:30012622-30030891	motif:TGCA	TSD:ATAAA	0.9374	Gypsy	2514153	Fagopyrum cymosum
Chr2:30049074-30064866	motif:TGCA	TSD:ATATA	0.9625	Gypsy	1478014	Fagopyrum cymosum
Chr2:30054265-30060380	motif:TGCA	TSD:ACTCT	0.9861	Gypsy	541093	Fagopyrum cymosum
Chr2:30209766-30214897	motif:TGCA	TSD:CATTA	0.984	unknown	620143	Fagopyrum cymosum
Chr2:30223060-30227850	motif:TGCA	TSD:ATAAT	1	Copia	0	Fagopyrum cymosum
Chr2:30248994-30258635	motif:TGCA	TSD:ATTCC	0.9659	unknown	1340970	Fagopyrum cymosum
Chr2:30383660-30393265	motif:TGCA	TSD:TAGAT	0.9797	Gypsy	791305	Fagopyrum cymosum
Chr2:30402091-30411837	motif:TGCA	TSD:CATGA	0.9815	unknown	720267	Fagopyrum cymosum
Chr2:30763073-30771621	motif:TGCA	TSD:CATTT	0.9591	unknown	1616942	Fagopyrum cymosum
Chr2:30817210-30826749	motif:TGCA	TSD:CAAGT	0.9819	Gypsy	705031	Fagopyrum cymosum
Chr2:30918617-30924009	motif:TGCA	TSD:AGAAC	0.9758	unknown	944665	Fagopyrum cymosum
Chr2:31058401-31068679	motif:TGCA	TSD:CACAA	0.9638	Gypsy	1426841	Fagopyrum cymosum
Chr2:31418816-31423638	motif:TTAG	TSD:ACCCC	0.958	Copia	1661761	Fagopyrum cymosum
Chr2:31526880-31533154	motif:TGCA	TSD:TTGTG	0.9851	unknown	580155	Fagopyrum cymosum
Chr2:31551571-31557099	motif:TGCA	TSD:TATG	0.9807	Gypsy	752554	Fagopyrum cymosum
Chr2:31561265-31571611	motif:TGCA	TSD:GATAG	0.98	unknown	781018	Fagopyrum cymosum
Chr2:31705622-31716282	motif:TGCA	TSD:AAAGT	0.9745	Gypsy	996945	Fagopyrum cymosum
Chr2:31870247-31876237	motif:TGCA	TSD:TAGGA	0.9725	Gypsy	1075971	Fagopyrum cymosum
Chr2:32012561-32018768	motif:TGCA	TSD:TGCGT	0.9739	unknown	1020291	Fagopyrum cymosum
Chr2:32068982-32077584	motif:TGCA	TSD:TGTAT	0.9483	unknown	2059008	Fagopyrum cymosum
Chr2:32099655-32110117	motif:TGCA	TSD:TAAA	0.9888	unknown	435916	Fagopyrum cymosum
Chr2:32167974-32177650	motif:TGCA	TSD:AGAAT	0.9703	unknown	1165814	Fagopyrum cymosum
Chr2:32276753-32286702	motif:TGCA	TSD:CTCAC	0.9723	unknown	1086524	Fagopyrum cymosum
Chr2:32503190-32512353	motif:TGCA	TSD:CAGA	0.9775	unknown	877086	Fagopyrum cymosum
Chr2:32526047-32535391	motif:TGCA	TSD:CCGCC	0.9832	unknown	652014	Fagopyrum cymosum
Chr2:32581883-32591371	motif:TGCA	TSD:CCAAT	0.9738	Gypsy	1025383	Fagopyrum cymosum
Chr2:33164911-33170334	motif:TGCA	TSD:TCACA	0.975	unknown	976436	Fagopyrum cymosum
Chr2:33232559-33242676	motif:TGCA	TSD:TATTC	0.9917	unknown	321025	Fagopyrum cymosum
Chr2:33285969-33291838	motif:TGCA	TSD:CTTCT	0.9632	unknown	1450346	Fagopyrum cymosum
Chr2:33385468-33393016	motif:TGCA	TSD:GGTAC	0.9597	Gypsy	1594473	Fagopyrum cymosum
Chr2:33441084-33446386	motif:TGCA	TSD:TGATT	0.9752	unknown	971747	Fagopyrum cymosum
Chr2:33496350-33511028	motif:TGCA	TSD:ATTA	0.9521	Gypsy	1902639	Fagopyrum cymosum
Chr2:33619162-33628618	motif:TGCA	TSD:TCTAC	0.961	Gypsy	1542119	Fagopyrum cymosum
Chr2:33719437-33728640	motif:TGCA	TSD:CTTTA	0.9538	Gypsy	1832805	Fagopyrum cymosum
Chr2:33734705-33741137	motif:TGCA	TSD:GTTTT	0.9541	Copia	1820548	Fagopyrum cymosum
Chr2:33791579-33800881	motif:TGCA	TSD:CCTTA	0.9757	unknown	951711	Fagopyrum cymosum
Chr2:33862646-33868772	motif:TGCA	TSD:ACT	0.9947	unknown	205861	Fagopyrum cymosum
Chr2:33907498-33916650	motif:TGCA	TSD:GGTAA	0.9729	unknown	1062628	Fagopyrum cymosum
Chr2:33941139-33950008	motif:TGCA	TSD:ACCAA	0.938	Gypsy	2487148	Fagopyrum cymosum
Chr2:33977478-33983572	motif:TGCA	TSD:AAAAG	0.983	Gypsy	661640	Fagopyrum cymosum
Chr2:34073222-34082525	motif:TGCA	TSD:TTGAA	0.9781	Gypsy	853990	Fagopyrum cymosum
Chr2:34234323-34243709	motif:TGCA	TSD:TATTT	0.9682	Gypsy	1248270	Fagopyrum cymosum
Chr2:34354153-34356193	motif:TGCA	TSD:GAGAC	0.9746	unknown	995537	Fagopyrum cymosum
Chr2:34371383-34379077	motif:TGCA	TSD:TGATT	0.9945	Copia	210941	Fagopyrum cymosum
Chr2:34443288-34449079	motif:TGCA	TSD:CTTAG	0.9901	unknown	385086	Fagopyrum cymosum
Chr2:34471255-34480591	motif:TGCA	TSD:ATTGT	0.9793	Gypsy	806068	Fagopyrum cymosum
Chr2:34545648-34551707	motif:TGCA	TSD:ATAGA	0.9863	unknown	533585	Fagopyrum cymosum
Chr2:34555100-34560220	motif:TGCA	TSD:TCAAT	0.9831	unknown	656104	Fagopyrum cymosum
Chr2:34642461-34648408	motif:TGCA	TSD:CACTA	0.9729	Gypsy	1062512	Fagopyrum cymosum
Chr2:34768050-34773157	motif:TGCA	TSD:GGATG	0.9692	unknown	1209748	Fagopyrum cymosum
Chr2:34823038-34839930	motif:TGCA	TSD:TGTTA	0.9352	Gypsy	2606600	Fagopyrum cymosum
Chr2:34852772-34862646	motif:TGCA	TSD:AGCTT	0.9716	Gypsy	1114895	Fagopyrum cymosum
Chr2:34926745-34936985	motif:TGCA	TSD:TGCGG	0.9644	Gypsy	1403077	Fagopyrum cymosum
Chr2:35053883-35059984	motif:TGTA	TSD:CATAT	0.9758	Copia	947411	Fagopyrum cymosum
Chr2:35317837-35326997	motif:TGCA	TSD:ACTAG	0.9579	Gypsy	1668307	Fagopyrum cymosum
Chr2:35349610-35366456	motif:TGCA	TSD:CATAC	0.9416	Gypsy	2338997	Fagopyrum cymosum
Chr2:35374088-35383718	motif:TGCA	TSD:GTATT	0.9804	unknown	763859	Fagopyrum cymosum
Chr2:35719406-35725190	motif:TGCA	TSD:ATGAT	0.9605	unknown	1559057	Fagopyrum cymosum
Chr2:35775224-35784469	motif:TGCA	TSD:CCTTA	0.9586	Gypsy	1637848	Fagopyrum cymosum
Chr2:35864984-35871209	motif:TGCA	TSD:ATAAT	0.9478	unknown	2082905	Fagopyrum cymosum
Chr2:35918741-35929887	motif:TTAC	TSD:ATTTT	0.9449	Gypsy	2200090	Fagopyrum cymosum
Chr2:36560942-36569449	motif:TGCA	TSD:GTTGT	0.967	unknown	1298355	Fagopyrum cymosum
Chr2:36602516-36611956	motif:TGCA	TSD:ATCCA	0.9625	Gypsy	1479059	Fagopyrum cymosum
Chr2:36799555-36809942	motif:TGCA	TSD:CACAT	0.9912	Gypsy	340372	Fagopyrum cymosum
Chr2:36909086-36913917	motif:TGCA	TSD:ACGAG	0.9645	unknown	1397178	Fagopyrum cymosum
Chr2:37055636-37064866	motif:TGCA	TSD:TTATT	0.9551	Gypsy	1779233	Fagopyrum cymosum
Chr2:37164099-37174267	motif:TGCA	TSD:GACTT	0.9868	Gypsy	511926	Fagopyrum cymosum
Chr2:37267487-37276120	motif:TGCA	TSD:CCACA	0.9559	unknown	1747493	Fagopyrum cymosum
Chr2:37278416-37287648	motif:TGCA	TSD:CCTCT	0.97	Gypsy	1178876	Fagopyrum cymosum
Chr2:37339989-37352320	motif:TGCA	TSD:GTCTT	0.9712	Gypsy	1127522	Fagopyrum cymosum
Chr2:37385311-37399492	motif:TGCA	TSD:GCCTC	0.979	unknown	818385	Fagopyrum cymosum
Chr2:37526314-37535152	motif:TGCA	TSD:CTTAC	0.9451	Gypsy	2191910	Fagopyrum cymosum
Chr2:37622718-37628798	motif:TGCA	TSD:TAATC	0.9819	Gypsy	705483	Fagopyrum cymosum
Chr2:38061410-38079176	motif:TGCA	TSD:ATTGG	0.98	Gypsy	780630	Fagopyrum cymosum
Chr2:38292439-38301884	motif:TGCA	TSD:AGCAG	0.9639	unknown	1421004	Fagopyrum cymosum
Chr2:38379615-38388154	motif:TGCA	TSD:ACTT	0.9696	unknown	1195448	Fagopyrum cymosum
Chr2:38409552-38414891	motif:TGCA	TSD:CTAAA	0.9876	unknown	479304	Fagopyrum cymosum
Chr2:38480764-38490492	motif:TGCA	TSD:TAAGT	0.9831	unknown	658707	Fagopyrum cymosum
Chr2:38520199-38529075	motif:TGCA	TSD:GAACC	0.9767	unknown	911369	Fagopyrum cymosum
Chr2:38677057-38686868	motif:TGCA	TSD:TTTAG	0.9869	unknown	508926	Fagopyrum cymosum
Chr2:38694517-38707581	motif:TGCA	TSD:TTCGT	0.9901	Gypsy	382348	Fagopyrum cymosum
Chr2:38738160-38747910	motif:TGCA	TSD:TTTCC	0.9574	unknown	1687623	Fagopyrum cymosum
Chr2:38882250-38891132	motif:TGCA	TSD:GATCT	0.9203	Gypsy	3241593	Fagopyrum cymosum
Chr2:39047423-39052705	motif:TGCA	TSD:CCATG	0.9843	Copia	611173	Fagopyrum cymosum
Chr2:39068166-39077636	motif:TGCA	TSD:GAGAT	0.9743	unknown	1005591	Fagopyrum cymosum
Chr2:39174275-39183283	motif:TGCA	TSD:ATCAT	0.9742	unknown	1008509	Fagopyrum cymosum
Chr2:39186889-39196101	motif:TGCA	TSD:CATGG	0.9504	Gypsy	1975409	Fagopyrum cymosum
Chr2:39259375-39267978	motif:TGCA	TSD:TAGGG	0.9532	unknown	1858204	Fagopyrum cymosum
Chr2:39382208-39389542	motif:TGCA	TSD:TAAAT	0.9692	Copia	1210506	Fagopyrum cymosum
Chr2:39409791-39415062	motif:TGCA	TSD:AACTG	0.9896	Copia	402886	Fagopyrum cymosum
Chr2:39418812-39424228	motif:TGCA	TSD:ACCAT	0.9776	unknown	875019	Fagopyrum cymosum
Chr2:39733389-39740179	motif:TGCA	TSD:GTTGG	0.9747	Gypsy	988213	Fagopyrum cymosum
Chr2:39744621-39749957	motif:TGCA	TSD:CTAGG	0.985	unknown	581719	Fagopyrum cymosum
Chr2:40019317-40023763	motif:TACA	TSD:TACTT	0.9611	Copia	1535901	Fagopyrum cymosum
Chr2:40071750-40090360	motif:TGCA	TSD:ATAAA	0.9574	Gypsy	1688292	Fagopyrum cymosum
Chr2:40195094-40202410	motif:TGCA	TSD:ATCTC	0.9552	Gypsy	1775349	Fagopyrum cymosum
Chr2:40475426-40485457	motif:TGCA	TSD:AATGG	0.9903	Copia	373882	Fagopyrum cymosum
Chr2:40755587-40765033	motif:TGCA	TSD:TTGTA	0.9721	unknown	1094509	Fagopyrum cymosum
Chr2:40963566-40969441	motif:TGCA	TSD:TATAT	0.9605	Gypsy	1562112	Fagopyrum cymosum
Chr2:40988768-40998221	motif:TGCA	TSD:TATGG	0.9736	unknown	1033095	Fagopyrum cymosum
Chr2:41023855-41033592	motif:TGCA	TSD:TCAAT	0.9624	unknown	1483248	Fagopyrum cymosum
Chr2:41101483-41118827	motif:TGCA	TSD:AACCT	0.9598	Gypsy	1590631	Fagopyrum cymosum
Chr2:41130024-41138756	motif:TGCA	TSD:ACACG	0.9646	unknown	1396227	Fagopyrum cymosum
Chr2:41227950-41242087	motif:TGCA	TSD:CTTTT	0.961	unknown	1538818	Fagopyrum cymosum
Chr2:41483792-41493311	motif:TGCA	TSD:AATAG	0.9688	Gypsy	1226399	Fagopyrum cymosum
Chr2:41681155-41689260	motif:TGCA	TSD:TGTAA	0.9498	Gypsy	1999186	Fagopyrum cymosum
Chr2:41869748-41876358	motif:TGCA	TSD:ATTTA	0.9496	Gypsy	2008517	Fagopyrum cymosum
Chr2:41891793-41901111	motif:TGCA	TSD:CTTAA	0.9873	unknown	493372	Fagopyrum cymosum
Chr2:41908955-41918474	motif:TGCA	TSD:TGTTA	0.9476	unknown	2090057	Fagopyrum cymosum
Chr2:42120269-42126314	motif:TGCA	TSD:ATAAA	0.9801	unknown	776918	Fagopyrum cymosum
Chr2:42149355-42158764	motif:TGCA	TSD:CACTT	0.9803	Gypsy	769555	Fagopyrum cymosum
Chr2:42195644-42204335	motif:TGCA	TSD:CGCCG	0.983	unknown	661036	Fagopyrum cymosum
Chr2:42691029-42705193	motif:TGCA	TSD:TGCTT	0.9327	unknown	2711276	Fagopyrum cymosum
Chr2:42696308-42701245	motif:TGCA	TSD:AGTTG	0.9525	unknown	1886242	Fagopyrum cymosum
Chr2:42722464-42724395	motif:TGCA	TSD:TCCTA	0.9914	unknown	333486	Fagopyrum cymosum
Chr2:42875594-42885969	motif:TGCA	TSD:AAATT	0.9845	Gypsy	602934	Fagopyrum cymosum
Chr2:42898505-42908092	motif:TGCA	TSD:TTTAT	0.9634	unknown	1442417	Fagopyrum cymosum
Chr2:43036140-43045735	motif:TGCA	TSD:ATTGT	0.9691	unknown	1215165	Fagopyrum cymosum
Chr2:43074002-43083378	motif:TGCA	TSD:ACATA	0.9862	unknown	536590	Fagopyrum cymosum
Chr2:43305394-43314643	motif:TGCA	TSD:ACATT	0.9765	unknown	917362	Fagopyrum cymosum
Chr2:43575330-43581508	motif:TGCA	TSD:CATGG	0.97	Gypsy	1176465	Fagopyrum cymosum
Chr2:43719313-43729213	motif:TGCA	TSD:CCTAT	0.968	unknown	1259054	Fagopyrum cymosum
Chr2:43900426-43908683	motif:TGCA	TSD:TGCAG	0.9485	unknown	2052687	Fagopyrum cymosum
Chr2:43971725-43981235	motif:TGCA	TSD:AAAGT	0.9684	Gypsy	1241978	Fagopyrum cymosum
Chr2:44007878-44017022	motif:TGCA	TSD:CACAC	0.9777	Gypsy	869086	Fagopyrum cymosum
Chr2:44063748-44073553	motif:TGCA	TSD:AAGAG	0.9913	unknown	335255	Fagopyrum cymosum
Chr2:44281104-44290740	motif:TGCA	TSD:AACCG	0.9699	unknown	1183444	Fagopyrum cymosum
Chr2:44329346-44340723	motif:TGCA	TSD:ATGCC	0.9697	Gypsy	1191545	Fagopyrum cymosum
Chr2:44369223-44375604	motif:TGCA	TSD:CGTAT	0.9967	unknown	125828	Fagopyrum cymosum
Chr2:44407918-44417605	motif:TGCA	TSD:ATGAT	0.9795	unknown	801330	Fagopyrum cymosum
Chr2:44497139-44502727	motif:TGCA	TSD:ATCAT	0.9662	unknown	1329836	Fagopyrum cymosum
Chr2:44519306-44528627	motif:TGCA	TSD:ATGCT	0.934	Gypsy	2657896	Fagopyrum cymosum
Chr2:45168418-45173459	motif:TGCA	TSD:TGCAA	0.9757	unknown	951623	Fagopyrum cymosum
Chr2:45277570-45285978	motif:TGCA	TSD:TTTT	0.9545	Gypsy	1803471	Fagopyrum cymosum
Chr2:45459822-45470058	motif:TGCA	TSD:ATTAA	0.9805	Gypsy	758819	Fagopyrum cymosum
Chr2:45477353-45486736	motif:TGCA	TSD:TAGCC	0.9854	unknown	568213	Fagopyrum cymosum
Chr2:45540331-45550693	motif:TGCA	TSD:CTTAT	0.9831	Gypsy	657676	Fagopyrum cymosum
Chr2:45669747-45677631	motif:TGCA	TSD:ATGTC	0.9782	unknown	851159	Fagopyrum cymosum
Chr2:45681936-45691186	motif:TGCA	TSD:TAAAT	0.9595	unknown	1602054	Fagopyrum cymosum
Chr2:45693692-45701237	motif:TGCA	TSD:ATGA	0.9818	Gypsy	706914	Fagopyrum cymosum
Chr2:45880095-45889452	motif:TGCA	TSD:CAGTT	0.9867	unknown	514976	Fagopyrum cymosum
Chr2:45935405-45941428	motif:TGCA	TSD:TAACC	0.9885	Gypsy	446544	Fagopyrum cymosum
Chr2:45984401-45994454	motif:TGCA	TSD:AAAC	0.9869	unknown	509019	Fagopyrum cymosum
Chr2:46060120-46065726	motif:TGCA	TSD:ACCCG	0.9744	unknown	1003442	Fagopyrum cymosum
Chr2:46072345-46090735	motif:TGCA	TSD:AAAAC	0.9569	Gypsy	1707179	Fagopyrum cymosum
Chr2:46463867-46471385	motif:TGCA	TSD:CCCCG	0.955	Gypsy	1784863	Fagopyrum cymosum
Chr2:46507773-46517381	motif:TGCA	TSD:GTCTT	0.9549	unknown	1789226	Fagopyrum cymosum
Chr2:46558436-46566388	motif:TGCA	TSD:TTAGC	0.9937	Gypsy	243685	Fagopyrum cymosum
Chr2:46582613-46590070	motif:TGCA	TSD:TGCTA	0.9715	Gypsy	1117421	Fagopyrum cymosum
Chr2:46615619-46624641	motif:TGCA	TSD:CATAA	0.9672	Gypsy	1290129	Fagopyrum cymosum
Chr2:46755013-46760468	motif:TGCA	TSD:ATATC	0.9967	unknown	126380	Fagopyrum cymosum
Chr2:46767539-46775380	motif:TGCA	TSD:ACTTG	0.9969	Gypsy	120444	Fagopyrum cymosum
Chr2:46887846-46894507	motif:TACA	TSD:CTAAC	0.9906	Gypsy	363995	Fagopyrum cymosum
Chr2:46956405-46964828	motif:TGCA	TSD:ACCGA	0.9656	unknown	1355507	Fagopyrum cymosum
Chr2:46969522-46979458	motif:TGCA	TSD:TATAT	0.9825	Gypsy	680238	Fagopyrum cymosum
Chr2:47147572-47163426	motif:TGCA	TSD:AATAG	0.9795	Gypsy	797637	Fagopyrum cymosum
Chr2:47152307-47162113	motif:TGCA	TSD:ATTTC	0.977	Gypsy	898009	Fagopyrum cymosum
Chr2:47197253-47205123	motif:TGCA	TSD:TTGGG	0.9927	Gypsy	282709	Fagopyrum cymosum
Chr2:47238432-47245222	motif:TGCA	TSD:CTTAT	0.9751	Gypsy	972043	Fagopyrum cymosum
Chr2:47504895-47511428	motif:TGCA	TSD:CAAAG	0.9948	unknown	201230	Fagopyrum cymosum
Chr2:47513332-47522950	motif:TGCA	TSD:TTGAC	0.9885	unknown	444267	Fagopyrum cymosum
Chr2:47656832-47662687	motif:TGCA	TSD:AGAAC	0.9702	Gypsy	1170860	Fagopyrum cymosum
Chr2:47686285-47692922	motif:TGCA	TSD:ATAAT	0.9903	Gypsy	377234	Fagopyrum cymosum
Chr2:47701522-47706757	motif:TGCA	TSD:GACAT	0.9782	unknown	850266	Fagopyrum cymosum
Chr2:47912589-47920390	motif:TGCA	TSD:TTTG	0.986	Gypsy	542708	Fagopyrum cymosum
Chr2:47947043-47956737	motif:TGCA	TSD:TATAT	0.9979	Gypsy	80240	Fagopyrum cymosum
Chr2:47973747-47981592	motif:TGCA	TSD:CTCTC	0.9905	Gypsy	366305	Fagopyrum cymosum
Chr2:48055426-48060927	motif:TGCA	TSD:TTAGG	0.9892	unknown	416557	Fagopyrum cymosum
Chr2:48092533-48102302	motif:TGCA	TSD:AATCA	0.9842	unknown	613850	Fagopyrum cymosum
Chr2:48168409-48178785	motif:TGCA	TSD:AAATA	0.9865	Gypsy	522709	Fagopyrum cymosum
Chr2:48517329-48522795	motif:TGCA	TSD:CAACG	0.9869	unknown	507755	Fagopyrum cymosum
Chr2:48939942-48947751	motif:TGCA	TSD:GTCAC	0.9937	Gypsy	243686	Fagopyrum cymosum
Chr2:49050123-49061630	motif:TGCA	TSD:ATGCC	0.9703	Gypsy	1167286	Fagopyrum cymosum
Chr2:49099742-49107578	motif:TGCA	TSD:AGA	0.9852	Gypsy	576737	Fagopyrum cymosum
Chr2:49111285-49117481	motif:TGCA	TSD:AGAA	0.9923	unknown	297385	Fagopyrum cymosum
Chr2:49118367-49126417	motif:TGCA	TSD:GTTG	0.9456	Gypsy	2172965	Fagopyrum cymosum
Chr2:49279425-49285541	motif:TGCA	TSD:CAAGG	0.9658	unknown	1345535	Fagopyrum cymosum
Chr2:49442238-49447823	motif:TGCA	TSD:CAACG	0.97	unknown	1179276	Fagopyrum cymosum
Chr2:49555889-49565641	motif:TGCA	TSD:ACTCG	0.9817	unknown	713164	Fagopyrum cymosum
Chr2:49654308-49660713	motif:TGCA	TSD:TGATG	0.9637	Copia	1430308	Fagopyrum cymosum
Chr2:49751432-49760711	motif:TGCA	TSD:CTACC	0.979	unknown	818949	Fagopyrum cymosum
Chr2:49764115-49776578	motif:TGCA	TSD:ATTAC	0.9808	Gypsy	746388	Fagopyrum cymosum
Chr2:49810760-49816249	motif:TGCA	TSD:AAGAT	0.8928	Gypsy	4449117	Fagopyrum cymosum
Chr2:49854959-49857215	motif:TGCA	TSD:TTGA	0.9539	unknown	1831073	Fagopyrum cymosum
Chr2:49919406-49929176	motif:TGCA	TSD:ATTTG	0.9569	unknown	1707700	Fagopyrum cymosum
Chr2:50019827-50025640	motif:TGCA	TSD:AATTA	0.9768	unknown	904734	Fagopyrum cymosum
Chr2:50041347-50046350	motif:TGCA	TSD:TAAGT	0.9716	Copia	1113894	Fagopyrum cymosum
Chr2:50103194-50109006	motif:TGCA	TSD:AGTAG	0.9562	unknown	1734845	Fagopyrum cymosum
Chr2:50146290-50151099	motif:TGCA	TSD:GCTTG	0.9704	unknown	1161673	Fagopyrum cymosum
Chr2:50323960-50333550	motif:TGCA	TSD:CGAAG	0.9798	Gypsy	786051	Fagopyrum cymosum
Chr2:50422302-50431564	motif:TGCA	TSD:ACAC	0.9762	unknown	929583	Fagopyrum cymosum
Chr2:50533088-50543204	motif:TGCA	TSD:TCAAG	0.9758	Gypsy	947275	Fagopyrum cymosum
Chr2:50560131-50575650	motif:TGCA	TSD:CTAAG	0.9674	unknown	1283177	Fagopyrum cymosum
Chr2:50562805-50572489	motif:TGCA	TSD:TTGCG	0.9812	Gypsy	730819	Fagopyrum cymosum
Chr2:50609393-50615545	motif:TGCA	TSD:CCAAG	0.9758	Gypsy	945521	Fagopyrum cymosum
Chr2:50681350-50685323	motif:TGCA	TSD:CTACT	0.9701	unknown	1173088	Fagopyrum cymosum
Chr2:50740334-50749566	motif:TGCA	TSD:TTATG	0.9497	Gypsy	2002570	Fagopyrum cymosum
Chr2:50782534-50792147	motif:TGCA	TSD:GTGTT	0.9778	unknown	868704	Fagopyrum cymosum
Chr2:50904508-50914297	motif:TGCA	TSD:TCCTA	0.9874	unknown	489446	Fagopyrum cymosum
Chr2:50945185-50951933	motif:TGCA	TSD:CCAAC	0.9589	Copia	1623932	Fagopyrum cymosum
Chr2:51174044-51184460	motif:TGCA	TSD:CAGCG	0.9892	unknown	417915	Fagopyrum cymosum
Chr2:51192904-51201939	motif:TGCA	TSD:AAATC	0.9689	unknown	1220871	Fagopyrum cymosum
Chr2:51272391-51276559	motif:TGCA	TSD:GATGT	0.9233	Copia	3112530	Fagopyrum cymosum
Chr2:51328414-51343834	motif:TGCA	TSD:CCAA	0.9618	Gypsy	1508959	Fagopyrum cymosum
Chr2:51377096-51387203	motif:TGCA	TSD:AATCC	0.9778	Gypsy	866443	Fagopyrum cymosum
Chr2:51449851-51457486	motif:TGCA	TSD:ACGTG	0.98	unknown	781382	Fagopyrum cymosum
Chr2:51769516-51775919	motif:TGCA	TSD:GCCAA	0.9607	unknown	1553742	Fagopyrum cymosum
Chr2:51854905-51859511	motif:TGCA	TSD:CTCAA	0.9623	unknown	1487731	Fagopyrum cymosum
Chr2:51987161-51993471	motif:TGCA	TSD:GTTAG	0.9758	unknown	947548	Fagopyrum cymosum
Chr2:52050726-52060309	motif:TGCA	TSD:TGAAA	0.9743	unknown	1004521	Fagopyrum cymosum
Chr2:52105668-52115557	motif:TGCA	TSD:TTAAT	0.9768	unknown	907163	Fagopyrum cymosum
Chr2:52163111-52169677	motif:TGCA	TSD:GAGTT	0.9943	Copia	219991	Fagopyrum cymosum
Chr2:52244315-52249491	motif:TGCA	TSD:CGTTG	0.9811	unknown	736985	Fagopyrum cymosum
Chr2:52434664-52444709	motif:TGCA	TSD:GTTTG	0.995	Copia	192537	Fagopyrum cymosum
Chr2:52563835-52575229	motif:TGCA	TSD:ATATA	0.9811	Gypsy	735360	Fagopyrum cymosum
Chr2:52612967-52622258	motif:TGCA	TSD:ATAAT	0.9593	unknown	1609863	Fagopyrum cymosum
Chr2:52669341-52684036	motif:TGCA	TSD:ACCAT	0.959	Copia	1623660	Fagopyrum cymosum
Chr2:52671465-52679853	motif:TGCA	TSD:AAAGG	0.9526	unknown	1882647	Fagopyrum cymosum
Chr2:52864508-52873218	motif:TGCA	TSD:GGTGT	0.9536	Gypsy	1843825	Fagopyrum cymosum
Chr2:52972521-52981864	motif:TGCA	TSD:ATTAG	0.9727	Gypsy	1068500	Fagopyrum cymosum
Chr2:53206329-53215150	motif:TGCA	TSD:ATGTA	0.9492	unknown	2022905	Fagopyrum cymosum
Chr2:53240108-53246921	motif:TGCA	TSD:ACTCA	0.973	unknown	1056758	Fagopyrum cymosum
Chr2:53288824-53299149	motif:TGCA	TSD:AATAT	0.9711	Gypsy	1133492	Fagopyrum cymosum
Chr2:53369949-53384991	motif:TGCA	TSD:GCAAT	0.9818	Copia	710367	Fagopyrum cymosum
Chr2:53624503-53636225	motif:TGCA	TSD:CGGAT	0.9837	Gypsy	635501	Fagopyrum cymosum
Chr2:53640417-53646390	motif:TGCA	TSD:CATAC	0.9727	Gypsy	1069734	Fagopyrum cymosum
Chr2:53659342-53664654	motif:TGCA	TSD:GAACA	0.9668	unknown	1306640	Fagopyrum cymosum
Chr2:53668754-53679130	motif:TGCA	TSD:ATCCT	0.9666	unknown	1315713	Fagopyrum cymosum
Chr2:53838775-53850848	motif:TGCA	TSD:CTTAA	0.9643	Gypsy	1407406	Fagopyrum cymosum
Chr2:53840803-53846816	motif:TGCA	TSD:AGTAA	0.9852	Gypsy	574514	Fagopyrum cymosum
Chr2:54056798-54066153	motif:TGCA	TSD:CCACC	0.9765	Gypsy	917285	Fagopyrum cymosum
Chr2:54200184-54209678	motif:TGCA	TSD:CTGT	0.9686	unknown	1233492	Fagopyrum cymosum
Chr2:54361866-54372274	motif:TGCA	TSD:CAACC	0.9667	unknown	1308537	Fagopyrum cymosum
Chr2:54393294-54402732	motif:TGCA	TSD:TTAGA	0.9832	unknown	654878	Fagopyrum cymosum
Chr2:54439812-54447680	motif:TGCA	TSD:GTA	0.9104	Gypsy	3667929	Fagopyrum cymosum
Chr2:54690676-54700074	motif:TGCA	TSD:AACA	0.9767	Gypsy	911556	Fagopyrum cymosum
Chr2:54855728-54864946	motif:TGCA	TSD:AAGTG	0.9527	Gypsy	1880249	Fagopyrum cymosum
Chr2:54944620-54956890	motif:TGCA	TSD:TCACG	0.9707	Gypsy	1149897	Fagopyrum cymosum
Chr2:55026370-55045426	motif:TGCA	TSD:ATCT	0.9562	Gypsy	1737536	Fagopyrum cymosum
Chr2:55126347-55135687	motif:TGCA	TSD:TAAGT	0.9791	Gypsy	816157	Fagopyrum cymosum
Chr2:55259364-55269034	motif:TGCA	TSD:AAACT	0.9776	unknown	873714	Fagopyrum cymosum
Chr2:55312050-55320860	motif:TGCA	TSD:ACTAA	0.9861	unknown	540853	Fagopyrum cymosum
Chr2:55344605-55353221	motif:TGCA	TSD:TTAAT	0.9826	Gypsy	676774	Fagopyrum cymosum
Chr2:55386213-55395001	motif:TGCA	TSD:TAGG	0.9509	Gypsy	1954770	Fagopyrum cymosum
Chr2:55442513-55451160	motif:TGCA	TSD:GCCAT	0.9729	unknown	1060381	Fagopyrum cymosum
Chr2:55878804-55887424	motif:TGCA	TSD:GGTGA	0.9739	unknown	1023199	Fagopyrum cymosum
Chr2:55951355-55960344	motif:TGCA	TSD:TCAAA	0.9771	unknown	895456	Fagopyrum cymosum
Chr2:55990293-55994251	motif:TGCA	TSD:AAAA	0.9586	Copia	1637102	Fagopyrum cymosum
Chr2:56022226-56031811	motif:TGCA	TSD:AGATA	0.9808	unknown	748050	Fagopyrum cymosum
Chr2:56174830-56184336	motif:TGCA	TSD:AGTGA	0.9747	unknown	990319	Fagopyrum cymosum
Chr2:56336053-56354400	motif:TGCA	TSD:TCCGG	0.9718	unknown	1104293	Fagopyrum cymosum
Chr2:56771475-56780957	motif:TGCA	TSD:TGCAC	0.9799	unknown	783856	Fagopyrum cymosum
Chr2:56817975-56826448	motif:TGCA	TSD:TAACC	0.9575	unknown	1680727	Fagopyrum cymosum
Chr2:56960171-56968818	motif:TGCA	TSD:TGGAC	0.9641	unknown	1416701	Fagopyrum cymosum
Chr2:56984602-56994505	motif:TGCA	TSD:TCGAT	0.9836	unknown	637989	Fagopyrum cymosum
Chr2:57074380-57077593	motif:TGCA	TSD:CATAC	0.958	unknown	1663067	Fagopyrum cymosum
Chr2:57331748-57337434	motif:TGCA	TSD:CCTTC	0.9558	unknown	1753329	Fagopyrum cymosum
Chr2:57377744-57387375	motif:TGCA	TSD:CCGCA	0.9728	unknown	1064816	Fagopyrum cymosum
Chr2:57565354-57574933	motif:TGCA	TSD:ATAAC	0.9502	Gypsy	1982451	Fagopyrum cymosum
Chr2:57688426-57696546	motif:TGCA	TSD:CTAAT	0.9873	Copia	493108	Fagopyrum cymosum
Chr2:57915148-57924004	motif:TGCA	TSD:TTTAT	0.961	Gypsy	1538825	Fagopyrum cymosum
Chr2:57938254-57943704	motif:TGCA	TSD:GGCGC	1	Copia	0	Fagopyrum cymosum
Chr2:58039077-58045337	motif:TGCA	TSD:ATGTT	0.9852	unknown	575811	Fagopyrum cymosum
Chr2:58060637-58069942	motif:TGCA	TSD:CGTTG	0.941	Gypsy	2365329	Fagopyrum cymosum
Chr2:58124569-58134866	motif:TGCA	TSD:GTGTA	0.9674	Gypsy	1280778	Fagopyrum cymosum
Chr2:58216865-58232474	motif:TGCA	TSD:CTCCT	0.9609	Gypsy	1545692	Fagopyrum cymosum
Chr2:58306930-58310359	motif:TGCA	TSD:TTGAT	0.9799	unknown	784570	Fagopyrum cymosum
Chr2:58590099-58599372	motif:TGCA	TSD:ATCCC	0.9654	unknown	1363739	Fagopyrum cymosum
Chr2:58616824-58626231	motif:TGCA	TSD:GCTTT	0.9614	Gypsy	1522743	Fagopyrum cymosum
Chr2:58897698-58907306	motif:TGCA	TSD:AGGAA	0.968	unknown	1258285	Fagopyrum cymosum
Chr2:59000054-59009515	motif:TGCA	TSD:CCTTC	0.9709	Gypsy	1142159	Fagopyrum cymosum
Chr2:59303667-59313196	motif:TGCA	TSD:GGATC	0.9642	Gypsy	1408879	Fagopyrum cymosum
Chr2:59336360-59343804	motif:TGCA	TSD:TATAG	0.9856	Gypsy	559152	Fagopyrum cymosum
Chr2:59350074-59359324	motif:TGCA	TSD:TCCTT	0.9792	unknown	812173	Fagopyrum cymosum
Chr2:59905091-59911286	motif:TGCA	TSD:AATAA	0.9416	Copia	2339237	Fagopyrum cymosum
Chr2:59915350-59926707	motif:TGCA	TSD:TCCAA	0.9655	Gypsy	1358495	Fagopyrum cymosum
Chr2:60377966-60386609	motif:TGCA	TSD:CTCGA	0.9504	unknown	1974444	Fagopyrum cymosum
Chr2:60498761-60508237	motif:TGCA	TSD:ACGGA	0.9827	Gypsy	674438	Fagopyrum cymosum
Chr2:60659465-60676342	motif:TGCA	TSD:CTTAT	0.9693	Gypsy	1204078	Fagopyrum cymosum
Chr2:60806820-60816388	motif:TGCA	TSD:TGCCC	0.9767	unknown	909882	Fagopyrum cymosum
Chr2:60898047-60903666	motif:TGCA	TSD:TAAGG	0.9714	unknown	1120378	Fagopyrum cymosum
Chr2:61447660-61455816	motif:TGCA	TSD:CCGCA	0.9602	unknown	1572920	Fagopyrum cymosum
Chr2:61471275-61480015	motif:TGCA	TSD:TAGG	0.9793	Gypsy	806424	Fagopyrum cymosum
Chr2:61584503-61594494	motif:TGCA	TSD:ATCTA	0.9706	unknown	1155425	Fagopyrum cymosum
Chr2:61629297-61638764	motif:TGCA	TSD:CATAC	0.9781	unknown	853857	Fagopyrum cymosum
Chr2:61657561-61663248	motif:TGCA	TSD:TGTGG	0.9739	unknown	1023474	Fagopyrum cymosum
Chr2:61794836-61800341	motif:TGCA	TSD:CACGG	0.9481	Gypsy	2066584	Fagopyrum cymosum
Chr2:61939333-61958058	motif:TGCA	TSD:TAGAT	0.9658	unknown	1347204	Fagopyrum cymosum
Chr2:61958298-61967717	motif:TGCA	TSD:TGAAT	0.9542	unknown	1817820	Fagopyrum cymosum
Chr2:62220902-62230377	motif:TGCA	TSD:ATCTA	0.9677	unknown	1270831	Fagopyrum cymosum
Chr2:62271960-62282003	motif:TGCA	TSD:ATCTA	0.9798	Gypsy	788558	Fagopyrum cymosum
Chr2:62501487-62510774	motif:TGCA	TSD:TTTTA	0.9449	Gypsy	2202572	Fagopyrum cymosum
Chr2:62607779-62616234	motif:TGCA	TSD:CTAGG	0.9568	unknown	1710220	Fagopyrum cymosum
Chr2:62690453-62697932	motif:TGCA	TSD:CCTTT	0.9908	Gypsy	355502	Fagopyrum cymosum
Chr2:62855418-62864495	motif:TGCA	TSD:TCTAA	0.9703	unknown	1167005	Fagopyrum cymosum
Chr2:63607949-63617880	motif:TGCA	TSD:CGGAT	0.9606	unknown	1555919	Fagopyrum cymosum
Chr2:63619341-63628850	motif:TGCA	TSD:TCCAT	0.9637	Gypsy	1430500	Fagopyrum cymosum
Chr2:63654853-63664393	motif:TGCA	TSD:CTTTC	0.9707	unknown	1149688	Fagopyrum cymosum
Chr2:64445783-64453417	motif:TGCA	TSD:CCTA	0.9842	unknown	613271	Fagopyrum cymosum
Chr2:64459735-64464582	motif:TACA	TSD:GTGAT	0.9868	Copia	513979	Fagopyrum cymosum
Chr2:64659895-64668979	motif:TGCA	TSD:TCATG	0.9671	unknown	1292432	Fagopyrum cymosum
Chr2:64754221-64764596	motif:TGCA	TSD:AGTAG	0.989	Gypsy	426872	Fagopyrum cymosum
Chr2:64881900-64888514	motif:TGCA	TSD:GTTGA	0.9661	Gypsy	1332515	Fagopyrum cymosum
Chr2:65132359-65139706	motif:TGCA	TSD:ATGA	0.9673	Gypsy	1285119	Fagopyrum cymosum
Chr2:65144461-65150908	motif:TGCA	TSD:ATAAC	0.9737	Copia	1029135	Fagopyrum cymosum
Chr2:65810268-65816779	motif:TGCA	TSD:ACCCC	0.8856	Copia	4774474	Fagopyrum cymosum
Chr2:65878047-65892228	motif:TGCA	TSD:AAATT	0.9719	Copia	1103307	Fagopyrum cymosum
Chr2:65991143-65999701	motif:TGCA	TSD:TAAAA	0.9775	unknown	878685	Fagopyrum cymosum
Chr2:66036529-66045148	motif:TGCA	TSD:GGGGT	0.9721	unknown	1092235	Fagopyrum cymosum
Chr2:66123747-66134081	motif:TGCA	TSD:ATGAA	0.9865	Gypsy	524711	Fagopyrum cymosum
Chr2:66442912-66450912	motif:TGCA	TSD:ATAAT	0.9821	Gypsy	697795	Fagopyrum cymosum
Chr2:66581879-66587657	motif:TGCA	TSD:AAACT	0.9808	unknown	748483	Fagopyrum cymosum
Chr2:66705105-66715342	motif:TGCA	TSD:ATCTT	0.988	Gypsy	466951	Fagopyrum cymosum
Chr2:66727302-66736640	motif:TGCA	TSD:ATTGT	0.9749	unknown	983771	Fagopyrum cymosum
Chr2:66790306-66800011	motif:TGCA	TSD:TATGG	0.9739	Gypsy	1020017	Fagopyrum cymosum
Chr2:67118583-67126264	motif:TGCA	TSD:GTCAC	0.9614	Gypsy	1523964	Fagopyrum cymosum
Chr2:67204193-67212893	motif:TGCA	TSD:AGCAC	0.9726	unknown	1071811	Fagopyrum cymosum
Chr2:67413779-67423858	motif:TGCA	TSD:CTTCG	0.9844	Gypsy	606761	Fagopyrum cymosum
Chr2:67430099-67448540	motif:TGCA	TSD:AGTGT	0.9486	Gypsy	2047375	Fagopyrum cymosum
Chr2:67433730-67443091	motif:TGCA	TSD:ATGAC	0.975	Gypsy	977930	Fagopyrum cymosum
Chr2:67453628-67463619	motif:TGCA	TSD:AGTTG	0.9688	Gypsy	1225982	Fagopyrum cymosum
Chr2:67525178-67534409	motif:TGCA	TSD:CTTAC	0.9373	Gypsy	2518517	Fagopyrum cymosum
Chr2:67772596-67781856	motif:TGCA	TSD:ATAAT	0.98	Gypsy	778820	Fagopyrum cymosum
Chr2:67786527-67795210	motif:TGCA	TSD:TAAAG	0.9679	unknown	1260252	Fagopyrum cymosum
Chr2:67889790-67899742	motif:TGCA	TSD:GAGAT	0.976	unknown	937445	Fagopyrum cymosum
Chr2:68028593-68038773	motif:TGCA	TSD:TTGAA	0.9915	unknown	329509	Fagopyrum cymosum
Chr2:68068538-68076938	motif:TGCA	TSD:CTATC	0.9399	unknown	2410675	Fagopyrum cymosum
Chr2:68334825-68344072	motif:TGCA	TSD:TCTAC	0.9521	Gypsy	1905008	Fagopyrum cymosum
Chr2:68388969-68393994	motif:TACA	TSD:GAACT	1	Copia	0	Fagopyrum cymosum
Chr2:68464487-68473833	motif:TGCA	TSD:CAAAG	0.9523	Gypsy	1894300	Fagopyrum cymosum
Chr2:68495631-68510533	motif:TGCA	TSD:TATGA	0.9504	Gypsy	1973162	Fagopyrum cymosum
Chr2:68510797-68527074	motif:TGCA	TSD:TGCGG	0.9659	Gypsy	1344262	Fagopyrum cymosum
Chr2:68513479-68520744	motif:TGCA	TSD:TATGT	0.9814	Gypsy	724098	Fagopyrum cymosum
Chr2:68939977-68950040	motif:TGCA	TSD:GTCAA	0.9884	Copia	448104	Fagopyrum cymosum
Chr2:69186230-69197702	motif:TGCA	TSD:TTATA	0.9897	Gypsy	400646	Fagopyrum cymosum
Chr2:69291764-69298582	motif:TGCA	TSD:ACCT	0.9822	Gypsy	690959	Fagopyrum cymosum
Chr2:69474859-69484812	motif:TGCA	TSD:TCCCG	0.9821	Gypsy	695119	Fagopyrum cymosum
Chr2:69749985-69759369	motif:TGCA	TSD:CTTCT	0.9809	Gypsy	745257	Fagopyrum cymosum
Chr2:69795998-69804424	motif:TGCA	TSD:CAAAC	0.9616	unknown	1515998	Fagopyrum cymosum
Chr2:69914810-69920679	motif:TGCA	TSD:TCCT	0.9683	unknown	1245760	Fagopyrum cymosum
Chr2:69940762-69948245	motif:TGCA	TSD:CATGT	0.9817	Gypsy	711770	Fagopyrum cymosum
Chr2:70111879-70122239	motif:TGCA	TSD:CCGAG	0.9774	Gypsy	883116	Fagopyrum cymosum
Chr2:70194845-70204624	motif:TGCA	TSD:ATAAT	0.9787	unknown	829816	Fagopyrum cymosum
Chr2:70397980-70407129	motif:TGCA	TSD:GGTTA	0.9564	Gypsy	1728475	Fagopyrum cymosum
Chr2:70409309-70413025	motif:TGCA	TSD:ATTG	0.982	unknown	698909	Fagopyrum cymosum
Chr2:70436807-70445998	motif:TGCA	TSD:GTGGC	0.967	Gypsy	1296669	Fagopyrum cymosum
Chr2:70891768-70901896	motif:TGCA	TSD:CTAGT	0.9802	unknown	769921	Fagopyrum cymosum
Chr2:70969513-70989324	motif:TGCA	TSD:ACCAT	0.9785	Gypsy	837464	Fagopyrum cymosum
Chr2:71131737-71140183	motif:TGCA	TSD:GGAAG	0.9661	unknown	1334167	Fagopyrum cymosum
Chr2:71271032-71278670	motif:TGCA	TSD:AGCGG	0.9571	Gypsy	1699492	Fagopyrum cymosum
Chr2:71325002-71329736	motif:TGCA	TSD:AAACT	0.956	Copia	1745016	Fagopyrum cymosum
Chr2:71368296-71382198	motif:TGCA	TSD:ATAGG	0.9667	Gypsy	1308288	Fagopyrum cymosum
Chr2:71506071-71515660	motif:TGCA	TSD:GGCGG	0.9515	unknown	1927003	Fagopyrum cymosum
Chr2:71605301-71615210	motif:TGCA	TSD:AAGGA	0.9484	unknown	2056116	Fagopyrum cymosum
Chr2:71937398-71946562	motif:TGCA	TSD:AATAA	0.9412	unknown	2353541	Fagopyrum cymosum
Chr2:71980695-71990008	motif:TGCA	TSD:GATGT	0.9555	Gypsy	1763600	Fagopyrum cymosum
Chr2:72074608-72084922	motif:TGCA	TSD:CTCCT	0.9651	Gypsy	1374286	Fagopyrum cymosum
Chr2:72333059-72352874	motif:TGCA	TSD:TCACA	0.9576	Gypsy	1679767	Fagopyrum cymosum
Chr2:72567097-72577599	motif:TGCA	TSD:TTACG	0.9744	unknown	1001177	Fagopyrum cymosum
Chr2:72773522-72782603	motif:TGCA	TSD:AATAT	0.9694	Gypsy	1201189	Fagopyrum cymosum
Chr2:72876449-72882894	motif:TGCA	TSD:ACCCA	0.9849	unknown	587519	Fagopyrum cymosum
Chr2:72896355-72906777	motif:TGCA	TSD:TTCCA	0.968	Gypsy	1256866	Fagopyrum cymosum
Chr2:73058265-73067730	motif:TGCA	TSD:TCCGG	0.9557	Gypsy	1754299	Fagopyrum cymosum
Chr2:73130495-73138960	motif:TGCA	TSD:ATAAA	0.9648	unknown	1385467	Fagopyrum cymosum
Chr2:73168769-73175095	motif:TGCA	TSD:CCTCG	0.9521	Gypsy	1903112	Fagopyrum cymosum
Chr2:73530686-73537351	motif:TGCA	TSD:GCTT	0.9817	unknown	712291	Fagopyrum cymosum
Chr2:73590676-73595765	motif:TGCA	TSD:CTCTA	0.9843	unknown	608912	Fagopyrum cymosum
Chr2:73750601-73756369	motif:TGCA	TSD:GGAAA	0.9861	unknown	539781	Fagopyrum cymosum
Chr2:73878293-73890810	motif:TGCA	TSD:TAGTA	0.99	Copia	386924	Fagopyrum cymosum
Chr2:74071251-74077195	motif:TGCA	TSD:CAAAG	0.9542	Gypsy	1818036	Fagopyrum cymosum
Chr2:74166293-74171455	motif:TGCA	TSD:GCTTT	0.9731	unknown	1052317	Fagopyrum cymosum
Chr2:74178852-74188523	motif:TGCA	TSD:TGTGC	0.9875	Gypsy	485803	Fagopyrum cymosum
Chr2:74403551-74413004	motif:TGCA	TSD:CTTGG	0.9735	Gypsy	1037871	Fagopyrum cymosum
Chr2:74489086-74496430	motif:TGCA	TSD:CGAG	0.9581	unknown	1659473	Fagopyrum cymosum
Chr2:74631916-74641296	motif:TGCA	TSD:CCTTG	0.9591	Gypsy	1619552	Fagopyrum cymosum
Chr2:74754671-74764297	motif:TGCA	TSD:TAAGT	0.9449	Gypsy	2199400	Fagopyrum cymosum
Chr2:74886158-74895743	motif:TGCA	TSD:ATTAT	0.985	Gypsy	581052	Fagopyrum cymosum
Chr2:74932764-74940884	motif:TGCA	TSD:ACCTC	0.9846	unknown	600121	Fagopyrum cymosum
Chr2:74946666-74956267	motif:TGCA	TSD:AACAT	0.9732	unknown	1048657	Fagopyrum cymosum
Chr2:75040439-75049849	motif:TGCA	TSD:AGGGT	0.9776	Gypsy	873247	Fagopyrum cymosum
Chr2:75157795-75163744	motif:TGCA	TSD:TCTT	0.9656	unknown	1354576	Fagopyrum cymosum
Chr2:75285606-75299711	motif:TACA	TSD:ATGAC	0.9634	unknown	1442604	Fagopyrum cymosum
Chr2:75565835-75575719	motif:TGCA	TSD:CTTGA	0.9527	unknown	1879229	Fagopyrum cymosum
Chr2:75636536-75645348	motif:TGCA	TSD:ACATG	0.9526	unknown	1881516	Fagopyrum cymosum
Chr2:75958950-75968289	motif:TGCA	TSD:CATGC	0.9786	unknown	835123	Fagopyrum cymosum
Chr2:76103008-76112798	motif:TGCA	TSD:ACAGG	0.9709	unknown	1143191	Fagopyrum cymosum
Chr2:76128238-76137528	motif:TGCA	TSD:CCAGC	0.9774	Gypsy	881826	Fagopyrum cymosum
Chr2:76256749-76261603	motif:TGCA	TSD:AGATC	0.9751	unknown	974239	Fagopyrum cymosum
Chr2:76278728-76290062	motif:TGCA	TSD:GGGTT	0.9854	Gypsy	567914	Fagopyrum cymosum
Chr2:76294464-76303084	motif:TGCA	TSD:GGAAT	0.9868	unknown	514116	Fagopyrum cymosum
Chr2:76626609-76636793	motif:TGCA	TSD:AAAAC	0.9891	Gypsy	421672	Fagopyrum cymosum
Chr2:76638351-76646899	motif:TGCA	TSD:TGCGT	0.9782	unknown	851462	Fagopyrum cymosum
Chr2:76680711-76688192	motif:TGCA	TSD:CTTAA	0.9908	Gypsy	354099	Fagopyrum cymosum
Chr2:76852157-76870230	motif:TGCA	TSD:GTAAG	0.986	Gypsy	544050	Fagopyrum cymosum
Chr2:76856585-76865968	motif:TGCA	TSD:GAGGA	0.9787	Gypsy	832409	Fagopyrum cymosum
Chr2:76889804-76899959	motif:TGCA	TSD:GTAGG	0.9631	Gypsy	1455609	Fagopyrum cymosum
Chr2:77054380-77061671	motif:TGCA	TSD:AGACG	0.9881	Gypsy	459707	Fagopyrum cymosum
Chr2:77119294-77124063	motif:TGCA	TSD:AGGAT	0.9847	Copia	594789	Fagopyrum cymosum
Chr2:77308982-77318453	motif:TGCA	TSD:TTTAA	0.9733	unknown	1043753	Fagopyrum cymosum
Chr2:77337644-77351111	motif:TGCA	TSD:TAATC	0.976	unknown	936264	Fagopyrum cymosum
Chr2:77385314-77400396	motif:TGCA	TSD:ACCGA	0.9728	unknown	1067219	Fagopyrum cymosum
Chr2:77486780-77496285	motif:TGCA	TSD:ACAAT	0.9415	Gypsy	2344124	Fagopyrum cymosum
Chr2:77565486-77575632	motif:TGCA	TSD:ATTGA	0.9775	unknown	879929	Fagopyrum cymosum
Chr2:77587211-77592271	motif:TGCA	TSD:CAAGG	0.9895	Copia	407417	Fagopyrum cymosum
Chr2:77611054-77616888	motif:TGCA	TSD:CTTTT	0.9723	unknown	1084452	Fagopyrum cymosum
Chr2:77782597-77792022	motif:TGCA	TSD:AAACA	0.9656	Gypsy	1356240	Fagopyrum cymosum
Chr2:77836329-77846790	motif:TGCA	TSD:TCAAA	0.9699	Gypsy	1182660	Fagopyrum cymosum
Chr2:78045776-78055263	motif:TGCA	TSD:GAGGA	0.9796	Gypsy	795382	Fagopyrum cymosum
Chr2:78149481-78165041	motif:TGCA	TSD:CTAGG	0.9771	Gypsy	893600	Fagopyrum cymosum
Chr2:78180246-78189404	motif:TGCA	TSD:CATTG	0.9788	unknown	826244	Fagopyrum cymosum
Chr2:78265897-78272546	motif:TGCA	TSD:CCTAG	0.9673	Gypsy	1287033	Fagopyrum cymosum
Chr2:78299378-78308817	motif:TGCA	TSD:ACCGA	0.9822	Gypsy	694382	Fagopyrum cymosum
Chr2:78319125-78321775	motif:TGCA	TSD:TTTAG	0.9773	unknown	887646	Fagopyrum cymosum
Chr2:78433301-78440443	motif:TGCA	TSD:TTTAT	0.9798	unknown	789186	Fagopyrum cymosum
Chr2:78550164-78559889	motif:TGCA	TSD:CTAGT	0.9773	unknown	886440	Fagopyrum cymosum
Chr2:78602429-78612693	motif:TGCA	TSD:TCTAG	0.9798	Gypsy	788516	Fagopyrum cymosum
Chr2:78703820-78711002	motif:TGCA	TSD:ATTTT	0.963	Gypsy	1458965	Fagopyrum cymosum
Chr2:78712914-78724173	motif:TGCA	TSD:CACGG	0.9733	unknown	1047535	Fagopyrum cymosum
Chr2:78790129-78799229	motif:TGCA	TSD:TTAAC	0.965	unknown	1378253	Fagopyrum cymosum
Chr2:78809427-78819703	motif:TGCA	TSD:GTATA	0.9705	Gypsy	1156703	Fagopyrum cymosum
Chr2:78951851-78961335	motif:TGCA	TSD:TGCAC	0.9642	unknown	1410353	Fagopyrum cymosum
Chr2:79117046-79124706	motif:TGCA	TSD:AATAA	0.9427	Gypsy	2290588	Fagopyrum cymosum
Chr2:79261844-79270896	motif:TGCA	TSD:ACTTG	0.9706	unknown	1153404	Fagopyrum cymosum
Chr2:79564893-79574288	motif:TGCA	TSD:AATGG	0.986	Gypsy	541645	Fagopyrum cymosum
Chr2:79663917-79673326	motif:TGCA	TSD:CGACC	0.972	Gypsy	1097455	Fagopyrum cymosum
Chr2:79711803-79721508	motif:TGCA	TSD:CTCGG	0.9741	unknown	1015678	Fagopyrum cymosum
Chr2:79793840-79801365	motif:TGCA	TSD:GTAGT	0.9823	Gypsy	687475	Fagopyrum cymosum
Chr2:79886460-79892289	motif:TGCA	TSD:AGTAC	0.9856	unknown	558632	Fagopyrum cymosum
Chr2:79909054-79918043	motif:TACC	TSD:AGCCT	0.9463	Gypsy	2141918	Fagopyrum cymosum
Chr2:80070199-80078633	motif:TGCA	TSD:TCTTT	0.9315	unknown	2761887	Fagopyrum cymosum
Chr2:80110995-80120260	motif:TGCA	TSD:CTATG	0.9812	unknown	732700	Fagopyrum cymosum
Chr2:80170264-80179743	motif:TGCA	TSD:CTTCT	0.9642	Gypsy	1411965	Fagopyrum cymosum
Chr2:80502183-80514142	motif:TGCA	TSD:CTTCT	0.9535	unknown	1844290	Fagopyrum cymosum
Chr2:80556816-80559920	motif:TGCA	TSD:CTTAT	0.9466	Copia	2129419	Fagopyrum cymosum
Chr2:80763218-80781231	motif:TGCA	TSD:TACGT	0.9647	Gypsy	1389132	Fagopyrum cymosum
Chr2:81077025-81079543	motif:TGCA	TSD:CCTTA	0.9844	unknown	605400	Fagopyrum cymosum
Chr2:81870960-81879434	motif:TGCA	TSD:AATAG	0.9692	unknown	1210645	Fagopyrum cymosum
Chr2:82228262-82237249	motif:TGCA	TSD:GTCCG	0.9542	Gypsy	1817678	Fagopyrum cymosum
Chr2:82260679-82272214	motif:TGCA	TSD:TATTC	0.9715	unknown	1118547	Fagopyrum cymosum
Chr2:82274213-82283917	motif:TGCA	TSD:AAAAT	0.9633	Gypsy	1445306	Fagopyrum cymosum
Chr2:82458643-82468156	motif:TGCA	TSD:TATGG	0.9858	Gypsy	550495	Fagopyrum cymosum
Chr2:82562268-82571523	motif:TGCA	TSD:CCCTC	0.9806	Gypsy	754601	Fagopyrum cymosum
Chr2:82625834-82634956	motif:TGCA	TSD:TCCGT	0.9756	unknown	952107	Fagopyrum cymosum
Chr2:82734009-82742550	motif:TGCA	TSD:TGCAA	0.9857	unknown	557130	Fagopyrum cymosum
Chr2:83006291-83013941	motif:TGCA	TSD:GATAG	0.9808	Gypsy	746384	Fagopyrum cymosum
Chr2:83268034-83279302	motif:TGCA	TSD:ATAGA	0.9551	Gypsy	1779011	Fagopyrum cymosum
Chr2:83404351-83420821	motif:TGCA	TSD:CGGTG	0.9741	Gypsy	1015593	Fagopyrum cymosum
Chr2:83408538-83417697	motif:TGCA	TSD:ATGAA	0.9589	unknown	1627597	Fagopyrum cymosum
Chr2:83495524-83499383	motif:TGCA	TSD:TATAT	0.9733	Copia	1044322	Fagopyrum cymosum
Chr2:83672853-83682042	motif:TGCA	TSD:CTGAG	0.9685	unknown	1237402	Fagopyrum cymosum
Chr2:83938643-83951899	motif:TGCA	TSD:GTATT	0.975	Gypsy	978480	Fagopyrum cymosum
Chr2:84214227-84223973	motif:TGCA	TSD:ATCAT	0.989	Copia	424842	Fagopyrum cymosum
Chr2:84224664-84229447	motif:TGCA	TSD:AAGAG	0.9854	Copia	565627	Fagopyrum cymosum
Chr2:84240750-84250631	motif:TGCA	TSD:ACTC	0.9504	unknown	1972264	Fagopyrum cymosum
Chr2:84597560-84603808	motif:TGCA	TSD:CATGC	0.9904	unknown	371217	Fagopyrum cymosum
Chr2:84736503-84741133	motif:TGCA	TSD:TTTTC	0.9843	Copia	612145	Fagopyrum cymosum
Chr2:84781740-84791620	motif:TGCA	TSD:ATTTA	0.9511	Gypsy	1945850	Fagopyrum cymosum
Chr2:84856218-84865988	motif:TGCA	TSD:CCTTG	0.9761	unknown	934369	Fagopyrum cymosum
Chr2:85133538-85137800	motif:TGCA	TSD:GTAAG	0.967	unknown	1299686	Fagopyrum cymosum
Chr2:85329593-85338878	motif:TGCA	TSD:GAAAG	0.9773	unknown	885827	Fagopyrum cymosum
Chr2:85403020-85412468	motif:TGCA	TSD:AAGGT	0.9601	unknown	1575900	Fagopyrum cymosum
Chr2:85544254-85549901	motif:TGCA	TSD:ACTAG	0.9724	unknown	1079923	Fagopyrum cymosum
Chr2:85634598-85652848	motif:TGCA	TSD:TAGG	0.9736	Gypsy	1034108	Fagopyrum cymosum
Chr2:85944826-85954316	motif:TGCA	TSD:TTTGG	0.977	Gypsy	898710	Fagopyrum cymosum
Chr2:86037273-86046233	motif:TGCA	TSD:TTATG	0.9638	Gypsy	1426900	Fagopyrum cymosum
Chr2:86109079-86116571	motif:TGCA	TSD:GTCAT	0.9816	Gypsy	718114	Fagopyrum cymosum
Chr2:86208689-86218538	motif:TGCA	TSD:AACCC	0.9603	Gypsy	1570486	Fagopyrum cymosum
Chr2:86306968-86316535	motif:TGCA	TSD:TTAGG	0.9773	Gypsy	888100	Fagopyrum cymosum
Chr2:86404193-86411953	motif:TGCA	TSD:AATGT	0.9707	Gypsy	1147846	Fagopyrum cymosum
Chr2:86612555-86622491	motif:TGCA	TSD:AATAT	0.9705	Gypsy	1156711	Fagopyrum cymosum
Chr2:86673782-86683344	motif:TGCA	TSD:ACAAT	0.9716	Gypsy	1113170	Fagopyrum cymosum
Chr2:87180753-87199014	motif:TGCA	TSD:GATAT	0.9582	unknown	1654610	Fagopyrum cymosum
Chr2:87186266-87194849	motif:TGCA	TSD:ATGGT	0.9563	unknown	1732253	Fagopyrum cymosum
Chr2:87233334-87249925	motif:TGCA	TSD:ACATG	0.9633	Gypsy	1448578	Fagopyrum cymosum
Chr2:87300454-87309937	motif:TGCA	TSD:CCATT	0.9565	Gypsy	1722675	Fagopyrum cymosum
Chr2:87509929-87519734	motif:TGCA	TSD:CATTC	0.9734	unknown	1042000	Fagopyrum cymosum
Chr2:87928828-87944991	motif:TTCA	TSD:GGGTA	0.9603	Gypsy	1569282	Fagopyrum cymosum
Chr2:88041877-88046398	motif:TGTA	TSD:GCTAT	0.9759	Copia	941997	Fagopyrum cymosum
Chr2:88196895-88205557	motif:TAGA	TSD:ACATG	0.9715	Gypsy	1117877	Fagopyrum cymosum
Chr2:88384464-88394488	motif:TGCA	TSD:CATAT	0.9527	unknown	1877951	Fagopyrum cymosum
Chr2:88469498-88477294	motif:TGCA	TSD:GATTG	0.9688	Copia	1227677	Fagopyrum cymosum
Chr2:88579059-88587650	motif:TGCA	TSD:TCAAA	0.9782	unknown	852609	Fagopyrum cymosum
Chr2:88703234-88712551	motif:TGCA	TSD:ACCTC	0.983	Gypsy	662919	Fagopyrum cymosum
Chr2:88875371-88885434	motif:TGCA	TSD:ACCTT	0.9627	Gypsy	1471405	Fagopyrum cymosum
Chr2:88908699-88912048	motif:TGCA	TSD:CTTG	0.9694	unknown	1200846	Fagopyrum cymosum
Chr2:89139819-89145212	motif:TGCA	TSD:ACTCA	0.9728	unknown	1065540	Fagopyrum cymosum
Chr2:89212734-89221407	motif:TGCA	TSD:TAAAA	0.9741	unknown	1015391	Fagopyrum cymosum
Chr2:89328227-89338359	motif:TGCA	TSD:TTGAT	0.9741	Gypsy	1012100	Fagopyrum cymosum
Chr2:89386704-89396020	motif:TGCA	TSD:CTAAG	0.9646	unknown	1395799	Fagopyrum cymosum
Chr2:89502280-89511562	motif:TGCA	TSD:CTCAT	0.9655	Gypsy	1359214	Fagopyrum cymosum
Chr2:89776405-89783952	motif:TGCA	TSD:TGAGG	0.9439	Gypsy	2242147	Fagopyrum cymosum
Chr2:89809806-89818528	motif:TGCA	TSD:GTAGT	0.9705	Gypsy	1156585	Fagopyrum cymosum
Chr2:90105924-90113609	motif:TGCA	TSD:GCCGG	0.9714	unknown	1120378	Fagopyrum cymosum
Chr2:90168986-90183468	motif:TGCA	TSD:ATGAT	0.961	Gypsy	1539078	Fagopyrum cymosum
Chr2:90597553-90607724	motif:TGCA	TSD:GAGAT	0.9751	Gypsy	975752	Fagopyrum cymosum
Chr2:90650522-90659248	motif:TGCA	TSD:AATCG	0.9652	unknown	1369964	Fagopyrum cymosum
Chr2:91434193-91444868	motif:TGCA	TSD:TTATC	0.974	Gypsy	1017292	Fagopyrum cymosum
Chr2:91475260-91484702	motif:TGCA	TSD:CCAAA	0.97	Gypsy	1176462	Fagopyrum cymosum
Chr2:91758505-91768840	motif:TGCA	TSD:ATAAC	0.9907	Copia	358344	Fagopyrum cymosum
Chr2:91788040-91797384	motif:TGCA	TSD:GATTT	0.9749	Copia	980065	Fagopyrum cymosum
Chr2:92052740-92061357	motif:TGCA	TSD:CATGT	0.9669	unknown	1301227	Fagopyrum cymosum
Chr2:92102487-92112194	motif:TGCA	TSD:CCGAG	0.9755	unknown	959022	Fagopyrum cymosum
Chr2:92155826-92165849	motif:TGCA	TSD:CTAAC	0.9539	unknown	1828787	Fagopyrum cymosum
Chr2:92350902-92360894	motif:TGCA	TSD:AGATG	0.9781	Gypsy	853578	Fagopyrum cymosum
Chr2:92457279-92464772	motif:TGCA	TSD:CCGA	0.9645	Gypsy	1400095	Fagopyrum cymosum
Chr2:92472666-92482325	motif:TGCA	TSD:TCAGC	0.9547	Gypsy	1796225	Fagopyrum cymosum
Chr2:92766464-92769584	motif:TGAA	TSD:TGTGT	0.9573	Copia	1689559	Fagopyrum cymosum
Chr2:93404361-93415589	motif:TGCA	TSD:CACAA	0.9557	Gypsy	1757781	Fagopyrum cymosum
Chr2:93454868-93464245	motif:TGCA	TSD:ATAAA	0.9647	unknown	1392524	Fagopyrum cymosum
Chr2:93504814-93513248	motif:TGCA	TSD:CTATA	0.9653	unknown	1364495	Fagopyrum cymosum
Chr2:93853150-93863472	motif:TGCA	TSD:CATAC	0.9589	Gypsy	1627713	Fagopyrum cymosum
Chr2:94322435-94332802	motif:TGCA	TSD:TTCAT	0.9788	Gypsy	828015	Fagopyrum cymosum
Chr2:94636627-94646077	motif:TGCA	TSD:ATATA	0.9621	Gypsy	1495596	Fagopyrum cymosum
Chr2:94890468-94898131	motif:TGCA	TSD:ATAGA	0.9643	Gypsy	1407408	Fagopyrum cymosum
Chr2:94914098-94923222	motif:TGCA	TSD:ATAAT	0.9676	Copia	1274173	Fagopyrum cymosum
Chr2:95034647-95053871	motif:TGCA	TSD:ATACT	0.9586	Gypsy	1638291	Fagopyrum cymosum
Chr2:95039944-95049325	motif:TGCA	TSD:TCTAT	0.98	Gypsy	779258	Fagopyrum cymosum
Chr2:95056854-95065022	motif:TGCA	TSD:AATGA	0.9716	unknown	1113514	Fagopyrum cymosum
Chr2:95167008-95176140	motif:TGCA	TSD:AACA	0.9537	unknown	1839418	Fagopyrum cymosum
Chr2:95264412-95274265	motif:TGCA	TSD:CCAAA	0.9904	unknown	370636	Fagopyrum cymosum
Chr2:95324976-95336948	motif:TGCA	TSD:CGAGG	0.9732	Gypsy	1051320	Fagopyrum cymosum
Chr2:95337107-95345923	motif:TGCA	TSD:GGTGT	0.9859	unknown	548306	Fagopyrum cymosum
Chr2:95469234-95478590	motif:TGCA	TSD:TTGTA	0.9739	Gypsy	1021775	Fagopyrum cymosum
Chr2:95671684-95681716	motif:TGCA	TSD:AAGGG	0.981	Gypsy	740565	Fagopyrum cymosum
[truncated: 27,200 more rows]

## Sheet: Table S6
Table S6. Classification statistics of genomic genes of three species.
Gene classification	Fagopyrum esculentum_pintian	Fagopyrum cymosum_LJS	Fagopyrum tataricum_PK
Number of genes	37844	38919	35561
Number of genes in orthogroups	34692	37065	31475
Number of unassigned genes	3152	1854	4086
Percentage of genes in orthogroups	91.7	95.2	88.5
Percentage of unassigned genes	8.3	4.8	11.5
Number of orthogroups containing species	21614	21050	22424
Percentage of orthogroups containing species	86	83.8	89.3
Number of species-specific orthogroups	1121	599	520
Number of genes in species-specific orthogroups	5374	3624	1528
Percentage of genes in species-specific orthogroups	14.2	9.3	4.3

## Sheet: Table S7
Table S7. Prediction of enzyme genes and copy number analysis in the flavonoid pathway.
Gene	Fagopyrum cymosum LJS		Fagopyrum tataricum Pinku		Fagopyrum esculentum Pintian
PAL1	FD03G006450		FtPinG0302696500		Fe3.775
PAL2	FD05G019610		FtPinG0505384200		Fe2.9694
PAL3	FD06G006500		FtPinG0606262800		Fe6.238
PAL4	FD08G028140		FtPinG0808699500		Fe8.6482
PAL5	FD08G028160		FtPinG0808699700
C4H1	FD02G025280		FtPinG0201821200		Fe2.12917
C4H2	FD02G042000		FtPinG0202238800		Fe8.11027
C4H3	FD04G049900		FtPinG0404848700		Fe8.11025
C4H4	FD08G017490		FtPinG0606510400		Fe8.11015
C4H5	FD08G017500		FtPinG0808925700
C4H6	FD08G017560		FtPinG0808926700
	FD08G017570		FtPinG0808926900
4CL1	FD02G012860		FtPinG0201520900		Fe2.100
4CL2	FD02G031380		FtPinG0201977400		Fe2.13521
4CL3	FD03G000770		FtPinG0202334800		Fe3.663
4CL4	FD03G046910		FtPinG0302723900		Fe3.14378
4CL5	FD04G027860		FtPinG0303628100		Fe4.434
4CL6	FD05G016750		FtPinG0404329000		Fe5.3848
4CL7	FD05G032880		FtPinG0505313000		Fe6.4750
4CL8	FD06G000990		FtPinG0606106600
CHS1	FD01G006830		FtPinG0100090200		Fe1.624
CHS2	FD01G030700		FtPinG0100167100		Fe1.1363
CHS3	FD01G048130		FtPinG0100733500		Fe1.2284
CHS4	FD03G011480		FtPinG0101179700		Fe1.4858
CHS5	FD03G011500		FtPinG0302564300		Fe1.10268
CHS6	FD03G011790		FtPinG0302564500		Fe1.14354
CHS7	FD03G011820		FtPinG0302570200		Fe3.1591
CHS8	FD03G021870		FtPinG0303054300		Fe3.1672
CHS9	FD04G047290		FtPinG0404726300		Fe3.4098
CHS10	FD04G047300		FtPinG0505193100		Fe5.2264
CHS11	FD05G003090		FtPinG0505193300		Fe5.2277
CHS12	FD05G003120		FtPinG0505363900		Fe5.4645
CHS13	FD05G018730		FtPinG0505816700		Fe5.13695
CHS14	FD05G027930		FtPinG0505820400		Fe5.13952
CHS15	FD05G036710		FtPinG0505872900		Fe5.14515
CHS16	FD05G038710		FtPinG0506012900		Fe5.14516
CHS17	FD05G038870		FtPinG0606138800		Fe5.14531
CHS18	FD06G011810		FtPinG0606139100		Fe6.2787
CHS19	FD06G011830		FtPinG0606415500		Fe6.5467
CHS20	FD06G026370				Fe8.6115
CHS21	FD06G026390
CHI1	FD01G010890		FtPinG0100274500		Fe1.624
CHI2	FD01G018450		FtPinG0100448400		Fe1.4858
CHI3	FD03G011070		FtPinG0302579100		Fe3.1672
CHI4	FD05G028100		FtPinG0506008700		Fe5.14516
CHI5	FD05G028120		FtPinG0606740600		Fe5.14515
CHI6	FD08G027490		FtPinG0808715800		Fe8.6115
CHI7	FD08G032120		FtPinG0808605700
F3H1	FD01G002560		FtPinG0708000800		Fe1.505
F3H2	FD01G002570		FtPinG0808716300		Fe1.2684
F3H3	FD01G011650		FtPinG0202387300		Fe2.12690
F3H4	FD02G048200		FtPinG0100289900		Fe2.13790
F3H5	FD02G049640		FtPinG0202420800		Fe2.13950
F3H6	FD03G003250		FtPinG0505805600		Fe3.28
F3H7	FD03G003280		FtPinG0302791200		Fe3.388
F3H8	FD03G003290		FtPinG0302791400		Fe3.1136
F3H9	FD03G014600		FtPinG0302884400		Fe3.1143
F3H10	FD03G014980		FtPinG0303148400		Fe3.1169
F3H11	FD03G024650		FtPinG0404733300		Fe3.5775
F3H12	FD04G025130		FtPinG0404733500		Fe4.188
F3H13	FD04G031470		FtPinG0505137300		Fe4.787
F3H14	FD04G041160		FtPinG0100056800		Fe4.3798
F3H15	FD04G046960		FtPinG0100057800		Fe4.3800
F3H16	FD04G046970		FtPinG0100058000		Fe4.5981
F3H17	FD05G001000		FtPinG0606663900		Fe5.1617
F3H18	FD05G005080		FtPinG0708052200		Fe5.1686
F3H19	FD05G005090		FtPinG0808280700		Fe5.13604
F3H20	FD05G039350		FtPinG0808192200		Fe6.1150
F3H21	FD06G015030		FtPinG0808368000		Fe6.1154
F3H22	FD06G015060		FtPinG0808899400		Fe6.11398
F3H23	FD06G024720		FtPinG0808631400		Fe7.56
F3H24	FD06G024730		FtPinG0808484800		Fe7.478
F3H25	FD06G044110				Fe7.817
F3H26	FD07G008060				Fe7.1058
F3H27	FD07G008840				Fe7.1212
F3H28	FD07G037070				Fe7.1226
F3H29	FD07G038090				Fe7.1227
F3H30	FD07G039310				Fe7.2665
F3H31	FD07G039460				Fe7.10220
F3H32	FD07G039490				Fe8.514
F3H33	FD07G042260				Fe8.528
F3H34	FD08G001190				Fe8.6102
F3H35	FD08G005920				Fe8.7426
F3H36	FD08G005980				Fe8.9974
F3H37	FD08G006010				Fe8.10124
F3H38	FD08G010990				Fe8.10874
F3H39	FD08G018890				Fe8.12192
F3H40	FD08G027470				Fe1.2686
F3H41	FD08G025190				Fe4.506
F3H42	FD08G025200
F3H43	FD08G030960
F3H44	FD08G036170
F3'H1	FD02G048200		FtPinG0202387300		Fe2.13790
F3'H2	FD08G030120		FtPinG0808650900		Fe8.7426
F3'H3	FD08G045050		FtPinG0809181500		Fe8.12192
F3'5'H1	FD03G012130		FtPinG0302523900		Fe3.1136
F3'5'H2	FD03G012530		FtPinG0302552000		Fe7.2665
F3'5'H3	FD03G013790		FtPinG0302525500		Fe3.1143
F3'5'H4	FD03G013820		FtPinG0302526100		Fe3.1169
F3'5'H5	FD03G013830		FtPinG0302526700		Fe4.506
F3'5'H6	FD03G013840		FtPinG0302524100		Fe7.478
F3'5'H7	FD03G013870		FtPinG0302524300
F3'5'H8	FD03G013880		FtPinG0707657000
F3'5'H9	FD03G013930
F3'5'H10	FD07G022440
F3'5'H11	FD03G013860
DFR1	FD01G024620		FtPinG0201990700		Fe1.12245
DFR2	FD01G034790		FtPinG0202254700		Fe2.9306
DFR3	FD01G034800		FtPinG0303105600		Fe2.13054
DFR4	FD02G032080		FtPinG0303563500		Fe2.14194
DFR5	FD02G042700		FtPinG0404195600		Fe3.4811
DFR6	FD03G023170		FtPinG0404197700		Fe3.4814
DFR7	FD03G040840		FtPinG0404199500		Fe3.12798
DFR8	FD03G044050		FtPinG0404678400		Fe3.13769
DFR9	FD03G044060		FtPinG0404814000		Fe3.13772
DFR10	FD03G044160		FtPinG0404908700		Fe4.1414
DFR11	FD04G043120		FtPinG0606421200		Fe4.1437
DFR12	FD04G048710		FtPinG0606686200		Fe4.1625
DFR13	FD04G052350		FtPinG0303105000		Fe4.2283
DFR14	FD04G052370		FtPinG0303105200		Fe4.4801
DFR15	FD06G014200				Fe6.1000
DFR16	FD06G026150				Fe6.2685
DFR17	FD03G023160				Fe6.8445
FLS1	FD02G024620		FtPinG0201810900		Fe8.5269
FLS2	FD02G024630		FtPinG0201811100		Fe3.5775
FLS3	FD04G051430		FtPinG0303148400		Fe4.790
FLS4	FD06G041810		FtPinG0404402500		Fe4.1411
FLS5					Fe4.1449
ANR1	FD05G040340		FtPinG0808375900		Fe5.13467
ANR2	FD06G016340		FtPinG0808376100		Fe7.5545
ANR3	FD08G011420		FtPinG0505783200		Fe8.9956
LAR1	FD03G022920		FtPinG0303094000		Fe3.4697
LAR2	FD06G030950		FtPinG0606779000		Fe6.6129
LAR3	FD06G030940		FtPinG0606779600		Fe6.5033
LAR4	FD06G030920		FtPinG0707227700		Fe7.6026
LAR5	FD06G001450		FtPinG0606117500
LAR6	FD07G003910
ANS	FD01G033490		FtPinG0100809600		Fe1.11387
RT1	FD01G011240		FtPinG0100281300		Fe8.3065
RT2	FD03G003530		FtPinG0302796200		Fe4.11874
RT3	FD04G009080		FtPinG0403894700		Fe4.13816
RT4	FD04G020380		FtPinG0404137000		Fe6.3800
RT5	FD06G003120		FtPinG0606349400		Fe6.3805
RT6	FD06G003130		FtPinG0606349600		Fe6.3807
RT7	FD06G003140		FtPinG0606349800		Fe6.3803
RT8	FD06G003150		FtPinG0606349900		Fe8.9731
RT9	FD08G038500		FtPinG0808414100		Fe6.3796
RT10					Fe8.9724
F3RT1	FD04G031210		FtPinG0404396700		Fe1.1888
F3RT2	FD05G042510		FtPinG0505738700		Fe1.12560
F3RT3	FD05G042520		FtPinG0505738900		Fe1.12563
F3RT4	FD07G035610		FtPinG0707972600		Fe1.12565
F3RT5	FD07G035620		FtPinG0707972800		Fe1.12566
F3RT6	FD07G036490				Fe1.12628
F3RT7	FD07G036510				Fe3.2744
F3GT1	FD01G004970		FtPinG0100389600		Fe4.724
F3GT2	FD01G015500		FtPinG0100917000		Fe4.759
F3GT3	FD01G047420		FtPinG0100917200		Fe4.13530
F3GT4	FD01G047440		FtPinG0201773200		Fe4.13531
F3GT5	FD01G047460		FtPinG0302944500		Fe4.13536
F3GT6	FD01G047470		FtPinG0404060800		Fe5.1361
F3GT7	FD02G006170		FtPinG0404061900		Fe5.1365
F3GT8	FD02G006230		FtPinG0404388200		Fe5.2133
F3GT9	FD02G023210		FtPinG0404388600		Fe5.13129
F3GT10	FD03G017940		FtPinG0404388800		Fe5.13130
F3GT11	FD04G010150		FtPinG0404389000		Fe6.3800
F3GT12	FD04G010170		FtPinG0505115700		Fe6.3803
F3GT13	FD04G010200		FtPinG0505175300		Fe6.3805
F3GT14	FD04G030710		FtPinG0505176700		Fe6.3807
F3GT15	FD04G030730		FtPinG0505177800		Fe7.1052
F3GT16	FD05G003760		FtPinG0606349400		Fe7.2037
F3GT17	FD05G003830		FtPinG0606349600		Fe7.2039
F3GT18	FD05G005980		FtPinG0606349800		Fe8.8380
F3GT19	FD05G006010		FtPinG0606349900		Fe8.9364
F3GT20	FD06G003110		FtPinG0708111100		Fe4.725
F3GT21	FD06G003120		FtPinG0808570400		Fe6.3796
F3GT22	FD06G003130		FtPinG0808570800
F3GT23	FD06G003140
F3GT24	FD06G003150
F3GT25	FD07G038060
F3GT26	FD07G041860
F3GT27	FD08G033550
F3GT28	FD08G033580
F3GT29	FD08G033590
F3GT30	FD08G037220

## Sheet: Table S8
Table S8. Statistics of non-coding genes in the genome of three species.
Species	Class	Number	Ratio
Fagopyrum cymosum	antisense	6	0.00175798
	miRNA	108	0.0316437
	rRNA	743	0.217697
	ribozyme	20	0.00585995
	sRNA	1	0.000292997
	snRNA	1402	0.410782
	tRNA	1133	0.331966
Fagopyrum tataricum	antisense	5	0.00189179
	miRNA	124	0.0469164
	rRNA	551	0.208475
	ribozyme	9	0.00340522
	sRNA	0	0
	snRNA	1104	0.321604
	tRNA	1793	0.417707
Fagopyrum esculentum	antisense	5	0.000494315
	miRNA	136	0.0134454
	rRNA	624	0.0616906
	ribozyme	13	0.00128522
	sRNA	3	0.000296589
	snRNA	8010	0.791893
	tRNA	1324	0.130895

## Sheet: Table S9
Table S9. Genes involved in the common inversions in the Tartary buckwheat genome.
Chr	Gene	Swiss-Prot	Nr
Ft3	FtPinG0302639700	P21616/0/AVP_VIGRR Pyrophosphate-energized vacuolar membrane proton pump OS=Vigna radiata var. radiata OX=3916 PE=1 SV=4	Pyrophosphate-energized vacuolar membrane proton pump like [Actinidia chinensis var. chinensis]
Ft3	FtPinG0302639900	Q3E9A0/0/ANTR6_ARATH Probable anion transporter 6, chloroplastic OS=Arabidopsis thaliana OX=3702 GN=ANTR6 PE=2 SV=1	PREDICTED: probable anion transporter 6, chloroplastic [Beta vulgaris subsp. vulgaris]
Ft3	FtPinG0302640200	NA	-
Ft3	FtPinG0302640600	Q8BID8/2.52E-21/FXL14_MOUSE F-box/LRR-repeat protein 14 OS=Mus musculus OX=10090 GN=Fbxl14 PE=2 SV=1	hypothetical protein SOVF_115460 [Spinacia oleracea]
Ft3	FtPinG0302641000	Q52T38/0/ZDH22_ARATH Protein S-acyltransferase 24 OS=Arabidopsis thaliana OX=3702 GN=PAT24 PE=2 SV=1	PREDICTED: protein S-acyltransferase 24 [Juglans regia]
Ft3	FtPinG0302641100	NA	uncharacterized protein LOC110708056 [Chenopodium quinoa]
Ft3	FtPinG0302641400	Q1G3Q4/2.02E-111/RITF1_ARATH Protein RGF1 INDUCIBLE TRANSCRIPTION FACTOR 1 OS=Arabidopsis thaliana OX=3702 GN=RITF1 PE=1 SV=1	PREDICTED: uncharacterized protein LOC104901849 [Beta vulgaris subsp. vulgaris]
Ft3	FtPinG0302641500	NA	uncharacterized protein LOC103431397 [Malus domestica]
Ft3	FtPinG0302641700	NA	uncharacterized protein LOC114162771 [Vigna unguiculata]
Ft3	FtPinG0302642200	NA	PREDICTED: uncharacterized protein LOC104901896 [Beta vulgaris subsp. vulgaris]
Ft3	FtPinG0302642300	Q8LPN7/1.56E-13/RNG1L_ARATH E3 ubiquitin-protein ligase RING1-like OS=Arabidopsis thaliana OX=3702 GN=At3g19950 PE=1 SV=1	PREDICTED: probable E3 ubiquitin-protein ligase RHY1A [Vitis vinifera]
Ft3	FtPinG0302642600	Q90972/6.14E-15/RNF13_CHICK E3 ubiquitin-protein ligase RNF13 OS=Gallus gallus OX=9031 GN=RNF13 PE=1 SV=1	uncharacterized protein LOC114257938 [Camellia sinensis]
Ft3	FtPinG0302642700	Q94JQ4/1.09E-70/RIDA_ARATH Reactive Intermediate Deaminase A, chloroplastic OS=Arabidopsis thaliana OX=3702 GN=RIDA PE=1 SV=1	PREDICTED: reactive Intermediate Deaminase A, chloroplastic-like isoform X1 [Juglans regia]
Ft3	FtPinG0302643200	NA	-
Ft3	FtPinG0302643300	Q9FYQ8/0/TMN11_ARATH Transmembrane 9 superfamily member 11 OS=Arabidopsis thaliana OX=3702 GN=TMN11 PE=2 SV=1	transmembrane 9 superfamily member 11 [Chenopodium quinoa]
Ft3	FtPinG0302643500	Q9FYQ8/8.13E-125/TMN11_ARATH Transmembrane 9 superfamily member 11 OS=Arabidopsis thaliana OX=3702 GN=TMN11 PE=2 SV=1	PREDICTED: transmembrane 9 superfamily member 11 [Vigna angularis]
Ft3	FtPinG0302643800	Q93Y09/2.42E-95/SCP45_ARATH Serine carboxypeptidase-like 45 OS=Arabidopsis thaliana OX=3702 GN=SCPL45 PE=2 SV=1	serine carboxypeptidase-like 45 [Ricinus communis]
Ft3	FtPinG0302644000	Q93Y09/3.25E-17/SCP45_ARATH Serine carboxypeptidase-like 45 OS=Arabidopsis thaliana OX=3702 GN=SCPL45 PE=2 SV=1	Peptidase S10 [Macleaya cordata]
Ft3	FtPinG0302644300	Q94JQ4/1.02E-71/RIDA_ARATH Reactive Intermediate Deaminase A, chloroplastic OS=Arabidopsis thaliana OX=3702 GN=RIDA PE=1 SV=1	reactive Intermediate Deaminase A, chloroplastic [Sesamum indicum]
Ft3	FtPinG0302644500	Q9FYQ8/0/TMN11_ARATH Transmembrane 9 superfamily member 11 OS=Arabidopsis thaliana OX=3702 GN=TMN11 PE=2 SV=1	Transmembrane 9 superfamily member 11 like [Actinidia chinensis var. chinensis]
Ft3	FtPinG0302644800	Q93Y09/1.61E-174/SCP45_ARATH Serine carboxypeptidase-like 45 OS=Arabidopsis thaliana OX=3702 GN=SCPL45 PE=2 SV=1	serine carboxypeptidase-like 45 [Chenopodium quinoa]
Ft3	FtPinG0302644900	F4JSE7/1.53E-61/EDR2_ARATH Protein ENHANCED DISEASE RESISTANCE 2 OS=Arabidopsis thaliana OX=3702 GN=EDR2 PE=2 SV=1	PREDICTED: protein ENHANCED DISEASE RESISTANCE 2-like [Lupinus angustifolius]
Ft3	FtPinG0302645800	P26413/0/HSP70_SOYBN Heat shock 70 kDa protein OS=Glycine max OX=3847 GN=HSP70 PE=3 SV=1	heat shock 70 kDa protein [Prosopis alba]
Ft3	FtPinG0302646000	Q9SZ67/5.72E-62/WRK19_ARATH Probable WRKY transcription factor 19 OS=Arabidopsis thaliana OX=3702 GN=WRKY19 PE=1 SV=1	hornerin-like [Chenopodium quinoa]
Ft3	FtPinG0302646300	O80452/0/AMPD_ARATH AMP deaminase OS=Arabidopsis thaliana OX=3702 GN=AMPD PE=1 SV=2	AMP deaminase-like [Chenopodium quinoa]
Ft3	FtPinG0302646800	NA	hypothetical protein MANES_08G093800 [Manihot esculenta]
Ft3	FtPinG0302647000	Q8LED3/0/TBL3_ARATH Protein trichome birefringence-like 3 OS=Arabidopsis thaliana OX=3702 GN=TBL3 PE=2 SV=1	Protein trichome birefringence-like [Trema orientale]
Ft3	FtPinG0302647100	Q8H7F6/1.76E-123/GRS16_ARATH Bifunctional monothiol glutaredoxin-S16, chloroplastic OS=Arabidopsis thaliana OX=3702 GN=GRXS16 PE=1 SV=2	PREDICTED: bifunctional monothiol glutaredoxin-S16, chloroplastic [Vitis vinifera]
Ft3	FtPinG0302647300	Q96328/0/SAC8_ARATH Phosphoinositide phosphatase SAC8 OS=Arabidopsis thaliana OX=3702 GN=SAC8 PE=2 SV=1	phosphoinositide phosphatase SAC8-like isoform X1 [Chenopodium quinoa]
Ft3	FtPinG0302647500	NA	-
Ft3	FtPinG0302647800	O80450/2.77E-71/TGT3B_ARATH Trihelix transcription factor GT-3b OS=Arabidopsis thaliana OX=3702 GN=GT-3B PE=1 SV=1	trihelix transcription factor GT-3b-like [Quercus suber]
Ft3	FtPinG0302648100	Q8W4I7/0/CDPKD_ARATH Calcium-dependent protein kinase 13 OS=Arabidopsis thaliana OX=3702 GN=CPK13 PE=1 SV=2	calcium-dependent protein kinase 13 [Hevea brasiliensis]
Ft3	FtPinG0302648400	Q75IR6/3.18E-62/ALFL1_ORYSJ PHD finger protein ALFIN-LIKE 1 OS=Oryza sativa subsp. japonica OX=39947 GN=Os05g0163100 PE=2 SV=1	PHD finger protein ALFIN-LIKE 1 [Prunus persica]
Ft3	FtPinG0302648600	Q0WS06/9.87E-64/APD1_ARATH E3 ubiquitin-protein ligase APD1 OS=Arabidopsis thaliana OX=3702 GN=APD1 PE=2 SV=1	uncharacterized protein LOC112019779 [Quercus suber]
Ft3	FtPinG0302648700	Q39253/0/CAX1_ARATH Vacuolar cation/proton exchanger 1 OS=Arabidopsis thaliana OX=3702 GN=CAX1 PE=1 SV=3	CAX [Suaeda salsa]
Ft3	FtPinG0302649000	NA	uncharacterized protein LOC105159575 [Sesamum indicum]
Ft3	FtPinG0302649100	O65023/1.57E-180/EAAC_ARATH Probable envelope ADP,ATP carrier protein, chloroplastic OS=Arabidopsis thaliana OX=3702 GN=EAAC PE=2 SV=2	probable envelope ADP,ATP carrier protein, chloroplastic [Morus notabilis]
Ft3	FtPinG0302649300	Q8VYK4/6.74E-83/NFYB8_ARATH Nuclear transcription factor Y subunit B-8 OS=Arabidopsis thaliana OX=3702 GN=NFYB8 PE=1 SV=1	nuclear transcription factor Y subunit B-10-like isoform X2 [Chenopodium quinoa]
Ft3	FtPinG0302649500	Q9LYZ7/0/UPL4_ARATH E3 ubiquitin-protein ligase UPL4 OS=Arabidopsis thaliana OX=3702 GN=UPL4 PE=3 SV=1	PREDICTED: E3 ubiquitin-protein ligase UPL4 isoform X1 [Vitis vinifera]
Ft3	FtPinG0302649800	C0LGI2/0/Y1677_ARATH Probable LRR receptor-like serine/threonine-protein kinase At1g67720 OS=Arabidopsis thaliana OX=3702 GN=At1g67720 PE=1 SV=1	probable LRR receptor-like serine/threonine-protein kinase At1g67720 [Chenopodium quinoa]
Ft3	FtPinG0302649900	Q9SWG3/0/FAR1_ARATH Protein FAR-RED IMPAIRED RESPONSE 1 OS=Arabidopsis thaliana OX=3702 GN=FAR1 PE=1 SV=1	protein FAR-RED IMPAIRED RESPONSE 1 isoform X7 [Quercus suber]
Ft3	FtPinG0302650400	Q9LZ00/4.07E-117/MED4_ARATH Mediator of RNA polymerase II transcription subunit 4 OS=Arabidopsis thaliana OX=3702 GN=MED4 PE=1 SV=1	mediator of RNA polymerase II transcription subunit 4 [Camellia sinensis]
Ft3	FtPinG0302651000	Q9ZUU2/3.22E-73/PXL2C_ARATH Thioredoxin-like protein AAED1, chloroplastic OS=Arabidopsis thaliana OX=3702 GN=At2g37240 PE=1 SV=2	thioredoxin-like protein AAED1, chloroplastic isoform X2 [Chenopodium quinoa]
Ft3	FtPinG0302651100	Q9ZUU0/1.11E-47/WRK44_ARATH WRKY transcription factor 44 OS=Arabidopsis thaliana OX=3702 GN=WRKY44 PE=1 SV=2	WRKY transcription factor [Fagopyrum tataricum]
Ft3	FtPinG0302651300	NA	-
Ft3	FtPinG0302651500	NA	-
Ft3	FtPinG0302651700	Q0WRY5/1.26E-158/PBL7_ARATH Probable serine/threonine-protein kinase PBL7 OS=Arabidopsis thaliana OX=3702 GN=PBL7 PE=1 SV=1	serine/threonine-protein kinase PBS1 [Artemisia annua]
Ft3	FtPinG0302652000	Q6ZT07/1.38E-42/TBCD9_HUMAN TBC1 domain family member 9 OS=Homo sapiens OX=9606 GN=TBC1D9 PE=2 SV=2	EVI5-like protein isoform X1 [Camellia sinensis]
Ft3	FtPinG0302652100	Q8H1U5/0/APC2_ARATH Anaphase-promoting complex subunit 2 OS=Arabidopsis thaliana OX=3702 GN=APC2 PE=1 SV=1	PREDICTED: anaphase-promoting complex subunit 2 [Vitis vinifera]
Ft3	FtPinG0302652300	Q9LZ08/2.83E-26/MOS11_ARATH Protein MODIFIER OF SNC1 11 OS=Arabidopsis thaliana OX=3702 GN=MOS11 PE=1 SV=1	-
Ft3	FtPinG0302652600	Q9LHJ9/1.69E-168/P2C38_ARATH Probable protein phosphatase 2C 38 OS=Arabidopsis thaliana OX=3702 GN=PP2C38 PE=1 SV=1	PREDICTED: probable protein phosphatase 2C 38 [Vitis vinifera]
Ft3	FtPinG0302652800	O04928/0/CDS1_ARATH Phosphatidate cytidylyltransferase 1 OS=Arabidopsis thaliana OX=3702 GN=CDS1 PE=1 SV=1	phosphatidate cytidylyltransferase 1 [Jatropha curcas]
Ft3	FtPinG0302653200	Q8GXF8/1.26E-55/SHGR9_ARATH E3 ubiquitin-protein ligase SGR9, amyloplastic OS=Arabidopsis thaliana OX=3702 GN=SGR9 PE=1 SV=1	E3 ubiquitin-protein ligase SGR9, amyloplastic [Spinacia oleracea]
Ft3	FtPinG0302653500	F4J4N3/1.93E-37/DIR17_ARATH Dirigent protein 17 OS=Arabidopsis thaliana OX=3702 GN=DIR17 PE=2 SV=1	dirigent protein 17 [Citrus clementina]
Ft3	FtPinG0302653900	NA	uncharacterized protein LOC101505652 [Cicer arietinum]
Ft3	FtPinG0302654200	Q9ZUT0/0/AB2G_ARATH ABC transporter G family member 2 OS=Arabidopsis thaliana OX=3702 GN=ABCG2 PE=2 SV=1	PREDICTED: ABC transporter G family member 20 [Beta vulgaris subsp. vulgaris]
Ft3	FtPinG0302654400	Q9FDZ9/6.87E-101/RL212_ARATH 60S ribosomal protein L21-2 OS=Arabidopsis thaliana OX=3702 GN=RPL21E PE=2 SV=1	hypothetical protein B296_00051799, partial [Ensete ventricosum]
Ft3	FtPinG0302654900	Q9SF47/2.12E-64/PAH1_ARATH Phosphatidate phosphatase PAH1 OS=Arabidopsis thaliana OX=3702 GN=PAH1 PE=1 SV=1	phosphatidate phosphatase PAH1-like [Chenopodium quinoa]
Ft3	FtPinG0302655300	Q9SF47/0/PAH1_ARATH Phosphatidate phosphatase PAH1 OS=Arabidopsis thaliana OX=3702 GN=PAH1 PE=1 SV=1	Lipin [Macleaya cordata]
Ft3	FtPinG0302655700	NA	myosin-9 isoform X1 [Phoenix dactylifera]
Ft3	FtPinG0302655900	NA	myosin-2 heavy chain-like [Papaver somniferum]
Ft3	FtPinG0302656400	Q9C7A2/0/ITN1_ARATH Ankyrin repeat-containing protein ITN1 OS=Arabidopsis thaliana OX=3702 GN=ITN1 PE=1 SV=1	ankyrin repeat-containing protein ITN1-like [Papaver somniferum]
Ft3	FtPinG0302656500	Q8VZC0/0/UXS1_ARATH UDP-glucuronic acid decarboxylase 1 OS=Arabidopsis thaliana OX=3702 GN=UXS1 PE=1 SV=1	PREDICTED: UDP-glucuronic acid decarboxylase 1 [Vitis vinifera]
Ft3	FtPinG0302656700	Q58FZ0/5.61E-32/NAKR2_ARATH Protein SODIUM POTASSIUM ROOT DEFECTIVE 2 OS=Arabidopsis thaliana OX=3702 GN=NAKR2 PE=2 SV=1	protein SODIUM POTASSIUM ROOT DEFECTIVE 3-like [Chenopodium quinoa]
Ft3	FtPinG0302657400	NA	PREDICTED: uncharacterized protein LOC100248303 isoform X1 [Vitis vinifera]
Ft3	FtPinG0302657600	NA	uncharacterized protein LOC110711457 isoform X1 [Chenopodium quinoa]
Ft3	FtPinG0302658200	Q9LS48/8.36E-26/SG1_ARATH protein SLOW GREEN 1, chloroplastic OS=Arabidopsis thaliana OX=3702 GN=SG1 PE=1 SV=1	protein SLOW GREEN 1, chloroplastic-like [Chenopodium quinoa]
Ft3	FtPinG0302658400	P51566/0/AFC1_ARATH Serine/threonine-protein kinase AFC1 OS=Arabidopsis thaliana OX=3702 GN=AFC1 PE=2 SV=2	serine/threonine-protein kinase AFC1 [Lactuca sativa]
Ft3	FtPinG0302658500	O22644/1.39E-83/RL23A_FRIAG 60S ribosomal protein L23A OS=Fritillaria agrestis OX=64177 GN=RPL23A PE=2 SV=1	60S ribosomal protein L23a-2-like [Cicer arietinum]
Ft3	FtPinG0302659100	Q0WT19/0/IP5P8_ARATH Type I inositol polyphosphate 5-phosphatase 8 OS=Arabidopsis thaliana OX=3702 GN=IP5P8 PE=2 SV=1	type I inositol polyphosphate 5-phosphatase 8-like isoform X2 [Manihot esculenta]
Ft3	FtPinG0302659400	Q9ZUS1/1.02E-164/WTR13_ARATH WAT1-related protein At2g37460 OS=Arabidopsis thaliana OX=3702 GN=At2g37460 PE=2 SV=1	PREDICTED: WAT1-related protein At2g37460 isoform X1 [Beta vulgaris subsp. vulgaris]
Ft3	FtPinG0302659700	Q9LFF9/3.53E-131/IPYR4_ARATH Soluble inorganic pyrophosphatase 4 OS=Arabidopsis thaliana OX=3702 GN=PPA4 PE=1 SV=1	soluble inorganic pyrophosphatase 4 isoform X2 [Hevea brasiliensis]
Ft3	FtPinG0302660000	NA	uncharacterized protein LOC114731990 [Prosopis alba]
Ft3	FtPinG0302660100	NA	-
Ft3	FtPinG0302660300	Q9SI96/3.95E-73/H2B3_ARATH Histone H2B.3 OS=Arabidopsis thaliana OX=3702 GN=At2g28720 PE=1 SV=3	histone H2B.9-like [Sesamum indicum]
Ft3	FtPinG0302660600	Q9LZ46/2.62E-78/H2A4_ARATH Probable histone H2A.4 OS=Arabidopsis thaliana OX=3702 GN=At5g02560 PE=1 SV=1	histone H2A [Jatropha curcas]
Ft3	FtPinG0302660700	Q9SW44/0/RH16_ARATH DEAD-box ATP-dependent RNA helicase 16 OS=Arabidopsis thaliana OX=3702 GN=RH16 PE=2 SV=1	RNA helicase [Handroanthus impetiginosus]
Ft3	FtPinG0302661100	Q9ZUZ6/2.68E-59/WTF9_ARATH Protein WHAT'S THIS FACTOR 9, mitochondrial OS=Arabidopsis thaliana OX=3702 GN=WTF9 PE=4 SV=1	protein ROOT PRIMORDIUM DEFECTIVE 1 [Spinacia oleracea]
Ft3	FtPinG0302661400	F4IXE7/8.18E-37/IDM1_ARATH Increased DNA methylation 1 OS=Arabidopsis thaliana OX=3702 GN=IDM1 PE=1 SV=1	uncharacterized protein LOC110684560 isoform X1 [Chenopodium quinoa]
Ft3	FtPinG0302661500	Q9LFF1/0/PP281_ARATH Pentatricopeptide repeat-containing protein At3g53700, chloroplastic OS=Arabidopsis thaliana OX=3702 GN=MEE40 PE=2 SV=1	PREDICTED: pentatricopeptide repeat-containing protein At3g53700, chloroplastic [Beta vulgaris subsp. vulgaris]
Ft3	FtPinG0302661900	Q9ZUE9/1.19E-128/PP149_ARATH Pentatricopeptide repeat-containing protein At2g06000 OS=Arabidopsis thaliana OX=3702 GN=At2g06000 PE=2 SV=1	pentatricopeptide repeat-containing protein At2g06000-like [Camellia sinensis]
Ft3	FtPinG0302662300	NA	-
Ft3	FtPinG0302662600	Q9M2U1/1.04E-30/DOF36_ARATH Dof zinc finger protein DOF3.6 OS=Arabidopsis thaliana OX=3702 GN=DOF3.6 PE=1 SV=2	dof zinc finger protein DOF2.4 [Cajanus cajan]
Ft3	FtPinG0302662800	Q8S8P3/1.01E-166/GT14C_ARATH Beta-glucuronosyltransferase GlcAT14C OS=Arabidopsis thaliana OX=3702 GN=GLCAT14C PE=2 SV=1	beta-glucuronosyltransferase GlcAT14C [Spinacia oleracea]
Ft3	FtPinG0302663000	Q9LF64/6.06E-16/ATL52_ARATH RING-H2 finger protein ATL52 OS=Arabidopsis thaliana OX=3702 GN=ATL52 PE=2 SV=1	PREDICTED: RING-H2 finger protein ATL33 [Beta vulgaris subsp. vulgaris]
Ft3	FtPinG0302663200	P27322/0/HSP72_SOLLC Heat shock cognate 70 kDa protein 2 OS=Solanum lycopersicum OX=4081 GN=HSC-2 PE=2 SV=1	probable mediator of RNA polymerase II transcription subunit 37c [Gossypium hirsutum]
Ft3	FtPinG0302663300	NA	unnamed protein product, partial [Vitis vinifera]
Ft3	FtPinG0302663500	NA	uncharacterized protein LOC102627372 isoform X1 [Citrus sinensis]
Ft3	FtPinG0302663800	C7J4U3/9.47E-16/OST4A_ORYSJ Dolichyl-diphosphooligosaccharide--protein glycosyltransferase subunit 4A OS=Oryza sativa subsp. japonica OX=39947 GN=OST4A PE=3 SV=1	AP-4 complex subunit mu-1 [Triticum urartu]
Ft3	FtPinG0302663900	Q9M353/0/CHX20_ARATH Cation/H(+) antiporter 20 OS=Arabidopsis thaliana OX=3702 GN=CHX20 PE=2 SV=1	cation/H(+) antiporter 20 [Ziziphus jujuba]
Ft3	FtPinG0302664200	O80925/0/AGD7_ARATH ADP-ribosylation factor GTPase-activating protein AGD7 OS=Arabidopsis thaliana OX=3702 GN=AGD7 PE=1 SV=1	ADP-ribosylation factor GTPase-activating AGD7 -like protein [Gossypium arboreum]
Ft3	FtPinG0302664300	A0A078ISJ6/3.27E-156/TC32B_BRANA Short-chain dehydrogenase TIC 32 B, chloroplastic OS=Brassica napus OX=3708 GN=TIC32B PE=3 SV=1	Short-chain dehydrogenase TIC 32 like [Actinidia chinensis var. chinensis]
Ft3	FtPinG0302664600	NA	hypothetical protein BVRB_5g111790 [Beta vulgaris subsp. vulgaris]
Ft3	FtPinG0302664700	P30167/0/ACT3_SOLTU Actin-58 OS=Solanum tuberosum OX=4113 GN=AC58 PE=3 SV=1	actin [Striga asiatica]
Ft3	FtPinG0302665100	NA	-
Ft3	FtPinG0302665400	Q9LQN6/2.52E-118/P2C04_ARATH Probable protein phosphatase 2C 4 OS=Arabidopsis thaliana OX=3702 GN=PLL5 PE=2 SV=1	PREDICTED: probable protein phosphatase 2C 23 [Beta vulgaris subsp. vulgaris]
Ft3	FtPinG0302666000	NA	-
Ft3	FtPinG0302666300	NA	PREDICTED: uncharacterized protein LOC104893468 [Beta vulgaris subsp. vulgaris]
Ft3	FtPinG0302666500	F4HSD5/3.9E-19/TRM32_ARATH Protein TRM32 OS=Arabidopsis thaliana OX=3702 GN=TRM32 PE=2 SV=1	PREDICTED: uncharacterized protein LOC104893468 [Beta vulgaris subsp. vulgaris]
Ft3	FtPinG0302666800	NA	-
Ft3	FtPinG0302666900	Q9XGX7/7.99E-57/TIM9_ORYSJ Mitochondrial import inner membrane translocase subunit Tim9 OS=Oryza sativa subsp. japonica OX=39947 GN=TIM9 PE=3 SV=2	mitochondrial import inner membrane translocase subunit Tim9 [Phoenix dactylifera]
Ft3	FtPinG0302667100	Q6R032/3.24E-140/MB3R5_ARATH Transcription factor MYB3R-5 OS=Arabidopsis thaliana OX=3702 GN=MYB3R5 PE=2 SV=1	transcription factor MYB3R-3-like [Chenopodium quinoa]
Ft3	FtPinG0302667600	Q9SP55/2.27E-53/VATG_CITLI V-type proton ATPase subunit G OS=Citrus limon OX=2708 GN=VATG PE=3 SV=1	V-type proton ATPase subunit G 1-like [Spinacia oleracea]
Ft3	FtPinG0302668200	O80931/2.29E-157/AS1_ARATH Transcription factor AS1 OS=Arabidopsis thaliana OX=3702 GN=AS1 PE=1 SV=1	PREDICTED: transcription factor AS1 [Vitis vinifera]
Ft3	FtPinG0302668600	Q9LZ99/1.11E-153/EXPA9_ARATH Expansin-A9 OS=Arabidopsis thaliana OX=3702 GN=EXPA9 PE=2 SV=1	PREDICTED: expansin-A4-like [Beta vulgaris subsp. vulgaris]
Ft3	FtPinG0302668800	Q0WQX7/2.35E-167/RBL1_ARATH RHOMBOID-like protein 1 OS=Arabidopsis thaliana OX=3702 GN=RBL1 PE=2 SV=1	PREDICTED: RHOMBOID-like protein 1 [Beta vulgaris subsp. vulgaris]
Ft3	FtPinG0302668900	NA	-
Ft3	FtPinG0302669300	Q9LZM1/0/ORP3A_ARATH Oxysterol-binding protein-related protein 3A OS=Arabidopsis thaliana OX=3702 GN=ORP3A PE=1 SV=1	PREDICTED: oxysterol-binding protein-related protein 3A-like isoform X1 [Nelumbo nucifera]
Ft3	FtPinG0302669700	O80933/0/SCL9_ARATH Scarecrow-like protein 9 OS=Arabidopsis thaliana OX=3702 GN=SCL9 PE=2 SV=1	scarecrow-like protein 9 [Hevea brasiliensis]
Ft3	FtPinG0302670000	O80934/1.47E-146/Y2766_ARATH Uncharacterized protein At2g37660, chloroplastic OS=Arabidopsis thaliana OX=3702 GN=At2g37660 PE=1 SV=2	hypothetical protein EJD97_013310 [Solanum chilense]
Ft3	FtPinG0302670200	Q09893/7.22E-15/YAI5_SCHPO Uncharacterized protein C24B11.05 OS=Schizosaccharomyces pombe (strain 972 / ATCC 24843) OX=284812 GN=SPAC24B11.05 PE=3 SV=1	uncharacterized protein C24B11.05-like [Chenopodium quinoa]
Ft3	FtPinG0302670400	NA	protein FAR-RED ELONGATED HYPOCOTYL 1 [Morus notabilis]
Ft3	FtPinG0302670800	Q93VV0/6.38E-139/ZDHC6_ARATH Probable protein S-acyltransferase 16 OS=Arabidopsis thaliana OX=3702 GN=PAT16 PE=2 SV=1	probable protein S-acyltransferase 16 isoform X2 [Chenopodium quinoa]
Ft3	FtPinG0302671200	Q9FJD5/0/LAC17_ARATH Laccase-17 OS=Arabidopsis thaliana OX=3702 GN=LAC17 PE=2 SV=1	laccase-17-like [Chenopodium quinoa]
Ft3	FtPinG0302671600	Q9FJD5/0/LAC17_ARATH Laccase-17 OS=Arabidopsis thaliana OX=3702 GN=LAC17 PE=2 SV=1	Multicopper oxidase, type 1 [Corchorus olitorius]
Ft3	FtPinG0302672000	Q9FJD5/0/LAC17_ARATH Laccase-17 OS=Arabidopsis thaliana OX=3702 GN=LAC17 PE=2 SV=1	Multicopper oxidase, type 1 [Corchorus olitorius]
Ft3	FtPinG0302672200	Q9LZL3/0/PCS1L_ARATH Aspartic proteinase PCS1 OS=Arabidopsis thaliana OX=3702 GN=PCS1 PE=2 SV=1	PREDICTED: aspartic proteinase PCS1 [Vitis vinifera]
Ft3	FtPinG0302672800	Q9SNB6/6.46E-87/RDUF1_ARATH E3 ubiquitin-protein ligase RDUF1 OS=Arabidopsis thaliana OX=3702 GN=RDUF1 PE=1 SV=1	RNA polymerase archaeal subunit P/eukaryotic subunit RPABC [Trema orientale]
Ft3	FtPinG0302673100	NA	tetratricopeptide repeat-like protein [Sesuvium portulacastrum]
Ft3	FtPinG0302673300	O23305/2.67E-26/Y4449_ARATH FHA domain-containing protein At4g14490 OS=Arabidopsis thaliana OX=3702 GN=At4g14490 PE=1 SV=1	FHA domain-containing protein At4g14490 [Morus notabilis]
Ft3	FtPinG0302673800	Q9M2S4/0/LRKS4_ARATH L-type lectin-domain containing receptor kinase S.4 OS=Arabidopsis thaliana OX=3702 GN=LECRKS4 PE=2 SV=1	Concanavalin A-like lectin protein kinase family protein [Theobroma cacao]
Ft3	FtPinG0302674200	NA	PREDICTED: uncharacterized protein LOC104908127 [Beta vulgaris subsp. vulgaris]
Ft3	FtPinG0302674800	Q7XJU0/7.82E-36/LHWL2_ARATH Transcription factor bHLH157 OS=Arabidopsis thaliana OX=3702 GN=BHLH157 PE=1 SV=1	hypothetical protein CCACVL1_21175 [Corchorus capsularis]
Ft3	FtPinG0302675000	Q58G01/1.26E-25/LHWL3_ARATH Transcription factor bHLH155 OS=Arabidopsis thaliana OX=3702 GN=BHLH155 PE=1 SV=1	PREDICTED: transcription factor EMB1444 isoform X2 [Vitis vinifera]
Ft3	FtPinG0302675100	NA	uncharacterized protein LOC110623442 [Manihot esculenta]
Ft3	FtPinG0302675300	Q6Z9A3/0/GMPP3_ORYSJ Probable mannose-1-phosphate guanylyltransferase 3 OS=Oryza sativa subsp. japonica OX=39947 GN=Os08g0237200 PE=2 SV=1	PREDICTED: mannose-1-phosphate guanylyltransferase 1-like [Juglans regia]
Ft3	FtPinG0302675800	Q945M8/1.87E-74/CSPLI_ARATH CASP-like protein 5B2 OS=Arabidopsis thaliana OX=3702 GN=At3g53850 PE=2 SV=1	PREDICTED: CASP-like protein 5B2 [Vitis vinifera]
Ft3	FtPinG0302675900	P93394/5.75E-135/UPP_TOBAC Uracil phosphoribosyltransferase OS=Nicotiana tabacum OX=4097 GN=UPP PE=2 SV=1	uracil phosphoribosyltransferase [Cajanus cajan]
Ft3	FtPinG0302676400	Q8W115/8.71E-111/PR1A3_ARATH PRA1 family protein A3 OS=Arabidopsis thaliana OX=3702 GN=PRA1A3 PE=2 SV=1	PRA1 family protein A1-like [Camellia sinensis]
Ft3	FtPinG0302676700	B9DFK5/3.24E-168/RETIC_ARATH Protein RETICULATA, chloroplastic OS=Arabidopsis thaliana OX=3702 GN=RE PE=1 SV=1	PREDICTED: protein RETICULATA, chloroplastic [Vitis vinifera]
Ft3	FtPinG0302676900	O22227/1.61E-39/MIZ1_ARATH Protein MIZU-KUSSEI 1 OS=Arabidopsis thaliana OX=3702 GN=MIZ1 PE=1 SV=1	Protein MIZU-KUSSEI 1 [Vitis vinifera]
Ft3	FtPinG0302677200	Q54MZ4/3.26E-69/MCFB_DICDI Mitochondrial substrate carrier family protein B OS=Dictyostelium discoideum OX=44689 GN=mcfB PE=3 SV=1	PREDICTED: mitochondrial substrate carrier family protein B [Vitis vinifera]
Ft3	FtPinG0302677400	Q54MZ4/3.47E-68/MCFB_DICDI Mitochondrial substrate carrier family protein B OS=Dictyostelium discoideum OX=44689 GN=mcfB PE=3 SV=1	PREDICTED: mitochondrial substrate carrier family protein B [Vitis vinifera]
Ft3	FtPinG0302677600	NA	-
Ft3	FtPinG0302677800	Q9LZM8/2.99E-89/BLH9_ARATH BEL1-like homeodomain protein 9 OS=Arabidopsis thaliana OX=3702 GN=BLH9 PE=1 SV=1	LOW QUALITY PROTEIN: BEL1-like homeodomain protein 9 [Durio zibethinus]
Ft3	FtPinG0302677900	Q3HRQ2/0/GLOX_VITPS Aldehyde oxidase GLOX OS=Vitis pseudoreticulata OX=231512 GN=GLOX PE=2 SV=1	PREDICTED: galactose oxidase-like [Gossypium raimondii]
Ft3	FtPinG0302678100	NA	uncharacterized protein LOC100775432 [Glycine max]
Ft3	FtPinG0302678700	NA	uncharacterized protein LOC107430685 isoform X2 [Ziziphus jujuba]
Ft3	FtPinG0302678900	P32110/7.77E-79/GSTX6_SOYBN Probable glutathione S-transferase OS=Glycine max OX=3847 GN=HSP26-A PE=2 SV=1	tau class glutathione transferase GSTU45 [Populus alba]
Ft3	FtPinG0302679200	Q9SR36/5.1E-80/GSTU8_ARATH Glutathione S-transferase U8 OS=Arabidopsis thaliana OX=3702 GN=GSTU8 PE=2 SV=1	glutathione S-transferase U8-like [Chenopodium quinoa]
Ft3	FtPinG0302679800	Q8VYN9/5.96E-13/PHO32_ARATH Universal stress protein PHOS32 OS=Arabidopsis thaliana OX=3702 GN=PHOS32 PE=1 SV=1	putative universal stress protein [Tamarix hispida]
Ft3	FtPinG0302679900	NA	uncharacterized protein LOC105174506 [Sesamum indicum]
Ft3	FtPinG0302680800	Q84JR9/1.33E-72/TTL4_ARATH TPR repeat-containing thioredoxin TTL4 OS=Arabidopsis thaliana OX=3702 GN=TTL4 PE=2 SV=1	PREDICTED: TPR repeat-containing thioredoxin TTL1 [Vitis vinifera]
Ft3	FtPinG0302681000	Q93YV9/1.59E-12/SKIP8_ARATH F-box protein SKIP8 OS=Arabidopsis thaliana OX=3702 GN=SKIP8 PE=1 SV=1	PREDICTED: uncharacterized protein LOC104899255 isoform X1 [Beta vulgaris subsp. vulgaris]
Ft3	FtPinG0302681100	Q9M325/1.97E-177/IPCS1_ARATH Phosphatidylinositol:ceramide inositolphosphotransferase 1 OS=Arabidopsis thaliana OX=3702 GN=IPCS1 PE=2 SV=1	PREDICTED: phosphatidylinositol:ceramide inositolphosphotransferase 1-like [Lupinus angustifolius]
Ft3	FtPinG0302681500	Q9M324/0/BSK6_ARATH Serine/threonine-protein kinase BSK6 OS=Arabidopsis thaliana OX=3702 GN=BSK6 PE=1 SV=1	putative serine/threonine-protein kinase BSK3 [Vitis vinifera]
Ft3	FtPinG0302681800	NA	uncharacterized protein LOC101493065 [Cicer arietinum]
Ft3	FtPinG0302682000	NA	uncharacterized protein LOC110672613 [Hevea brasiliensis]
Ft3	FtPinG0302682200	NA	uncharacterized protein LOC110715767 isoform X2 [Chenopodium quinoa]
Ft3	FtPinG0302682400	NA	-
Ft3	FtPinG0302682500	Q9M2S4/9.42E-22/LRKS4_ARATH L-type lectin-domain containing receptor kinase S.4 OS=Arabidopsis thaliana OX=3702 GN=LECRKS4 PE=2 SV=1	L-type lectin-domain containing receptor kinase IV.1-like [Chenopodium quinoa]
Ft3	FtPinG0302682700	NA	Vacuolar protein sorting-associated protein [Actinidia chinensis var. chinensis]
Ft3	FtPinG0302683600	Q3B8G7/5.46E-11/IR3IP_XENLA Immediate early response 3-interacting protein 1 OS=Xenopus laevis OX=8355 GN=ier3ip1 PE=3 SV=1	PREDICTED: immediate early response 3-interacting protein 1 [Vitis vinifera]
Ft3	FtPinG0302683800	Q9SH89/0/OFT19_ARATH O-fucosyltransferase 19 OS=Arabidopsis thaliana OX=3702 GN=OFUT19 PE=2 SV=1	uncharacterized protein At1g04910 [Vigna radiata var. radiata]
Ft3	FtPinG0302684000	Q9Y2M2/3.39E-27/SSUH2_HUMAN Protein SSUH2 homolog OS=Homo sapiens OX=9606 GN=SSUH2 PE=1 SV=1	Cytochrome c-552 [Parasponia andersonii]
Ft3	FtPinG0302684100	Q500W7/0/PIGM_ARATH GPI mannosyltransferase 1 OS=Arabidopsis thaliana OX=3702 GN=PIGM PE=2 SV=1	PREDICTED: GPI mannosyltransferase 1 [Beta vulgaris subsp. vulgaris]
Ft3	FtPinG0302684300	O55236/8.56E-87/MCE1_MOUSE mRNA-capping enzyme OS=Mus musculus OX=10090 GN=Rngtt PE=1 SV=1	mRNA-capping enzyme isoform X2 [Manihot esculenta]
Ft3	FtPinG0302684600	NA	PREDICTED: uncharacterized protein LOC105799920 [Gossypium raimondii]
Ft3	FtPinG0302684800	Q7XJR2/0/ANTR3_ARATH Probable anion transporter 3, chloroplastic OS=Arabidopsis thaliana OX=3702 GN=ANTR3 PE=2 SV=2	PREDICTED: probable anion transporter 3, chloroplastic [Nicotiana tomentosiformis]
Ft3	FtPinG0302684900	Q9SS80/1.11E-139/OPS_ARATH Protein OCTOPUS OS=Arabidopsis thaliana OX=3702 GN=OPS PE=1 SV=1	UPF0503 protein At3g09070, chloroplastic-like [Chenopodium quinoa]
Ft3	FtPinG0302685100	O80363/3.04E-89/RK17_TOBAC 50S ribosomal protein L17, chloroplastic OS=Nicotiana tabacum OX=4097 GN=RPL17 PE=2 SV=1	PREDICTED: uncharacterized protein LOC104893974 [Beta vulgaris subsp. vulgaris]
Ft3	FtPinG0302685700	O80434/0/LAC4_ARATH Laccase-4 OS=Arabidopsis thaliana OX=3702 GN=IRX12 PE=2 SV=2	PREDICTED: laccase-4-like [Gossypium hirsutum]
Ft3	FtPinG0302686000	Q8S9H7/7E-90/DIV_ANTMA Transcription factor DIVARICATA OS=Antirrhinum majus OX=4151 GN=DIVARICATA PE=2 SV=1	PREDICTED: transcription factor DIVARICATA [Vitis vinifera]
Ft3	FtPinG0302686300	Q9SND9/2.7E-75/Y3028_ARATH Uncharacterized acetyltransferase At3g50280 OS=Arabidopsis thaliana OX=3702 GN=At3g50280 PE=3 SV=1	BAHD acyltransferase DCR [Prunus persica]
Ft3	FtPinG0302686500	Q9SND9/2.74E-65/Y3028_ARATH Uncharacterized acetyltransferase At3g50280 OS=Arabidopsis thaliana OX=3702 GN=At3g50280 PE=3 SV=1	BAHD acyltransferase DCR [Prunus persica]
Ft3	FtPinG0302686800	Q8S4F6/0/SQD2_ARATH Sulfoquinovosyl transferase SQD2 OS=Arabidopsis thaliana OX=3702 GN=SQD2 PE=1 SV=1	PREDICTED: sulfoquinovosyl transferase SQD2 [Beta vulgaris subsp. vulgaris]
Ft3	FtPinG0302687200	NA	-
Ft3	FtPinG0302687600	NA	-
Ft3	FtPinG0302688100	Q9FEL7/0/LAX2_MEDTR Auxin transporter-like protein 2 OS=Medicago truncatula OX=3880 GN=LAX2 PE=2 SV=1	auxin transporter-like protein 2 [Cicer arietinum]
Ft3	FtPinG0302688400	Q67BJ4/6.67E-35/A4GAT_MOUSE Lactosylceramide 4-alpha-galactosyltransferase OS=Mus musculus OX=10090 GN=A4galt PE=2 SV=1	PREDICTED: lactosylceramide 4-alpha-galactosyltransferase-like [Nelumbo nucifera]
Ft3	FtPinG0302688500	NA	uncharacterized protein LOC112038781 isoform X1 [Quercus suber]
Ft3	FtPinG0302688800	Q5YDB5/0/CPL2_ARATH RNA polymerase II C-terminal domain phosphatase-like 2 OS=Arabidopsis thaliana OX=3702 GN=CPL2 PE=1 SV=3	PREDICTED: RNA polymerase II C-terminal domain phosphatase-like 2 isoform X1 [Vitis vinifera]
Ft3	FtPinG0302689300	NA	flocculation protein FLO11-like [Chenopodium quinoa]
Ft3	FtPinG0302689500	NA	-
Ft3	FtPinG0302689800	P46297/4.17E-96/RS23_FRAAN 40S ribosomal protein S23 OS=Fragaria ananassa OX=3747 GN=RPS23 PE=2 SV=1	Interactor of constitutive active ROPs [Parasponia andersonii]
Ft3	FtPinG0302690000	Q9ZQC5/5.83E-106/ICR2_ARATH Interactor of constitutive active ROPs 2, chloroplastic OS=Arabidopsis thaliana OX=3702 GN=ICR2 PE=1 SV=1	interactor of constitutive active ROPs 2, chloroplastic [Jatropha curcas]
Ft3	FtPinG0302690100	NA	uncharacterized protein LOC110789483 [Spinacia oleracea]
Ft3	FtPinG0302690300	NA	-
Ft3	FtPinG0302690600	Q9ZQC6/2.37E-129/IRX9_ARATH Beta-1,4-xylosyltransferase IRX9 OS=Arabidopsis thaliana OX=3702 GN=IRX9 PE=1 SV=1	probable beta-1,4-xylosyltransferase IRX9 [Chenopodium quinoa]
Ft3	FtPinG0302690800	Q5K5B6/0/RH57_ORYSJ DEAD-box ATP-dependent RNA helicase 57 OS=Oryza sativa subsp. japonica OX=39947 GN=Os07g0647900 PE=2 SV=2	LOW QUALITY PROTEIN: DEAD-box ATP-dependent RNA helicase 57-like [Camellia sinensis]
Ft3	FtPinG0302690900	Q6NLA5/1.78E-107/LPPG_ARATH Lipid phosphate phosphatase gamma OS=Arabidopsis thaliana OX=3702 GN=LPPG PE=1 SV=1	PREDICTED: lipid phosphate phosphatase gamma, chloroplastic [Beta vulgaris subsp. vulgaris]
Ft3	FtPinG0302691100	P56287/1.28E-124/EI2BE_SCHPO Probable translation initiation factor eIF-2B subunit epsilon OS=Schizosaccharomyces pombe (strain 972 / ATCC 24843) OX=284812 GN=tif225 PE=1 SV=1	PREDICTED: translation initiation factor eIF-2B subunit epsilon [Vitis vinifera]
Ft3	FtPinG0302691300	Q5EAR5/3.66E-39/TRPT1_DANRE tRNA 2'-phosphotransferase 1 OS=Danio rerio OX=7955 GN=trpt1 PE=2 SV=2	PREDICTED: tRNA 2'-phosphotransferase 1-like [Nicotiana attenuata]
Ft3	FtPinG0302691700	B4FUS3/3.25E-80/CNR8_MAIZE Cell number regulator 8 OS=Zea mays OX=4577 GN=CNR8 PE=2 SV=1	PLAC8 domain-containing protein [Cephalotus follicularis]
Ft3	FtPinG0302692000	Q9LFH9/0/LRK81_ARATH L-type lectin-domain containing receptor kinase VIII.1 OS=Arabidopsis thaliana OX=3702 GN=LECRK81 PE=2 SV=1	L-type lectin-domain containing receptor kinase VIII.1-like [Manihot esculenta]
Ft3	FtPinG0302692200	NA	uncharacterized protein LOC8284549 isoform X1 [Ricinus communis]
Ft3	FtPinG0302692400	Q7XTV7/7.99E-30/HIP1_ORYSJ Probable E3 ubiquitin-protein ligase HIP1 OS=Oryza sativa subsp. japonica OX=39947 GN=HIP1 PE=1 SV=2	probable E3 ubiquitin-protein ligase ZFP1 [Spinacia oleracea]
Ft3	FtPinG0302692500	Q9SF29/4.5E-155/SYP71_ARATH Syntaxin-71 OS=Arabidopsis thaliana OX=3702 GN=SYP71 PE=1 SV=1	PREDICTED: syntaxin-71 isoform X1 [Tarenaya hassleriana]
Ft3	FtPinG0302692800	NA	-
Ft3	FtPinG0302692900	NA	nuclear nucleic acid-binding protein C1D [Morus notabilis]
Ft3	FtPinG0302693100	Q9LYW9/4.95E-24/DNJ36_ARATH DnaJ protein P58IPK homolog OS=Arabidopsis thaliana OX=3702 GN=P58IPK PE=1 SV=1	dnaJ protein P58IPK homolog [Sesamum indicum]
Ft3	FtPinG0302693400	Q8LEJ6/1.28E-79/FLA11_ARATH Fasciclin-like arabinogalactan protein 11 OS=Arabidopsis thaliana OX=3702 GN=FLA11 PE=2 SV=2	fasciclin-like arabinogalactan protein 12 [Phoenix dactylifera]
Ft3	FtPinG0302693600	Q9S752/6.41E-123/LOFG2_ARATH Probable E3 ubiquitin-protein ligase LOG2 OS=Arabidopsis thaliana OX=3702 GN=LOG2 PE=1 SV=1	probable E3 ubiquitin-protein ligase LOG2 [Spinacia oleracea]
Ft3	FtPinG0302694000	P50883/2.86E-107/RL121_ARATH 60S ribosomal protein L12-1 OS=Arabidopsis thaliana OX=3702 GN=RPL12A PE=2 SV=2	hypothetical protein B296_00056354, partial [Ensete ventricosum]
Ft3	FtPinG0302694200	NA	uncharacterized protein LOC103447887 [Malus domestica]
Ft3	FtPinG0302694300	NA	uncharacterized protein LOC110695763 [Chenopodium quinoa]
Ft3	FtPinG0302694600	P0DI70/1.22E-84/CSPL2_GINBI CASP-like protein 5A1 OS=Ginkgo biloba OX=3311 GN=gba_locus_10451 PE=3 SV=1	CASP-like protein 5A2 [Cucurbita maxima]
Ft3	FtPinG0302694700	Q9C947/9.18E-11/DEF05_ARATH Defensin-like protein 5 OS=Arabidopsis thaliana OX=3702 GN=PDF2.4 PE=3 SV=2	hypothetical protein BVRB_2g025520 [Beta vulgaris subsp. vulgaris]
Ft3	FtPinG0302695000	Q653H7/0/ARFR_ORYSJ Auxin response factor 18 OS=Oryza sativa subsp. japonica OX=39947 GN=ARF18 PE=2 SV=1	auxin response factor 18-like [Chenopodium quinoa]
Ft3	FtPinG0302695200	Q8VZA1/0/LAC11_ARATH Laccase-11 OS=Arabidopsis thaliana OX=3702 GN=LAC11 PE=2 SV=1	Laccase [Trema orientale]
Ft3	FtPinG0302695400	Q8L8B8/3.76E-131/LOG3_ARATH Cytokinin riboside 5'-monophosphate phosphoribohydrolase LOG3 OS=Arabidopsis thaliana OX=3702 GN=LOG3 PE=1 SV=1	cytokinin riboside 5'-monophosphate phosphoribohydrolase LOG3 isoform X2 [Spinacia oleracea]
Ft3	FtPinG0302695800	Q9ZUU4/1.97E-101/CP29B_ARATH RNA-binding protein CP29B, chloroplastic OS=Arabidopsis thaliana OX=3702 GN=CP29B PE=1 SV=1	RNA-binding protein CP29B, chloroplastic-like [Chenopodium quinoa]
Ft3	FtPinG0302695900	Q9S814/0/EIN2_ARATH Ethylene-insensitive protein 2 OS=Arabidopsis thaliana OX=3702 GN=EIN2 PE=1 SV=1	ethylene-insensitive protein 2-like [Chenopodium quinoa]
Ft3	FtPinG0302696100	Q9S814/2.97E-100/EIN2_ARATH Ethylene-insensitive protein 2 OS=Arabidopsis thaliana OX=3702 GN=EIN2 PE=1 SV=1	Nramp domain-containing protein [Cephalotus follicularis]
Ft3	FtPinG0302696300	NA	-
Ft3	FtPinG0302696500	P24481/0/PAL1_PETCR Phenylalanine ammonia-lyase 1 OS=Petroselinum crispum OX=4043 GN=PAL1 PE=1 SV=1	phenylalanine ammonia-lyase [Fagopyrum esculentum]
Ft3	FtPinG0302696800	NA	-
Ft3	FtPinG0302697000	Q9M658/7.34E-64/MOM1_ARATH Helicase protein MOM1 OS=Arabidopsis thaliana OX=3702 GN=MOM1 PE=1 SV=1	uncharacterized protein LOC110796049 isoform X1 [Spinacia oleracea]
Ft3	FtPinG0302697100	NA	uncharacterized protein LOC110697687 [Chenopodium quinoa]
Ft3	FtPinG0302697400	O65695/3.68E-17/SAU50_ARATH Auxin-responsive protein SAUR50 OS=Arabidopsis thaliana OX=3702 GN=SAUR50 PE=1 SV=1	Auxin-responsive protein SAUR50 [Vitis vinifera]
Ft3	FtPinG0302697500	NA	-
Ft3	FtPinG0302697800	Q9SJK6/0/WBC30_ARATH Putative white-brown complex homolog protein 30 OS=Arabidopsis thaliana OX=3702 GN=WBC30 PE=1 SV=3	PREDICTED: ABC transporter G family member 28 isoform X1 [Beta vulgaris subsp. vulgaris]
Ft3	FtPinG0302697900	Q9LZF8/0/PCRK2_ARATH Serine/threonine-protein kinase PCRK2 OS=Arabidopsis thaliana OX=3702 GN=PCRK2 PE=1 SV=1	probable serine/threonine-protein kinase PBL19 [Chenopodium quinoa]
Ft3	FtPinG0302698300	Q8LBW2/5.14E-93/OTU9_ARATH OVARIAN TUMOR DOMAIN-containing deubiquitinating enzyme 9 OS=Arabidopsis thaliana OX=3702 GN=OTU9 PE=1 SV=1	OTU domain-containing protein 5-like isoform X1 [Chenopodium quinoa]
Ft3	FtPinG0302698800	Q93Z00/1.79E-31/TCP14_ARATH Transcription factor TCP14 OS=Arabidopsis thaliana OX=3702 GN=TCP14 PE=1 SV=1	transcription factor TCP11 [Abrus precatorius]
Ft3	FtPinG0302699000	Q9LZF6/0/CD48E_ARATH Cell division control protein 48 homolog E OS=Arabidopsis thaliana OX=3702 GN=CDC48E PE=2 SV=2	cell division control protein 48 homolog E-like [Spinacia oleracea]
Ft3	FtPinG0302699100	NA	hypothetical protein CFOL_v3_13133 [Cephalotus follicularis]
Ft3	FtPinG0302699400	O65695/3.79E-11/SAU50_ARATH Auxin-responsive protein SAUR50 OS=Arabidopsis thaliana OX=3702 GN=SAUR50 PE=1 SV=1	PREDICTED: auxin-responsive protein SAUR36-like [Nelumbo nucifera]
Ft3	FtPinG0302699500	NA	-
Ft3	FtPinG0302699700	NA	LOW QUALITY PROTEIN: uncharacterized protein LOC110818474 [Carica papaya]
Ft3	FtPinG0302700000	Q42962/4.62E-48/PGKY_TOBAC Phosphoglycerate kinase, cytosolic OS=Nicotiana tabacum OX=4097 PE=2 SV=1	hypothetical protein CDL15_Pgr007113 [Punica granatum]
Ft3	FtPinG0302700200	Q9LZF1/1.46E-56/HIP6_ARATH Heavy metal-associated isoprenylated plant protein 6 OS=Arabidopsis thaliana OX=3702 GN=HIPP06 PE=1 SV=1	Heavy metal-associated isoprenylated plant protein 26 [Spatholobus suberectus]
Ft3	FtPinG0302700900	Q08004/5.96E-18/BUD20_YEAST Bud site selection protein 20 OS=Saccharomyces cerevisiae (strain ATCC 204508 / S288c) OX=559292 GN=BUD20 PE=1 SV=1	Zinc finger protein [Actinidia chinensis var. chinensis]
Ft3	FtPinG0302701200	Q9ZR72/0/AB1B_ARATH ABC transporter B family member 1 OS=Arabidopsis thaliana OX=3702 GN=ABCB1 PE=1 SV=1	multidrug resistance 1 [Sesuvium portulacastrum]
Ft3	FtPinG0302701600	Q9FKL2/1.88E-78/MYB36_ARATH Transcription factor MYB36 OS=Arabidopsis thaliana OX=3702 GN=MYB36 PE=1 SV=1	PREDICTED: transcription factor RAX2 [Populus euphratica]
Ft3	FtPinG0302701700	F4KFB3/2.49E-46/PTST3_ARATH Protein PTST homolog 3, chloroplastic OS=Arabidopsis thaliana OX=3702 GN=PTST PE=1 SV=1	PREDICTED: uncharacterized protein LOC104898638 [Beta vulgaris subsp. vulgaris]
Ft3	FtPinG0302702100	Q9XI31/4.48E-69/GLYI4_ARATH Glyoxylase I 4 OS=Arabidopsis thaliana OX=3702 GN=GLYI4 PE=2 SV=1	uncharacterized protein LOC8275858 [Ricinus communis]
Ft3	FtPinG0302702400	P26792/1.11E-24/INV1_DAUCA Beta-fructofuranosidase, insoluble isoenzyme 1 OS=Daucus carota OX=4039 GN=INV1 PE=1 SV=1	hypothetical protein EJD97_025618 [Solanum chilense]
Ft3	FtPinG0302702500	F4HWQ8/8.36E-26/CVIF1_ARATH Cell wall / vacuolar inhibitor of fructosidase 1 OS=Arabidopsis thaliana OX=3702 GN=C/VIF1 PE=1 SV=1	cell wall / vacuolar inhibitor of fructosidase 1-like [Chenopodium quinoa]
Ft3	FtPinG0302702800	Q9SSC1/1.3E-22/Y1801_ARATH MAPK kinase substrate protein At1g80180 OS=Arabidopsis thaliana OX=3702 GN=At1g80180 PE=1 SV=1	MAPK kinase substrate protein [Tamarix hispida]
Ft3	FtPinG0302703000	Q0J952/5.24E-41/C3H32_ORYSJ Zinc finger CCCH domain-containing protein 32 OS=Oryza sativa subsp. japonica OX=39947 GN=Os04g0671800 PE=2 SV=1	PREDICTED: zinc finger CCCH domain-containing protein 34 [Theobroma cacao]
Ft3	FtPinG0302703400	Q8L7G3/9.22E-47/CRK7_ARATH Cysteine-rich receptor-like protein kinase 7 OS=Arabidopsis thaliana OX=3702 GN=CRK7 PE=2 SV=1	LOW QUALITY PROTEIN: uncharacterized protein LOC107616499 [Arachis ipaensis]
Ft3	FtPinG0302703600	Q84J46/1.78E-157/PP262_ARATH Pentatricopeptide repeat-containing protein At3g29290 OS=Arabidopsis thaliana OX=3702 GN=EMB2076 PE=2 SV=1	pentatricopeptide repeat-containing protein At3g29290 [Citrus sinensis]
Ft3	FtPinG0302704000	NA	-
Ft3	FtPinG0302704200	Q9LX15/3.32E-31/DFC_ARATH Protein DOWNSTREAM OF FLC OS=Arabidopsis thaliana OX=3702 GN=DFC PE=2 SV=1	pollen-specific protein C13-like [Prosopis alba]
Ft3	FtPinG0302704500	O58403/6.87E-17/RACD_PYRHO Aspartate racemase OS=Pyrococcus horikoshii (strain ATCC 700860 / DSM 12428 / JCM 9974 / NBRC 100139 / OT-3) OX=70601 GN=PH0670 PE=1 SV=1	uncharacterized protein LOC110707900 [Chenopodium quinoa]
Ft3	FtPinG0302704800	Q94A82/0/NUD19_ARATH Nudix hydrolase 19, chloroplastic OS=Arabidopsis thaliana OX=3702 GN=NUDT19 PE=1 SV=1	nudix hydrolase 19, chloroplastic [Chenopodium quinoa]
Ft3	FtPinG0302704900	NA	hypothetical protein SOVF_115600 [Spinacia oleracea]
Ft3	FtPinG0302705200	Q9LT81/4.73E-76/C3H39_ARATH Zinc finger CCCH domain-containing protein 39 OS=Arabidopsis thaliana OX=3702 GN=At3g19360 PE=2 SV=1	zinc finger CCCH domain-containing protein 39-like isoform X2 [Chenopodium quinoa]
Ft3	FtPinG0302705400	NA	hypothetical protein DVH24_029194 [Malus domestica]
Ft3	FtPinG0302705600	Q02921/4.5E-38/NO93_SOYBN Early nodulin-93 OS=Glycine max OX=3847 PE=2 SV=1	early nodulin-93-like [Chenopodium quinoa]
Ft3	FtPinG0302705700	NA	-
Ft3	FtPinG0302706000	Q64FQ2/4.35E-180/PID2_ARATH Protein kinase PINOID 2 OS=Arabidopsis thaliana OX=3702 GN=PID2 PE=1 SV=1	protein kinase PINOID 2-like [Malus domestica]
Ft3	FtPinG0302706300	Q9FNP8/8.62E-83/RS193_ARATH 40S ribosomal protein S19-3 OS=Arabidopsis thaliana OX=3702 GN=RPS19C PE=2 SV=1	40S ribosomal protein S19-1 [Sesamum indicum]
Ft3	FtPinG0302706500	Q93VG8/4.45E-69/PPDEX_ARATH DeSI-like protein At4g17486 OS=Arabidopsis thaliana OX=3702 GN=At4g17486 PE=2 SV=1	deSI-like protein At4g17486 isoform X1 [Chenopodium quinoa]
Ft3	FtPinG0302706800	O95372/1.55E-36/LYPA2_HUMAN Acyl-protein thioesterase 2 OS=Homo sapiens OX=9606 GN=LYPLA2 PE=1 SV=1	Phospholipase/carboxylesterase/thioesterase [Corchorus capsularis]
Ft3	FtPinG0302707400	NA	-
Ft3	FtPinG0302707700	NA	uncharacterized protein LOC110729126 [Chenopodium quinoa]
Ft3	FtPinG0302707900	NA	uncharacterized protein LOC103703984 [Phoenix dactylifera]
Ft3	FtPinG0302708200	NA	PREDICTED: uncharacterized protein LOC103502747 [Cucumis melo]
Ft3	FtPinG0302708500	F4I1X0/6.12E-31/HIP41_ARATH Heavy metal-associated isoprenylated plant protein 41 OS=Arabidopsis thaliana OX=3702 GN=HIPP41 PE=3 SV=1	hypothetical protein E2542_SST21787 [Spatholobus suberectus]
Ft3	FtPinG0302708700	F4HSD4/2.03E-161/OBGM_ARATH Probable GTP-binding protein OBGM, mitochondrial OS=Arabidopsis thaliana OX=3702 GN=ATOBGM PE=2 SV=1	probable GTP-binding protein OBGM, mitochondrial [Spinacia oleracea]
Ft3	FtPinG0380000824	NA	uncharacterized protein A4U43_C05F7290 [Asparagus officinalis]
Ft3	FtPinG0380000825	NA	hypothetical protein TSUD_140560 [Trifolium subterraneum]
Ft3	FtPinG0380000826	NA	uncharacterized protein LOC112805291 [Arachis hypogaea]
Ft3	FtPinG0380000827	NA	uncharacterized protein LOC110689843 [Chenopodium quinoa]
Ft3	FtPinG0380000828	NA	uncharacterized protein LOC109705432 [Ananas comosus]
Ft3	相同基因
Ft6	FtPinG0606151900.01	Q9FN30/1.41E-172/TAT2_ARATH Probable aminotransferase TAT2 OS=Arabidopsis thaliana OX=3702 GN=At5g53970 PE=2 SV=1	probable aminotransferase TAT2 [Camellia sinensis]
Ft6	FtPinG0606152200.01	A0A0P0VI36/1.28E-173/NAAT1_ORYSJ Nicotianamine aminotransferase 1 OS=Oryza sativa subsp. japonica OX=39947 GN=NAAT1 PE=1 SV=1	probable aminotransferase TAT2 [Camellia sinensis]
Ft6	FtPinG0606152300.01	Q9LTD9/3.09E-28/Y5278_ARATH Uncharacterized protein PAM68-like OS=Arabidopsis thaliana OX=3702 GN=At5g52780 PE=2 SV=1	uncharacterized protein PAM68-like [Chenopodium quinoa]
Ft6	FtPinG0606152600.01	Q9FKW0/7.41E-64/RNG1A_ARATH Putative E3 ubiquitin-protein ligase RING1a OS=Arabidopsis thaliana OX=3702 GN=RING1A PE=1 SV=2	putative E3 ubiquitin-protein ligase RING1a isoform X2 [Hevea brasiliensis]
Ft6	FtPinG0606152700.01	O49447/0/ADT3_ARATH ADP,ATP carrier protein 3, mitochondrial OS=Arabidopsis thaliana OX=3702 GN=AAC3 PE=1 SV=1	PREDICTED: ADP,ATP carrier protein 3, mitochondrial [Vitis vinifera]
Ft6	FtPinG0606153000.01	Q5PP23/0/FLY1_ARATH Transmembrane E3 ubiquitin-protein ligase FLY1 OS=Arabidopsis thaliana OX=3702 GN=FLY1 PE=1 SV=1	PREDICTED: transmembrane E3 ubiquitin-protein ligase 1-like [Juglans regia]
Ft6	FtPinG0606153100.01	Q54HG4/5.14E-20/RMP_DICDI RNA polymerase II subunit 5-mediating protein homolog OS=Dictyostelium discoideum OX=44689 GN=rmp PE=3 SV=2	PREDICTED: RNA polymerase II subunit 5-mediating protein homolog isoform X2 [Vitis vinifera]
Ft6	FtPinG0606153600.01	NA	hypothetical protein DVH24_035192 [Malus domestica]
Ft6	FtPinG0606153800.01	Q9T076/1.38E-39/ENL2_ARATH Early nodulin-like protein 2 OS=Arabidopsis thaliana OX=3702 GN=At4g27520 PE=1 SV=1	PREDICTED: early nodulin-like protein 1 [Juglans regia]
Ft6	FtPinG0606153900.01	Q7Y223/0/MAN2_ARATH Mannan endo-1,4-beta-mannosidase 2 OS=Arabidopsis thaliana OX=3702 GN=MAN2 PE=2 SV=1	mannan endo-1,4-beta-mannosidase 2-like [Chenopodium quinoa]
Ft6	FtPinG0606154600.01	NA	PREDICTED: RNA polymerase II degradation factor 1 [Beta vulgaris subsp. vulgaris]
Ft6	FtPinG0606154800.01	Q9FKT1/1.05E-50/LLG1_ARATH GPI-anchored protein LLG1 OS=Arabidopsis thaliana OX=3702 GN=LLG1 PE=1 SV=1	GPI-anchored protein LLG1-like [Chenopodium quinoa]
Ft6	FtPinG0606155000.01	Q9M0I0/4.28E-18/LLG3_ARATH GPI-anchored protein LLG3 OS=Arabidopsis thaliana OX=3702 GN=LLG3 PE=2 SV=1	PREDICTED: GPI-anchored protein LORELEI [Tarenaya hassleriana]
Ft6	FtPinG0606155300.01	Q6R567/1.72E-61/RMA1_CAPAN E3 ubiquitin-protein ligase RMA1H1 OS=Capsicum annuum OX=4072 GN=RMA1H1 PE=1 SV=1	E3 ubiquitin-protein ligase RMA1H1-like [Camellia sinensis]
Ft6	FtPinG0606155600.01	NA	uncharacterized protein LOC18052776 isoform X1 [Citrus clementina]
Ft6	FtPinG0606156000.01	Q9M0J3/9.12E-50/ERF54_ARATH Ethylene-responsive transcription factor ERF054 OS=Arabidopsis thaliana OX=3702 GN=ERF054 PE=2 SV=1	Ethylene-responsive transcription factor [Actinidia chinensis var. chinensis]
Ft6	FtPinG0606156200.01	NA	uncharacterized protein LOC8262107 [Ricinus communis]
Ft6	FtPinG0606156400.01	O81098/3.14E-85/RPB5A_ARATH DNA-directed RNA polymerases II and IV subunit 5A OS=Arabidopsis thaliana OX=3702 GN=NRPB5A PE=1 SV=1	PREDICTED: DNA-directed RNA polymerases II and IV subunit 5A-like [Juglans regia]
Ft6	FtPinG0606156500.01	Q9FF55/0/PDI14_ARATH Protein disulfide isomerase-like 1-4 OS=Arabidopsis thaliana OX=3702 GN=PDIL1-4 PE=1 SV=1	PREDICTED: protein disulfide isomerase-like 1-4 [Beta vulgaris subsp. vulgaris]
Ft6	FtPinG0606156900.01	Q8LAD0/1.8E-132/PDX2_ARATH Probable pyridoxal 5'-phosphate synthase subunit PDX2 OS=Arabidopsis thaliana OX=3702 GN=PDX2 PE=1 SV=1	probable pyridoxal 5'-phosphate synthase subunit PDX2 [Camellia sinensis]
Ft6	FtPinG0606157400.01	Q9SXB6/1.36E-78/MLO2_ARATH MLO-like protein 2 OS=Arabidopsis thaliana OX=3702 GN=MLO2 PE=1 SV=1	hypothetical protein CDL15_Pgr028167 [Punica granatum]
Ft6	FtPinG0606157600.01	O80961/3.13E-28/MLO12_ARATH MLO-like protein 12 OS=Arabidopsis thaliana OX=3702 GN=MLO12 PE=1 SV=2	MLO-like protein 6 [Vigna radiata var. radiata]
Ft6	FtPinG0606157800.01	NA	-
Ft6	FtPinG0606157900.01	P14381/5.23E-34/YTX2_XENLA Transposon TX1 uncharacterized 149 kDa protein OS=Xenopus laevis OX=8355 PE=4 SV=1	uncharacterized protein LOC106384431 [Brassica napus]
Ft6	FtPinG0606158100.01	P14381/7.56E-29/YTX2_XENLA Transposon TX1 uncharacterized 149 kDa protein OS=Xenopus laevis OX=8355 PE=4 SV=1	PREDICTED: LOW QUALITY PROTEIN: uncharacterized protein LOC108845292 [Raphanus sativus]
Ft6	FtPinG0606158400.01	O80961/4.58E-90/MLO12_ARATH MLO-like protein 12 OS=Arabidopsis thaliana OX=3702 GN=MLO12 PE=1 SV=2	MLO-like protein 6 [Durio zibethinus]
Ft6	FtPinG0606158600.01	NA	-
Ft6	FtPinG0606158800.01	Q94KB7/3.29E-124/MLO6_ARATH MLO-like protein 6 OS=Arabidopsis thaliana OX=3702 GN=MLO6 PE=2 SV=2	Seven transmembrane MLO family protein isoform 1 [Theobroma cacao]
Ft6	FtPinG0606159200.01	Q94KB7/4.88E-35/MLO6_ARATH MLO-like protein 6 OS=Arabidopsis thaliana OX=3702 GN=MLO6 PE=2 SV=2	MLO-like protein 6 isoform X1 [Camellia sinensis]
Ft6	FtPinG0606159800.01	O80961/9.76E-14/MLO12_ARATH MLO-like protein 12 OS=Arabidopsis thaliana OX=3702 GN=MLO12 PE=1 SV=2	hypothetical protein PHAVU_011G073800g [Phaseolus vulgaris]
Ft6	FtPinG0606160000.01	NA	uncharacterized protein LOC110815792 isoform X4 [Carica papaya]
Ft6	FtPinG0606160200.01	Q9FT52/4.96E-100/ATP5H_ARATH ATP synthase subunit d, mitochondrial OS=Arabidopsis thaliana OX=3702 GN=At3g52300 PE=1 SV=3	ATP synthase subunit d, mitochondrial [Malus domestica]
Ft6	FtPinG0606160400.01	P49689/6.19E-29/RS30_ARATH 40S ribosomal protein S30 OS=Arabidopsis thaliana OX=3702 GN=RPS30A PE=3 SV=3	hypothetical protein CICLE_v10009868mg [Citrus clementina]
Ft6	FtPinG0606160600.01	P0CQ26/1.9E-43/ATP23_CRYNJ Mitochondrial inner membrane protease ATP23 OS=Cryptococcus neoformans var. neoformans serotype D (strain JEC21 / ATCC MYA-565) OX=214684 GN=ATP23 PE=3 SV=1	PREDICTED: mitochondrial inner membrane protease ATP23 [Nelumbo nucifera]
Ft6	FtPinG0606161300.01	Q8GUM4/0/Y3739_ARATH Uncharacterized membrane protein At3g27390 OS=Arabidopsis thaliana OX=3702 GN=At3g27390 PE=1 SV=2	putative membrane protein [Prunus yedoensis var. nudiflora]
Ft6	FtPinG0606161500.01	NA	uncharacterized protein Pyn_09011 [Prunus yedoensis var. nudiflora]
Ft6	FtPinG0606161700.01	Q9LS72/6.31E-115/PP261_ARATH Pentatricopeptide repeat-containing protein At3g29230 OS=Arabidopsis thaliana OX=3702 GN=PCMP-E27 PE=2 SV=1	PREDICTED: pentatricopeptide repeat-containing protein At3g29230-like [Vitis vinifera]
Ft6	FtPinG0606161900.01	NA	uncharacterized membrane protein At3g27390 [Sesamum indicum]
Ft6	FtPinG0606162200.01	O22633/8.39E-18/NOI4_ARATH Protein NOI4 OS=Arabidopsis thaliana OX=3702 GN=NOI4 PE=1 SV=1	RPM1-interacting protein 4 [Medicago truncatula]
Ft6	FtPinG0606162300.01	Q8LBZ7/3.44E-155/SDHB1_ARATH Succinate dehydrogenase [ubiquinone] iron-sulfur subunit 1, mitochondrial OS=Arabidopsis thaliana OX=3702 GN=SDH2-1 PE=1 SV=2	PREDICTED: succinate dehydrogenase [ubiquinone] iron-sulfur subunit 2, mitochondrial [Cucumis sativus]
Ft6	FtPinG0606162600.01	Q8N5M1/2.17E-29/ATPF2_HUMAN ATP synthase mitochondrial F1 complex assembly factor 2 OS=Homo sapiens OX=9606 GN=ATPAF2 PE=1 SV=1	LOW QUALITY PROTEIN: ATP synthase mitochondrial F1 complex assembly factor 2-like [Chenopodium quinoa]
Ft6	FtPinG0606162900.01	Q9FI56/0/CLPC1_ARATH Chaperone protein ClpC1, chloroplastic OS=Arabidopsis thaliana OX=3702 GN=CLPC1 PE=1 SV=1	ATP-dependent Clp protease ATP-binding subunit ClpA homolog CD4B, chloroplastic-like [Camellia sinensis]
Ft6	FtPinG0606163100.01	Q5SVZ6/5.2E-21/ZMYM1_HUMAN Zinc finger MYM-type protein 1 OS=Homo sapiens OX=9606 GN=ZMYM1 PE=1 SV=1	zinc finger MYM-type protein 1-like [Coffea arabica]
Ft6	FtPinG0606163300.01	NA	hypothetical protein MANES_10G094000 [Manihot esculenta]
Ft6	FtPinG0606163600.01	Q8VYF9/0/SRGT1_ARATH Peptidyl serine alpha-galactosyltransferase OS=Arabidopsis thaliana OX=3702 GN=SERGT1 PE=2 SV=1	peptidyl serine alpha-galactosyltransferase-like [Chenopodium quinoa]
Ft6	FtPinG0606163700.01	A4FVI0/6.5E-20/ZSWM7_DANRE Zinc finger SWIM domain-containing protein 7 OS=Danio rerio OX=7955 GN=zswim7 PE=2 SV=2	zinc finger SWIM domain-containing protein 7 isoform X2 [Cucurbita maxima]
Ft6	FtPinG0606164000.01	Q94BP7/0/AUG6_ARATH AUGMIN subunit 6 OS=Arabidopsis thaliana OX=3702 GN=AUG6 PE=1 SV=1	AUGMIN subunit 6 [Spinacia oleracea]
Ft6	FtPinG0606164100.01	Q9LK22/3.1E-100/PUX1_ARATH Plant UBX domain-containing protein 1 OS=Arabidopsis thaliana OX=3702 GN=PUX1 PE=1 SV=1	plant UBX domain-containing protein 1 isoform X2 [Prunus avium]
Ft6	FtPinG0606164300.01	Q9FJI5/0/G6PD6_ARATH Glucose-6-phosphate 1-dehydrogenase 6, cytoplasmic OS=Arabidopsis thaliana OX=3702 GN=G6PD6 PE=1 SV=1	glucose-6-phosphate 1-dehydrogenase, cytoplasmic [Morus notabilis]
Ft6	FtPinG0606164500.01	Q9LU91/6.1E-61/SKI14_ARATH F-box protein SKIP14 OS=Arabidopsis thaliana OX=3702 GN=SKIP14 PE=1 SV=1	PREDICTED: F-box protein SKIP14-like isoform X1 [Fragaria vesca subsp. vesca]
Ft6	FtPinG0606164900.01	P25858/0/G3PC1_ARATH Glyceraldehyde-3-phosphate dehydrogenase GAPC1, cytosolic OS=Arabidopsis thaliana OX=3702 GN=GAPC1 PE=1 SV=2	glyceraldehyde-3-phosphate dehydrogenase [Chrysanthemum x morifolium]
Ft6	FtPinG0606165200.01	O04331/1.61E-158/PHB3_ARATH Prohibitin-3, mitochondrial OS=Arabidopsis thaliana OX=3702 GN=PHB3 PE=1 SV=1	prohibitin-3, mitochondrial [Dorcoceras hygrometricum]
Ft6	FtPinG0606165300.01	A5PMU4/2.91E-14/ANS1B_DANRE Ankyrin repeat and sterile alpha motif domain-containing protein 1B OS=Danio rerio OX=7955 GN=anks1b PE=3 SV=1	PREDICTED: ankyrin-1 [Beta vulgaris subsp. vulgaris]
Ft6	FtPinG0606165600.01	A0A1P8AUY4/2.78E-12/MDN1_ARATH Midasin OS=Arabidopsis thaliana OX=3702 GN=MDN1 PE=1 SV=1	PREDICTED: midasin isoform X1 [Nelumbo nucifera]
Ft6	FtPinG0606166000.01	NA	-
Ft6	FtPinG0606166100.01	Q6DF46/9.54E-87/COQ6_XENTR Ubiquinone biosynthesis monooxygenase COQ6, mitochondrial OS=Xenopus tropicalis OX=8364 GN=coq6 PE=2 SV=1	ubiquinone biosynthesis monooxygenase COQ6, mitochondrial-like [Hevea brasiliensis]
Ft6	FtPinG0606166600.01	Q9LE16/0/BRX11_ARATH Ribosome biogenesis protein BRX1 homolog 1 OS=Arabidopsis thaliana OX=3702 GN=BRIX1-1 PE=2 SV=1	ribosome biogenesis protein BRX1 homolog 1-like [Camellia sinensis]
Ft6	FtPinG0606166800.01	Q9SJB4/2.51E-146/GDL34_ARATH GDSL esterase/lipase At2g04570 OS=Arabidopsis thaliana OX=3702 GN=At2g04570 PE=2 SV=1	PREDICTED: GDSL esterase/lipase At2g04570-like [Solanum tuberosum]
Ft6	FtPinG0606167000.01	Q9SJB4/5.35E-169/GDL34_ARATH GDSL esterase/lipase At2g04570 OS=Arabidopsis thaliana OX=3702 GN=At2g04570 PE=2 SV=1	hypothetical protein VITISV_013920 [Vitis vinifera]
Ft6	FtPinG0606167300.01	O49636/1.73E-47/MPC4_ARATH Mitochondrial pyruvate carrier 4 OS=Arabidopsis thaliana OX=3702 GN=MPC4 PE=3 SV=1	mitochondrial pyruvate carrier 4 [Cynara cardunculus var. scolymus]
Ft6	FtPinG0606167600.01	Q84JU4/1.38E-30/IBR5_ARATH Protein-tyrosine-phosphatase IBR5 OS=Arabidopsis thaliana OX=3702 GN=IBR5 PE=1 SV=1	protein-tyrosine-phosphatase IBR5 [Cajanus cajan]
Ft6	FtPinG0606167700.01	Q9SU34/1.17E-40/ERLL2_ARATH pEARLI1-like lipid transfer protein 2 OS=Arabidopsis thaliana OX=3702 GN=At4g12490 PE=2 SV=1	lipid transfer protein EARLI 1-like [Prosopis alba]
Ft6	FtPinG0606167900.01	NA	PREDICTED: uncharacterized protein LOC104599734 [Nelumbo nucifera]
Ft6	FtPinG0606168100.01	Q9FH97/6.43E-57/EPS1_ARATH Protein ENHANCED PSEUDOMONAS SUSCEPTIBILITY 1 OS=Arabidopsis thaliana OX=3702 GN=EPS1 PE=2 SV=1	uncharacterized acetyltransferase At3g50280-like [Chenopodium quinoa]
Ft6	FtPinG0606168400.01	Q9FKI0/0/FIMB5_ARATH Fimbrin-5 OS=Arabidopsis thaliana OX=3702 GN=FIM5 PE=1 SV=1	PREDICTED: fimbrin-5 [Beta vulgaris subsp. vulgaris]
Ft6	FtPinG0606168600.01	P42044/0/HEMH_CUCSA Ferrochelatase-2, chloroplastic OS=Cucumis sativus OX=3659 GN=HEMH PE=2 SV=1	ferrochelatase-2, chloroplastic [Spinacia oleracea]
Ft6	FtPinG0606168800.01	Q9SFC6/1.23E-116/GDIR_ARATH Rho GDP-dissociation inhibitor 1 OS=Arabidopsis thaliana OX=3702 GN=GDI1 PE=1 SV=1	PREDICTED: rho GDP-dissociation inhibitor 1 [Eucalyptus grandis]
Ft6	FtPinG0606168900.01	NA	PREDICTED: uncharacterized protein LOC105110235 [Populus euphratica]
Ft6	FtPinG0606169100.01	NA	PREDICTED: uncharacterized protein LOC109012639 [Juglans regia]
Ft6	FtPinG0606169400.01	NA	PREDICTED: uncharacterized protein LOC109012639 [Juglans regia]
Ft6	FtPinG0606169800.01	W8P8Q3/2.65E-141/SALK6_KALTU Probable galacturan 1,4-alpha-galacturonidase SALK6 OS=Kali turgidum OX=151250 PE=1 SV=3	PREDICTED: exopolygalacturonase-like [Beta vulgaris subsp. vulgaris]
Ft6	FtPinG0606170000.01	W8P8Q3/1.8E-22/SALK6_KALTU Probable galacturan 1,4-alpha-galacturonidase SALK6 OS=Kali turgidum OX=151250 PE=1 SV=3	PREDICTED: exopolygalacturonase-like [Cucumis melo]
Ft6	FtPinG0606170200.01	W8P8Q3/3.12E-51/SALK6_KALTU Probable galacturan 1,4-alpha-galacturonidase SALK6 OS=Kali turgidum OX=151250 PE=1 SV=3	PREDICTED: exopolygalacturonase-like [Beta vulgaris subsp. vulgaris]
Ft6	FtPinG0606170400.01	W8P8Q3/3.65E-120/SALK6_KALTU Probable galacturan 1,4-alpha-galacturonidase SALK6 OS=Kali turgidum OX=151250 PE=1 SV=3	PREDICTED: exopolygalacturonase-like [Beta vulgaris subsp. vulgaris]
Ft6	FtPinG0606170500.01	W8P8Q3/1.34E-123/SALK6_KALTU Probable galacturan 1,4-alpha-galacturonidase SALK6 OS=Kali turgidum OX=151250 PE=1 SV=3	PREDICTED: exopolygalacturonase-like [Beta vulgaris subsp. vulgaris]
Ft6	FtPinG0606170800.01	P24548/5.74E-87/PGLR_OENOR Exopolygalacturonase (Fragment) OS=Oenothera organensis OX=3945 PE=2 SV=1	exopolygalacturonase-like [Spinacia oleracea]
Ft6	FtPinG0606171000.01	P24548/1.38E-96/PGLR_OENOR Exopolygalacturonase (Fragment) OS=Oenothera organensis OX=3945 PE=2 SV=1	polygalacturonase-like [Durio zibethinus]
Ft6	FtPinG0606171100.01	F4IFC5/0/SYTM2_ARATH Threonine--tRNA ligase, chloroplastic/mitochondrial 2 OS=Arabidopsis thaliana OX=3702 GN=EMB2761 PE=2 SV=1	hypothetical protein SOVF_104270 [Spinacia oleracea]
Ft6	FtPinG0606171400.01	Q9FGK4/4.77E-121/B561J_ARATH Cytochrome b561 and DOMON domain-containing protein At5g47530 OS=Arabidopsis thaliana OX=3702 GN=At5g47530 PE=2 SV=1	PREDICTED: cytochrome b561 and DOMON domain-containing protein At5g47530-like [Nelumbo nucifera]
Ft6	FtPinG0606171600.01	Q9LYS9/3.62E-22/B561H_ARATH Cytochrome b561 and DOMON domain-containing protein At3g59070 OS=Arabidopsis thaliana OX=3702 GN=At3g59070 PE=3 SV=1	cytochrome b561 and DOMON domain-containing protein At5g47530-like [Spinacia oleracea]
Ft6	FtPinG0606171800.01	Q9FGK4/2.19E-134/B561J_ARATH Cytochrome b561 and DOMON domain-containing protein At5g47530 OS=Arabidopsis thaliana OX=3702 GN=At5g47530 PE=2 SV=1	cytochrome b561 and DOMON domain-containing protein At5g35735-like [Chenopodium quinoa]
Ft6	FtPinG0606172200.01	Q8W034/6.76E-74/RNP1_ARATH Heterogeneous nuclear ribonucleoprotein 1 OS=Arabidopsis thaliana OX=3702 GN=RNP1 PE=1 SV=1	heterogeneous nuclear ribonucleoprotein 1 [Herrania umbratica]
Ft6	FtPinG0606172600.01	NA	-
Ft6	FtPinG0606172800.01	Q8L3W1/2.6E-24/VRN1_ARATH B3 domain-containing transcription factor VRN1 OS=Arabidopsis thaliana OX=3702 GN=VRN1 PE=1 SV=1	B3 domain-containing transcription factor VRN1-like [Malus domestica]
Ft6	FtPinG0606173000.01	NA	B3 domain-containing protein Os03g0620400-like [Prosopis alba]
Ft6	FtPinG0606173200.01	NA	PREDICTED: uncharacterized protein LOC100257388 [Vitis vinifera]
Ft6	FtPinG0606173300.01	Q9ZUU9/0/AB3G_ARATH ABC transporter G family member 3 OS=Arabidopsis thaliana OX=3702 GN=ABCG3 PE=1 SV=2	ABC-2 type transporter family protein isoform 1 [Theobroma cacao]
Ft6	FtPinG0606173600.01	Q9LDL7/0/PAT1_ARATH Scarecrow-like transcription factor PAT1 OS=Arabidopsis thaliana OX=3702 GN=PAT1 PE=1 SV=1	Scarecrow-like transcription factor PAT1 [Vitis vinifera]
Ft6	FtPinG0606173800.01	O22287/0/GMPP1_ARATH Mannose-1-phosphate guanylyltransferase 1 OS=Arabidopsis thaliana OX=3702 GN=CYT1 PE=1 SV=1	mannose-1-phosphate guanylyltransferase [Salvia splendens]
Ft6	FtPinG0606174000.01	NA	fasciclin-like arabinogalactan protein 19 [Arachis duranensis]
Ft6	FtPinG0606174100.01	Q9LUB6/3.86E-44/SNE_ARATH F-box protein SNE OS=Arabidopsis thaliana OX=3702 GN=SNE PE=1 SV=1	F-box protein SNE [Populus trichocarpa]
Ft6	FtPinG0606174300.01	A4K526/1.37E-22/TM256_BUFGR Transmembrane protein 256 homolog OS=Bufo gargarizans OX=30331 PE=3 SV=1	Protein of unknown function DUF423 [Macleaya cordata]
Ft6	FtPinG0606174500.01	Q75LL6/0/TADA2_ORYSJ Transcriptional adapter ADA2 OS=Oryza sativa subsp. japonica OX=39947 GN=ADA2 PE=2 SV=2	PREDICTED: transcriptional adapter ADA2 isoform X1 [Beta vulgaris subsp. vulgaris]
Ft6	FtPinG0606174800.01	O24357/0/G6PDC_SPIOL Glucose-6-phosphate 1-dehydrogenase, chloroplastic OS=Spinacia oleracea OX=3562 GN=G6PD PE=2 SV=1	glucose-6-phosphate 1-dehydrogenase 1, chloroplastic-like isoform X1 [Manihot esculenta]
Ft6	FtPinG0606175400.01	Q9LKR4/1.39E-34/FRS10_ARATH Putative protein FAR1-RELATED SEQUENCE 10 OS=Arabidopsis thaliana OX=3702 GN=FRS10 PE=2 SV=2	putative protein FAR1-related sequence 10 [Vitis vinifera]
Ft6	FtPinG0606175500.01	O89114/2.94E-14/DNJB5_MOUSE DnaJ homolog subfamily B member 5 OS=Mus musculus OX=10090 GN=Dnajb5 PE=2 SV=1	uncharacterized protein LOC102614074 [Citrus sinensis]
Ft6	FtPinG0606175700.01	NA	uncharacterized protein LOC112038134 [Quercus suber]
Ft6	FtPinG0606176000.01	Q9FT88/0/MGAT2_ARATH Alpha-1,6-mannosyl-glycoprotein 2-beta-N-acetylglucosaminyltransferase OS=Arabidopsis thaliana OX=3702 GN=GNT2 PE=1 SV=1	alpha-1,6-mannosyl-glycoprotein 2-beta-N-acetylglucosaminyltransferase-like [Chenopodium quinoa]
Ft6	FtPinG0606176100.01	Q8VZS6/8.68E-18/GIP1_ARATH GBF-interacting protein 1 OS=Arabidopsis thaliana OX=3702 GN=GIP1 PE=1 SV=1	GBF-interacting protein 1-like isoform X1 [Hevea brasiliensis]
Ft6	FtPinG0606176300.01	NA	PREDICTED: uncharacterized protein LOC104888977 [Beta vulgaris subsp. vulgaris]
Ft6	FtPinG0606176800.01	Q9SI09/5.29E-46/XERIC_ARATH Probable E3 ubiquitin-protein ligase XERICO OS=Arabidopsis thaliana OX=3702 GN=XERICO PE=1 SV=1	probable E3 ubiquitin-protein ligase XERICO [Ricinus communis]
Ft6	FtPinG0606176900.01	NA	-
Ft6	FtPinG0606177200.01	Q9SSE5/1.09E-122/COL9_ARATH Zinc finger protein CONSTANS-LIKE 9 OS=Arabidopsis thaliana OX=3702 GN=COL9 PE=1 SV=1	zinc finger protein CONSTANS-LIKE 9-like [Ziziphus jujuba]
Ft6	FtPinG0606177400.01	NA	hypothetical protein COLO4_19656 [Corchorus olitorius]
Ft6	FtPinG0606177600.01	NA	Dentin sialoprotein [Actinidia chinensis var. chinensis]
Ft6	FtPinG0606177800.01	Q8GUM4/2.39E-158/Y3739_ARATH Uncharacterized membrane protein At3g27390 OS=Arabidopsis thaliana OX=3702 GN=At3g27390 PE=1 SV=2	uncharacterized membrane protein At3g27390 [Chenopodium quinoa]
Ft6	FtPinG0606178000.01	Q6F4F5/0/C724B_ORYSJ Cytochrome P450 724B1 OS=Oryza sativa subsp. japonica OX=39947 GN=CYP724B1 PE=1 SV=1	PREDICTED: cytochrome P450 724B1 isoform X2 [Vitis vinifera]
Ft6	FtPinG0606178300.01	P92963/6.36E-146/RAB1C_ARATH Ras-related protein RABB1c OS=Arabidopsis thaliana OX=3702 GN=RABB1C PE=1 SV=1	ras-related protein RABB1c [Helianthus annuus]
Ft6	FtPinG0606178500.01	Q9M462/0/GLGS_BRANA Glucose-1-phosphate adenylyltransferase small subunit, chloroplastic OS=Brassica napus OX=3708 GN=AGPS1 PE=2 SV=1	PREDICTED: glucose-1-phosphate adenylyltransferase small subunit 2, chloroplastic [Gossypium arboreum]
Ft6	FtPinG0606179500.01	Q9FF99/2.14E-172/AAP7_ARATH Probable amino acid permease 7 OS=Arabidopsis thaliana OX=3702 GN=AAP7 PE=2 SV=1	PREDICTED: probable amino acid permease 7 isoform X1 [Vitis vinifera]
Ft6	FtPinG0606179700.01	NA	-
Ft6	FtPinG0606180000.01	NA	hypothetical protein SOVF_117290 [Spinacia oleracea]
Ft6	FtPinG0606180200.01	NA	hypothetical protein BVRB_1g020540 [Beta vulgaris subsp. vulgaris]
Ft6	FtPinG0606180400.01	NA	PREDICTED: defensin-like protein AX1 [Beta vulgaris subsp. vulgaris]
Ft6	FtPinG0606180500.01	Q9FGQ6/3.83E-24/EB1C_ARATH Microtubule-associated protein RP/EB family member 1C OS=Arabidopsis thaliana OX=3702 GN=EB1C PE=1 SV=1	PREDICTED: microtubule-associated protein RP/EB family member 1C-like [Nelumbo nucifera]
Ft6	FtPinG0606180700.01	Q8LPQ9/2.69E-37/FPA_ARATH Flowering time control protein FPA OS=Arabidopsis thaliana OX=3702 GN=FPA PE=1 SV=2	unnamed protein product, partial [Vitis vinifera]
Ft6	FtPinG0606181400.01	F4JRE0/1.06E-107/TMN12_ARATH Transmembrane 9 superfamily member 12 OS=Arabidopsis thaliana OX=3702 GN=TMN12 PE=2 SV=1	PREDICTED: transmembrane 9 superfamily member 12 [Beta vulgaris subsp. vulgaris]
Ft6	FtPinG0606181500.01	F4JRE0/2.29E-53/TMN12_ARATH Transmembrane 9 superfamily member 12 OS=Arabidopsis thaliana OX=3702 GN=TMN12 PE=2 SV=1	Nonaspanin [Trema orientale]
Ft6	FtPinG0606181700.01	O24362/1.15E-166/PSA3_SPIOL Proteasome subunit alpha type-3 OS=Spinacia oleracea OX=3562 GN=PAG1 PE=2 SV=1	hypothetical protein CCACVL1_28696 [Corchorus capsularis]
Ft6	FtPinG0606181900.01	Q2QY53/0/CIPKW_ORYSJ CBL-interacting protein kinase 32 OS=Oryza sativa subsp. japonica OX=39947 GN=CIPK32 PE=2 SV=2	CBL-interacting serine/threonine-protein kinase, putative [Ricinus communis]
Ft6	FtPinG0606182200.01	Q9FJD0/0/VP26A_ARATH Vacuolar protein sorting-associated protein 26A OS=Arabidopsis thaliana OX=3702 GN=VPS26A PE=2 SV=1	vacuolar protein sorting-associated protein 26A-like [Hevea brasiliensis]
Ft6	FtPinG0606182300.01	P27164/4.11E-112/CALM3_PETHY Calmodulin-related protein OS=Petunia hybrida OX=4102 GN=CAM53 PE=2 SV=2	PREDICTED: calmodulin-7-like isoform X2 [Nicotiana sylvestris]
Ft6	FtPinG0606182800.01	Q84VQ1/3.61E-91/KINB1_ARATH SNF1-related protein kinase regulatory subunit beta-1 OS=Arabidopsis thaliana OX=3702 GN=KINB1 PE=1 SV=1	5\'-AMP-activated protein kinase beta-2 subunit protein isoform 1 [Theobroma cacao]
Ft6	FtPinG0606182900.01	Q9MB58/0/F26_ARATH 6-phosphofructo-2-kinase/fructose-2,6-bisphosphatase OS=Arabidopsis thaliana OX=3702 GN=FKFBP PE=1 SV=1	PREDICTED: 6-phosphofructo-2-kinase/fructose-2,6-bisphosphatase [Vitis vinifera]
Ft6	FtPinG0606183100.01	Q9C768/8.18E-143/U76B1_ARATH UDP-glycosyltransferase 76B1 OS=Arabidopsis thaliana OX=3702 GN=UGT76B1 PE=2 SV=1	UDP-glycosyltransferase 76F1-like [Sesamum indicum]
Ft6	FtPinG0606183600.01	Q700D9/9.13E-29/MYBF_ARATH Putative Myb family transcription factor At1g14600 OS=Arabidopsis thaliana OX=3702 GN=At1g14600 PE=2 SV=2	two-component response regulator ARR10-like [Durio zibethinus]
Ft6	FtPinG0606183800.01	Q40531/0/NTF6_TOBAC Mitogen-activated protein kinase homolog NTF6 OS=Nicotiana tabacum OX=4097 GN=NTF6 PE=2 SV=1	PREDICTED: mitogen-activated protein kinase homolog NTF6 [Beta vulgaris subsp. vulgaris]
Ft6	FtPinG0606184000.01	Q9LT02/0/PDR2_ARATH Probable manganese-transporting ATPase PDR2 OS=Arabidopsis thaliana OX=3702 GN=PDR2 PE=1 SV=1	probable manganese-transporting ATPase PDR2 [Chenopodium quinoa]
Ft6	FtPinG0606184600.01	NA	-
Ft6	FtPinG0606184700.01	Q8H443/8.07E-79/AP23_ORYSJ APETALA2-like protein 3 OS=Oryza sativa subsp. japonica OX=39947 GN=AP2-3 PE=1 SV=1	ethylene-responsive transcription factor RAP2-7-like [Camellia sinensis]
Ft6	FtPinG0606184900.01	NA	F-box/kelch-repeat protein At3g23880-like [Camellia sinensis]
Ft6	FtPinG0606185200.01	B9DFV2/0/PQT3L_ARATH E3 ubiquitin ligase PQT3-like OS=Arabidopsis thaliana OX=3702 GN=At5g47430 PE=1 SV=1	E3 ubiquitin ligase PARAQUAT TOLERANCE 3 [Morus notabilis]
Ft6	FtPinG0606185600.01	Q9FFN2/2.39E-110/GLYT3_ARATH Probable glycosyltransferase At5g03795 OS=Arabidopsis thaliana OX=3702 GN=At5g03795 PE=3 SV=2	probable glycosyltransferase At5g03795 [Spinacia oleracea]
Ft6	FtPinG0606185800.01	A0A4D6QCQ2/1.09E-52/MYB3_CROXC Transcription factor MYB3 OS=Crocosmia x crocosmiiflora OX=1053288 GN=MYB3 PE=2 SV=1	MYB114L protein [Paeonia suffruticosa]
Ft6	FtPinG0606185900.01	O27628/1.76E-82/APGM1_METTH 2,3-bisphosphoglycerate-independent phosphoglycerate mutase 1 OS=Methanothermobacter thermautotrophicus (strain ATCC 29096 / DSM 1053 / JCM 10044 / NBRC 100330 / Delta H) OX=187420 GN=apgM1 PE=3 SV=1	uncharacterized protein LOC110419106 [Herrania umbratica]
Ft6	FtPinG0606186200.01	NA	PREDICTED: sphingomyelin phosphodiesterase 4 [Vitis vinifera]
Ft6	FtPinG0606186400.01	O65202/0/ACOX1_ARATH Peroxisomal acyl-coenzyme A oxidase 1 OS=Arabidopsis thaliana OX=3702 GN=ACX1 PE=1 SV=1	peroxisomal acyl-coenzyme A oxidase 1-like [Quercus suber]
Ft6	FtPinG0606186800.01	Q84JU6/0/HOS1_ARATH E3 ubiquitin-protein ligase HOS1 OS=Arabidopsis thaliana OX=3702 GN=HOS1 PE=1 SV=1	PREDICTED: E3 ubiquitin-protein ligase HOS1 [Beta vulgaris subsp. vulgaris]
Ft6	FtPinG0606187100.01	NA	uncharacterized protein LOC110604141 [Manihot esculenta]
Ft6	FtPinG0606187300.01	F4JML5/5.94E-131/ECH2M_ARATH Probable enoyl-CoA hydratase 2, mitochondrial OS=Arabidopsis thaliana OX=3702 GN=At4g16800 PE=2 SV=1	PREDICTED: probable enoyl-CoA hydratase 2, mitochondrial [Juglans regia]
Ft6	FtPinG0606187600.01	O80337/1.68E-82/EF100_ARATH Ethylene-responsive transcription factor 1A OS=Arabidopsis thaliana OX=3702 GN=ERF1A PE=1 SV=2	AP2-related transcription factor [Mesembryanthemum crystallinum]
Ft6	FtPinG0606187800.01	NA	ethylene-responsive transcription factor 5-like [Camellia sinensis]
Ft6	FtPinG0606187900.01	O80341/2.15E-49/EF102_ARATH Ethylene-responsive transcription factor 5 OS=Arabidopsis thaliana OX=3702 GN=ERF5 PE=2 SV=1	hypothetical protein B456_008G232600 [Gossypium raimondii]
Ft6	FtPinG0606188100.01	Q20390/1.66E-45/PPT1_CAEEL Palmitoyl-protein thioesterase 1 OS=Caenorhabditis elegans OX=6239 GN=ppt-1 PE=2 SV=2	PREDICTED: palmitoyl-protein thioesterase 1-like [Ipomoea nil]
Ft6	FtPinG0606188600.01	Q9ZQP1/3.32E-122/TPMT1_ARATH Phosphatidylglycerophosphate phosphatase PTPMT1 OS=Arabidopsis thaliana OX=3702 GN=PTPMT1 PE=1 SV=2	PREDICTED: putative dual specificity protein phosphatase DSP8 [Beta vulgaris subsp. vulgaris]
Ft6	FtPinG0606188800.01	NA	uncharacterized protein LOC8286613 [Ricinus communis]
Ft6	FtPinG0606189000.01	O23547/9.68E-68/EXLB1_ARATH Expansin-like B1 OS=Arabidopsis thaliana OX=3702 GN=EXLB1 PE=2 SV=2	expansin-like B1 [Spinacia oleracea]
Ft6	FtPinG0606189200.01	Q9LVU1/2.79E-94/VAP21_ARATH Vesicle-associated protein 2-1 OS=Arabidopsis thaliana OX=3702 GN=PVA21 PE=1 SV=1	vesicle-associated protein 2-1 [Morus notabilis]
Ft6	FtPinG0606189500.01	Q9SGP2/3.46E-29/HSL1_ARATH Receptor-like protein kinase HSL1 OS=Arabidopsis thaliana OX=3702 GN=HSL1 PE=2 SV=1	Serine/threonine protein kinase [Handroanthus impetiginosus]
Ft6	FtPinG0606189700.01	O23596/0/GLPT4_ARATH Putative glycerol-3-phosphate transporter 4 OS=Arabidopsis thaliana OX=3702 GN=At4g17550 PE=3 SV=2	putative glycerol-3-phosphate transporter 4 isoform X1 [Camellia sinensis]
Ft6	FtPinG0606189900.01	Q9LIS1/6.61E-15/CR26L_ARATH Protein ECERIFERUM 26-like OS=Arabidopsis thaliana OX=3702 GN=CER26L PE=2 SV=1	anthranilate N-benzoyltransferase protein 1-like [Quercus suber]
Ft6	FtPinG0606190200.01	NA	uncharacterized protein LOC110732396 [Chenopodium quinoa]
Ft6	FtPinG0606190400.01	O23593/8.33E-83/RGGB_ARATH RGG repeats nuclear RNA binding protein B OS=Arabidopsis thaliana OX=3702 GN=RGGB PE=1 SV=1	RGG repeats nuclear RNA binding protein A isoform X1 [Morus notabilis]
Ft6	FtPinG0606190500.01	O23522/0/PLA14_ARATH Phospholipase A1-Ibeta2, chloroplastic OS=Arabidopsis thaliana OX=3702 GN=At4g16820 PE=1 SV=2	phospholipase A1-Ibeta2, chloroplastic-like [Coffea arabica]
Ft6	FtPinG0606190700.01	P46601/2.58E-94/HAT2_ARATH Homeobox-leucine zipper protein HAT2 OS=Arabidopsis thaliana OX=3702 GN=HAT2 PE=1 SV=2	homeobox-leucine zipper protein HAT4-like [Ziziphus jujuba]
Ft6	FtPinG0606190900.01	Q7XC27/2.12E-127/CNBL1_ORYSJ Calcineurin B-like protein 1 OS=Oryza sativa subsp. japonica OX=39947 GN=CBL1 PE=2 SV=2	PREDICTED: calcineurin B-like protein 9 [Eucalyptus grandis]
Ft6	FtPinG0606191100.01	Q84VV6/1.87E-63/HINT4_ARATH Bifunctional adenosine 5'-phosphosulfate phosphorylase/adenylylsulfatase HINT4 OS=Arabidopsis thaliana OX=3702 GN=HINT4 PE=1 SV=1	PREDICTED: bifunctional adenosine 5'-phosphosulfate phosphorylase/adenylylsulfatase HINT4 isoform X2 [Gossypium arboreum]
Ft6	FtPinG0606191500.01	Q940R4/7.92E-155/ASP63_ARATH Probable aspartyl protease At4g16563 OS=Arabidopsis thaliana OX=3702 GN=At4g16563 PE=2 SV=1	probable aspartyl protease At4g16563 [Spinacia oleracea]
Ft6	FtPinG0606191700.01	Q93Z01/3.25E-47/MIK_ARATH Inositol 3-kinase OS=Arabidopsis thaliana OX=3702 GN=At5g58730 PE=2 SV=1	PREDICTED: inositol 3-kinase-like [Nelumbo nucifera]
Ft6	FtPinG0606192000.01	Q42533/1.88E-73/BCCP1_ARATH Biotin carboxyl carrier protein of acetyl-CoA carboxylase 1, chloroplastic OS=Arabidopsis thaliana OX=3702 GN=BCCP1 PE=1 SV=2	biotin carboxyl carrier protein of acetyl-CoA carboxylase 1, chloroplastic-like [Chenopodium quinoa]
Ft6	FtPinG0606192200.01	Q9XGA1/0/KPRS4_SPIOL Ribose-phosphate pyrophosphokinase 4 OS=Spinacia oleracea OX=3562 GN=PRS4 PE=2 SV=1	PREDICTED: ribose-phosphate pyrophosphokinase 4 [Beta vulgaris subsp. vulgaris]
Ft6	FtPinG0606192300.01	Q42572/0/DNLI1_ARATH DNA ligase 1 OS=Arabidopsis thaliana OX=3702 GN=LIG1 PE=2 SV=2	DNA ligase 1-like [Chenopodium quinoa]
Ft6	FtPinG0606192500.01	Q9SHJ5/0/GPAT1_ARATH Glycerol-3-phosphate acyltransferase 1 OS=Arabidopsis thaliana OX=3702 GN=GPAT1 PE=1 SV=1	Phospholipid/glycerol acyltransferase [Corchorus olitorius]
Ft6	FtPinG0606192900.01	NA	uncharacterized protein LOC110785397 [Spinacia oleracea]
Ft6	FtPinG0606193400.01	O65399/1.39E-23/E131_ARATH Glucan endo-1,3-beta-glucosidase 1 OS=Arabidopsis thaliana OX=3702 GN=At1g11820 PE=2 SV=3	glucan endo-1,3-beta-glucosidase 12-like [Chenopodium quinoa]
Ft6	FtPinG0606193600.01	Q9ZUV3/5.58E-113/IRX7_ARATH Probable glucuronoxylan glucuronosyltransferase IRX7 OS=Arabidopsis thaliana OX=3702 GN=IRX7 PE=2 SV=1	probable glucuronoxylan glucuronosyltransferase IRX7 [Manihot esculenta]
Ft6	FtPinG0606193800.01	P93046/4.36E-127/XTH31_ARATH Xyloglucan endotransglucosylase/hydrolase protein 31 OS=Arabidopsis thaliana OX=3702 GN=XTH31 PE=1 SV=2	xyloglucan endotransglucosylase/hydrolase protein 31-like [Coffea arabica]
Ft6	FtPinG0606194200.01	Q9ZT96/1.89E-147/MTEF4_ARATH Transcription termination factor MTERF4, chloroplastic OS=Arabidopsis thaliana OX=3702 GN=MTERF4 PE=1 SV=1	transcription termination factor MTERF4, chloroplastic-like [Coffea eugenioides]
Ft6	FtPinG0606194500.01	Q56WF8/5.43E-162/SCP48_ARATH Serine carboxypeptidase-like 48 OS=Arabidopsis thaliana OX=3702 GN=SCPL48 PE=2 SV=2	serine carboxypeptidase-like [Olea europaea var. sylvestris]
Ft6	FtPinG0606194700.01	P37891/0/CBP3_ORYSJ Serine carboxypeptidase 3 OS=Oryza sativa subsp. japonica OX=39947 GN=CBP3 PE=2 SV=1	PREDICTED: serine carboxypeptidase-like [Beta vulgaris subsp. vulgaris]
Ft6	FtPinG0606195000.01	Q8LE43/2.53E-34/DOF21_ARATH Dof zinc finger protein DOF2.1 OS=Arabidopsis thaliana OX=3702 GN=DOF2.1 PE=2 SV=2	PREDICTED: dof zinc finger protein DOF2.1-like [Solanum tuberosum]
Ft6	FtPinG0606195100.01	Q9Y222/1.67E-14/DMTF1_HUMAN Cyclin-D-binding Myb-like transcription factor 1 OS=Homo sapiens OX=9606 GN=DMTF1 PE=1 SV=1	DNA-binding protein REB1-like [Chenopodium quinoa]
Ft6	FtPinG0606195300.01	F4HSD4/9.96E-47/OBGM_ARATH Probable GTP-binding protein OBGM, mitochondrial OS=Arabidopsis thaliana OX=3702 GN=ATOBGM PE=2 SV=1	probable GTP-binding protein OBGM, mitochondrial [Spinacia oleracea]
Ft6	FtPinG0606195500.01	Q9Y222/8.89E-14/DMTF1_HUMAN Cyclin-D-binding Myb-like transcription factor 1 OS=Homo sapiens OX=9606 GN=DMTF1 PE=1 SV=1	hypothetical protein CICLE_v100302841mg, partial [Citrus clementina]
Ft6	FtPinG0606195700.01	Q9FPS4/1.54E-171/UBP23_ARATH Ubiquitin carboxyl-terminal hydrolase 23 OS=Arabidopsis thaliana OX=3702 GN=UBP23 PE=2 SV=2	PREDICTED: ubiquitin carboxyl-terminal hydrolase 23 isoform X2 [Vitis vinifera]
Ft6	FtPinG0606196300.01	O95628/4.32E-63/CNOT4_HUMAN CCR4-NOT transcription complex subunit 4 OS=Homo sapiens OX=9606 GN=CNOT4 PE=1 SV=3	uncharacterized protein LOC107411291 isoform X3 [Ziziphus jujuba]
Ft6	FtPinG0606196700.01	NA	PREDICTED: uncharacterized protein LOC104903119 isoform X1 [Beta vulgaris subsp. vulgaris]
Ft6	FtPinG0606197200.01	NA	hypothetical protein CK203_009131 [Vitis vinifera]
Ft6	FtPinG0606197700.01	Q8LPF3/1.46E-104/PME68_ARATH Probable pectinesterase 68 OS=Arabidopsis thaliana OX=3702 GN=PME68 PE=2 SV=1	probable pectinesterase 68 [Hevea brasiliensis]
Ft6	FtPinG0606198000.01	Q9ZQR4/0/Y2452_ARATH DUF21 domain-containing protein At2g14520 OS=Arabidopsis thaliana OX=3702 GN=CBSDUF3 PE=2 SV=2	PREDICTED: DUF21 domain-containing protein At2g14520-like [Cucumis sativus]
Ft6	FtPinG0606198200.01	O81884/0/GALDH_ARATH L-galactose dehydrogenase OS=Arabidopsis thaliana OX=3702 GN=LGALDH PE=1 SV=1	L-galactose dehydrogenase [Prunus yedoensis var. nudiflora]
Ft6	FtPinG0606198600.01	NA	hypothetical protein SOVF_137620 [Spinacia oleracea]
Ft6	FtPinG0606198700.01	Q3EC11/0/ZDHC2_ARATH Probable protein S-acyltransferase 23 OS=Arabidopsis thaliana OX=3702 GN=PAT23 PE=2 SV=2	PREDICTED: probable protein S-acyltransferase 23 isoform X2 [Nelumbo nucifera]
Ft6	FtPinG0606199300.01	Q9FLG8/0/SPNS2_ARATH Probable sphingolipid transporter spinster homolog 2 OS=Arabidopsis thaliana OX=3702 GN=At5g64500 PE=2 SV=1	probable sphingolipid transporter spinster homolog 2 [Manihot esculenta]
Ft6	FtPinG0606199800.01	NA	-
Ft6	FtPinG0606200200.01	Q0WVZ1/0/Y3330_ARATH Putative metallophosphoesterase At3g03305 OS=Arabidopsis thaliana OX=3702 GN=At3g03305 PE=2 SV=1	PREDICTED: putative metallophosphoesterase At3g03305 [Vitis vinifera]
Ft6	FtPinG0606200300.01	NA	Protein Hook 3 like [Actinidia chinensis var. chinensis]
Ft6	FtPinG0606200600.01	NA	PREDICTED: uncharacterized protein LOC105111417 [Populus euphratica]
Ft6	FtPinG0606200800.01	G7ISB0/0/FAAH_MEDTR Fatty acid amide hydrolase OS=Medicago truncatula OX=3880 GN=FAAH PE=1 SV=1	PREDICTED: fatty acid amide hydrolase [Beta vulgaris subsp. vulgaris]
Ft6	FtPinG0606200900.01	Q01899/0/HSP7M_PHAVU Heat shock 70 kDa protein, mitochondrial OS=Phaseolus vulgaris OX=3885 PE=2 SV=1	Heat shock 70 kDa protein [Spatholobus suberectus]
Ft6	FtPinG0606201400.01	Q5SLQ0/7.04E-11/RS18_THET8 30S ribosomal protein S18 OS=Thermus thermophilus (strain ATCC 27634 / DSM 579 / HB8) OX=300852 GN=rpsR PE=1 SV=3	hypothetical protein TEA_004990 [Camellia sinensis var. sinensis]
Ft6	FtPinG0606201900.01	Q9FME8/0/OPT4_ARATH Oligopeptide transporter 4 OS=Arabidopsis thaliana OX=3702 GN=OPT4 PE=1 SV=1	oligopeptide transporter 4 [Manihot esculenta]
Ft6	FtPinG0606202400.01	NA	PREDICTED: uncharacterized protein LOC104904778 isoform X1 [Beta vulgaris subsp. vulgaris]
Ft6	FtPinG0606202500.01	Q9FJK8/1.17E-27/RP8L4_ARATH Probable disease resistance RPP8-like protein 4 OS=Arabidopsis thaliana OX=3702 GN=RPP8L4 PE=2 SV=1	probable disease resistance protein At1g58602 [Chenopodium quinoa]
Ft6	FtPinG0606202700.01	NA	methyl-CpG-binding domain-containing protein 5-like [Spinacia oleracea]
Ft6	FtPinG0606202900.01	Q0WM29/0/MMSA_ARATH Methylmalonate-semialdehyde dehydrogenase [acylating], mitochondrial OS=Arabidopsis thaliana OX=3702 GN=ALDH6B2 PE=1 SV=2	PREDICTED: methylmalonate-semialdehyde dehydrogenase [acylating], mitochondrial [Beta vulgaris subsp. vulgaris]
Ft6	FtPinG0606203100.01	O82225/2.55E-83/GGP5_ARATH Gamma-glutamyl peptidase 5 OS=Arabidopsis thaliana OX=3702 GN=GGP5 PE=2 SV=1	PREDICTED: gamma-glutamyl peptidase 5 isoform X2 [Theobroma cacao]
Ft6	FtPinG0606203500.01	NA	PREDICTED: uncharacterized protein LOC104606039 [Nelumbo nucifera]
Ft6	FtPinG0606203800.01	Q8S944/0/DRP3A_ARATH Dynamin-related protein 3A OS=Arabidopsis thaliana OX=3702 GN=DRP3A PE=1 SV=2	dynamin-related protein 3A-like [Chenopodium quinoa]
Ft6	FtPinG0606203900.01	P87131/1.61E-119/CYSKL_SCHPO Cysteine synthase 2 OS=Schizosaccharomyces pombe (strain 972 / ATCC 24843) OX=284812 GN=cys12 PE=3 SV=1	Cysteine synthase [Actinidia chinensis var. chinensis]
Ft6	FtPinG0606204100.01	Q6AVK1/2.77E-46/COSA_ORYSJ Costars family protein OS=Oryza sativa subsp. japonica OX=39947 GN=Os03g0690000 PE=3 SV=1	PREDICTED: LOW QUALITY PROTEIN: costars family protein [Vitis vinifera]
Ft6	FtPinG0606204400.01	F4KDN0/2.14E-38/HEN4_ARATH KH domain-containing protein HEN4 OS=Arabidopsis thaliana OX=3702 GN=HEN4 PE=1 SV=1	KH domain-containing protein HEN4-like isoform X2 [Camellia sinensis]
Ft6	FtPinG0606204600.01	O04486/1.22E-143/RAA2A_ARATH Ras-related protein RABA2a OS=Arabidopsis thaliana OX=3702 GN=RABA2A PE=2 SV=1	ras-related protein RABA2a [Cajanus cajan]
Ft6	FtPinG0606204800.01	NA	PREDICTED: uncharacterized protein LOC103319337 [Prunus mume]
Ft6	FtPinG0606205000.01	Q94JU2/1.06E-38/WTR18_ARATH WAT1-related protein At3g28050 OS=Arabidopsis thaliana OX=3702 GN=At3g28050 PE=2 SV=1	hypothetical protein DCAR_002965 [Daucus carota subsp. sativus]
Ft6	FtPinG0606205200.01	Q9FK51/9.29E-153/AGLUP_ARATH ADP-glucose phosphorylase OS=Arabidopsis thaliana OX=3702 GN=At5g18200 PE=1 SV=1	ADP-glucose phosphorylase [Spinacia oleracea]
Ft6	FtPinG0606205600.01	Q93YW0/0/EXEC1_ARATH Protein EXECUTER 1, chloroplastic OS=Arabidopsis thaliana OX=3702 GN=EX1 PE=1 SV=1	protein EXECUTER 1, chloroplastic-like isoform X1 [Chenopodium quinoa]
Ft6	FtPinG0606206300.01	Q8W490/1.35E-174/PEPK2_ARATH Serine/threonine-protein kinase PEPKR2 OS=Arabidopsis thaliana OX=3702 GN=PEPKR2 PE=2 SV=1	PREDICTED: serine/threonine-protein kinase PEPKR2-like isoform X1 [Juglans regia]
Ft6	FtPinG0606206800.01	Q9FGB0/1.13E-19/BH145_ARATH Transcription factor bHLH145 OS=Arabidopsis thaliana OX=3702 GN=BHLH145 PE=1 SV=1	transcription factor bHLH143 [Citrus clementina]
Ft6	FtPinG0606207000.01	Q67W65/0/TAF1_ORYSJ Transcription initiation factor TFIID subunit 1 OS=Oryza sativa subsp. japonica OX=39947 GN=TAF1 PE=2 SV=1	PREDICTED: transcription initiation factor TFIID subunit 1 isoform X1 [Beta vulgaris subsp. vulgaris]
Ft6	FtPinG0606207500.01	NA	uncharacterized protein LOC110740088 [Chenopodium quinoa]
Ft6	FtPinG0606208000.01	Q94CE3/8.07E-112/BCA5_ARATH Beta carbonic anhydrase 5, chloroplastic OS=Arabidopsis thaliana OX=3702 GN=BCA5 PE=2 SV=1	PREDICTED: beta carbonic anhydrase 5, chloroplastic-like isoform X1 [Juglans regia]
Ft6	FtPinG0606208200.01	NA	DnaJ subfamily B member like [Actinidia chinensis var. chinensis]
Ft6	FtPinG0606208400.01	NA	uncharacterized protein At4g38062 [Spinacia oleracea]
Ft6	FtPinG0606208600.01	P0CB23/2.12E-84/Y4862_ARATH Uncharacterized protein At4g38062 OS=Arabidopsis thaliana OX=3702 GN=At4g38062 PE=4 SV=1	uncharacterized protein At4g38062 [Spinacia oleracea]
Ft6	FtPinG0606208800.01	NA	PREDICTED: uncharacterized protein LOC105782576 isoform X1 [Gossypium raimondii]
Ft6	FtPinG0606208900.01	Q9C813/0/DEAHD_ARATH ATP-dependent RNA helicase DEAH13 OS=Arabidopsis thaliana OX=3702 GN=FAS4 PE=2 SV=1	LOW QUALITY PROTEIN: ATP-dependent RNA helicase DEAH13-like [Camellia sinensis]
Ft6	FtPinG0606209100.01	Q84XA3/0/IMDH_VIGUN Inosine-5'-monophosphate dehydrogenase OS=Vigna unguiculata OX=3917 GN=impdh PE=1 SV=1	inosine-5'-monophosphate dehydrogenase 2-like [Spinacia oleracea]
Ft6	FtPinG0606209500.01	NA	PREDICTED: uncharacterized protein LOC104903797 isoform X1 [Beta vulgaris subsp. vulgaris]
Ft6	FtPinG0606209900.01	Q8VZT8/2.19E-51/RT11_ARATH Probable ribosomal protein S11, mitochondrial OS=Arabidopsis thaliana OX=3702 GN=NFD3 PE=1 SV=1	probable ribosomal protein S11, mitochondrial [Chenopodium quinoa]
Ft6	FtPinG0606210200.01	Q8GUP1/0/CTF77_ARATH Cleavage stimulation factor subunit 77 OS=Arabidopsis thaliana OX=3702 GN=CSTF77 PE=1 SV=1	cleavage stimulation factor subunit 77 [Camellia sinensis]
Ft6	FtPinG0606210800.01	Q6NME7/8.12E-36/TEN1_ARATH CST complex subunit TEN1 OS=Arabidopsis thaliana OX=3702 GN=TEN1 PE=1 SV=1	unnamed protein product [Coffea canephora]
Ft6	FtPinG0606211300.01	NA	hypothetical protein SOVF_055060 [Spinacia oleracea]
Ft6	FtPinG0606211600.01	Q8GUP1/0/CTF77_ARATH Cleavage stimulation factor subunit 77 OS=Arabidopsis thaliana OX=3702 GN=CSTF77 PE=1 SV=1	cleavage stimulation factor subunit 77 [Camellia sinensis]
Ft6	FtPinG0606212200.01	Q6NME7/8.12E-36/TEN1_ARATH CST complex subunit TEN1 OS=Arabidopsis thaliana OX=3702 GN=TEN1 PE=1 SV=1	unnamed protein product [Coffea canephora]
Ft6	FtPinG0606212500.01	Q9NQG5/3.38E-27/RPR1B_HUMAN Regulation of nuclear pre-mRNA domain-containing protein 1B OS=Homo sapiens OX=9606 GN=RPRD1B PE=1 SV=1	regulation of nuclear pre-mRNA domain-containing protein 2-like [Chenopodium quinoa]
Ft6	FtPinG0606213000.01	P0CB22/0/ATX2_ARATH Histone-lysine N-methyltransferase ATX2 OS=Arabidopsis thaliana OX=3702 GN=ATX2 PE=1 SV=1	histone-lysine N-methyltransferase ATX2 [Jatropha curcas]
Ft6	FtPinG0606213400.01	NA	recQ-mediated genome instability protein 1-like [Papaver somniferum]
Ft6	FtPinG0606213500.01	Q9FI44/9.06E-75/SDAF2_ARATH Succinate dehydrogenase assembly factor 2, mitochondrial OS=Arabidopsis thaliana OX=3702 GN=SDHAF2 PE=1 SV=1	PREDICTED: succinate dehydrogenase assembly factor 2, mitochondrial [Tarenaya hassleriana]
Ft6	FtPinG0606213700.01	Q54YW1/1.19E-27/ELMOA_DICDI ELMO domain-containing protein A OS=Dictyostelium discoideum OX=44689 GN=elmoA PE=1 SV=1	ELMO domain-containing protein B-like [Chenopodium quinoa]
Ft6	FtPinG0606214000.01	Q9FIX3/0/PP407_ARATH Pentatricopeptide repeat-containing protein At5g39710 OS=Arabidopsis thaliana OX=3702 GN=EMB2745 PE=2 SV=1	PREDICTED: protein DETOXIFICATION 24 [Vitis vinifera]
Ft6	FtPinG0606214400.01	Q9ZW75/0/PMTJ_ARATH Probable methyltransferase PMT19 OS=Arabidopsis thaliana OX=3702 GN=At2g43200 PE=3 SV=1	putative S-adenosyl-L-methionine-dependent methyltransferase protein [Corchorus olitorius]
Ft6	FtPinG0606214500.01	NA	putative disease resistance protein RGA1 [Chenopodium quinoa]
Ft6	FtPinG0606214700.01	NA	-
Ft6	FtPinG0606215000.01	Q6DBG8/1.19E-76/ARAD1_ARATH Probable arabinosyltransferase ARAD1 OS=Arabidopsis thaliana OX=3702 GN=ARAD1 PE=1 SV=1	probable arabinosyltransferase ARAD1 [Chenopodium quinoa]
Ft6	FtPinG0606215100.01	Q8RWM3/2.42E-157/MED27_ARATH Mediator of RNA polymerase II transcription subunit 27 OS=Arabidopsis thaliana OX=3702 GN=MED27 PE=1 SV=1	PREDICTED: mediator of RNA polymerase II transcription subunit 27 [Beta vulgaris subsp. vulgaris]
Ft6	FtPinG0606215400.01	Q8LNZ2/0/KN7B_ARATH Kinesin-like protein KIN-7B OS=Arabidopsis thaliana OX=3702 GN=KIN7B PE=1 SV=1	hypothetical protein SOVF_149650 [Spinacia oleracea]
Ft6	FtPinG0606215500.01	P13708/0/SUS_SOYBN Sucrose synthase OS=Glycine max OX=3847 GN=SS PE=1 SV=2	sucrose synthase [Chenopodium quinoa]
Ft6	FtPinG0606215800.01	NA	unnamed protein product, partial [Vitis vinifera]
Ft6	FtPinG0606216200.01	NA	unnamed protein product, partial [Vitis vinifera]
Ft6	FtPinG0606216400.01	Q40863/5.92E-31/EMB8_PICGL Embryogenesis-associated protein EMB8 OS=Picea glauca OX=3330 GN=EMB8 PE=2 SV=1	PREDICTED: uncharacterized protein LOC100249222 isoform X1 [Vitis vinifera]
Ft6	FtPinG0606216600.01	Q8H395/5.57E-36/TI10B_ORYSJ Protein TIFY 10b OS=Oryza sativa subsp. japonica OX=39947 GN=TIFY10B PE=1 SV=1	protein TIFY 10A-like [Durio zibethinus]
Ft6	FtPinG0606217200.01	Q9LMA8/8.76E-43/TI10A_ARATH Protein TIFY 10A OS=Arabidopsis thaliana OX=3702 GN=TIFY10A PE=1 SV=1	JAZ1-like protein [Vitis pseudoreticulata]
Ft6	FtPinG0606217300.01	Q9SCV5/0/BGAL7_ARATH Beta-galactosidase 7 OS=Arabidopsis thaliana OX=3702 GN=BGAL7 PE=2 SV=2	beta-galactosidase 15-like [Hevea brasiliensis]
Ft6	FtPinG0606217600.01	Q9S7L5/1.41E-47/ERF18_ARATH Ethylene-responsive transcription factor ERF018 OS=Arabidopsis thaliana OX=3702 GN=ERF018 PE=2 SV=1	PREDICTED: ethylene-responsive transcription factor ERF017 [Nicotiana attenuata]
Ft6	FtPinG0606217700.01	O65282/1.43E-124/CH20_ARATH 20 kDa chaperonin, chloroplastic OS=Arabidopsis thaliana OX=3702 GN=CPN20 PE=1 SV=2	20 kDa chaperonin, chloroplastic [Spinacia oleracea]
Ft6	FtPinG0606218000.01	Q8RYC8/0/ARFS_ARATH Auxin response factor 19 OS=Arabidopsis thaliana OX=3702 GN=ARF19 PE=1 SV=2	AUX/IAA protein [Corchorus capsularis]
Ft6	FtPinG0606218400.01	F4K5L5/0/TBL16_ARATH Protein trichome birefringence-like 16 OS=Arabidopsis thaliana OX=3702 GN=TBL16 PE=2 SV=1	protein trichome birefringence-like 16 [Coffea eugenioides]
Ft6	FtPinG0606218500.01	Q9LTS6/5.1E-69/RS16B_ARATH 30S ribosomal protein S16-2, chloroplastic/mitochondrial OS=Arabidopsis thaliana OX=3702 GN=RPS16-2 PE=1 SV=1	PREDICTED: 30S ribosomal protein S16-2, chloroplastic/mitochondrial [Beta vulgaris subsp. vulgaris]
Ft6	FtPinG0606218700.01	B9HCR2/0/MTNA_POPTR Methylthioribose-1-phosphate isomerase OS=Populus trichocarpa OX=3694 GN=POPTRDRAFT_832064 PE=3 SV=2	putative translation initiation factor related to eIF-2B alpha/beta/delta subunits (CIG2/IDI2) [Handroanthus impetiginosus]
Ft6	FtPinG0606218900.01	Q9LJI2/1.6E-167/CCX3_ARATH Cation/calcium exchanger 3 OS=Arabidopsis thaliana OX=3702 GN=CCX3 PE=2 SV=1	Sodium/calcium exchanger membrane region [Trema orientale]
Ft6	FtPinG0606219200.01	Q9ZUF7/5.96E-77/LOR6_ARATH Protein LURP-one-related 6 OS=Arabidopsis thaliana OX=3702 GN=At2g05910 PE=2 SV=1	protein LURP-one-related 6 [Ricinus communis]
Ft6	FtPinG0606219400.01	Q39261/1.49E-13/ZFP2_ARATH Zinc finger protein 2 OS=Arabidopsis thaliana OX=3702 GN=ZFP2 PE=1 SV=1	hypothetical protein BVRB_8g198690 [Beta vulgaris subsp. vulgaris]
Ft6	FtPinG0606219700.01	Q8S8S7/0/PUB34_ARATH U-box domain-containing protein 34 OS=Arabidopsis thaliana OX=3702 GN=PUB34 PE=3 SV=1	U-box domain-containing protein 34-like [Chenopodium quinoa]
Ft6	FtPinG0606220000.01	O64571/2.86E-37/UBA1C_ARATH UBP1-associated proteins 1C OS=Arabidopsis thaliana OX=3702 GN=UBA1C PE=3 SV=2	UBP1-associated proteins 1C [Vitis vinifera]
Ft6	FtPinG0606220200.01	Q93ZH2/5.64E-46/NFYA3_ARATH Nuclear transcription factor Y subunit A-3 OS=Arabidopsis thaliana OX=3702 GN=NFYA3 PE=2 SV=2	nuclear transcription factor Y subunit A-7-like [Chenopodium quinoa]
Ft6	FtPinG0606220600.01	Q38942/0/RAE1_ARATH Protein RAE1 OS=Arabidopsis thaliana OX=3702 GN=RAE1 PE=1 SV=2	hypothetical protein CEY00_Acc21206 [Actinidia chinensis var. chinensis]
Ft6	FtPinG0606220800.01	Q8L4M1/1.43E-140/THOC6_ARATH THO complex subunit 6 OS=Arabidopsis thaliana OX=3702 GN=THO6 PE=1 SV=1	PREDICTED: THO complex subunit 6 [Beta vulgaris subsp. vulgaris]
Ft6	FtPinG0606221000.01	A7XN92/0/CFM3_MAIZE CRM-domain containing factor CFM3, chloroplastic/mitochondrial OS=Zea mays OX=4577 GN=CFM3 PE=1 SV=1	PREDICTED: CRM-domain containing factor CFM3, chloroplastic/mitochondrial [Beta vulgaris subsp. vulgaris]
Ft6	FtPinG0606221200.01	Q6L4D2/7.21E-27/PM19L_ORYSJ Membrane protein PM19L OS=Oryza sativa subsp. japonica OX=39947 GN=PM19L PE=2 SV=1	uncharacterized protein LOC110601664 isoform X4 [Manihot esculenta]
Ft6	FtPinG0606221300.01	Q84WU9/0/C3H64_ARATH Zinc finger CCCH domain-containing protein 64 OS=Arabidopsis thaliana OX=3702 GN=At5g56900 PE=2 SV=1	zinc finger CCCH domain-containing protein 64-like isoform X1 [Chenopodium quinoa]
Ft6	FtPinG0606221700.01	Q8RWW0/0/ALE2_ARATH Receptor-like serine/threonine-protein kinase ALE2 OS=Arabidopsis thaliana OX=3702 GN=ALE2 PE=1 SV=1	PREDICTED: proline-rich protein 36 isoform X1 [Beta vulgaris subsp. vulgaris]
Ft6	FtPinG0606221900.01	Q9SU79/0/PAO5_ARATH Probable polyamine oxidase 5 OS=Arabidopsis thaliana OX=3702 GN=PAO5 PE=1 SV=1	probable polyamine oxidase 5 [Hevea brasiliensis]
Ft6	FtPinG0606222400.01	O14638/4.31E-85/ENPP3_HUMAN Ectonucleotide pyrophosphatase/phosphodiesterase family member 3 OS=Homo sapiens OX=9606 GN=ENPP3 PE=1 SV=2	venom phosphodiesterase 2 [Citrus clementina]
Ft6	FtPinG0606222500.01	Q8GWE6/0/EER5_ARATH Enhanced ethylene response protein 5 OS=Arabidopsis thaliana OX=3702 GN=EER5 PE=1 SV=1	enhanced ethylene response protein 5 [Manihot esculenta]
Ft6	FtPinG0606222800.01	NA	uncharacterized protein LOC110610757 isoform X2 [Manihot esculenta]
Ft6	FtPinG0606223100.01	Q9SCL2/2.06E-12/FB197_ARATH F-box protein At3g49450 OS=Arabidopsis thaliana OX=3702 GN=At3g49450 PE=2 SV=1	PREDICTED: putative F-box protein At5g50220 [Beta vulgaris subsp. vulgaris]
Ft6	FtPinG0606223500.01	Q9SCV0/0/BGA12_ARATH Beta-galactosidase 12 OS=Arabidopsis thaliana OX=3702 GN=BGAL12 PE=2 SV=1	putative beta-galactosidase [Chenopodium quinoa]
Ft6	FtPinG0606223900.01	Q94K18/9.34E-50/Y4966_ARATH Uncharacterized protein At4g29660 OS=Arabidopsis thaliana OX=3702 GN=EMB2752 PE=4 SV=1	uncharacterized protein At4g29660 [Ricinus communis]
Ft6	FtPinG0606224200.01	Q9ZUN5/2.18E-118/TET2_ARATH Tetraspanin-2 OS=Arabidopsis thaliana OX=3702 GN=TET2 PE=2 SV=1	tetraspanin-2-like [Chenopodium quinoa]
Ft6	FtPinG0606224400.01	Q9SU92/1.31E-94/PPSP3_ARATH Thiamine phosphate phosphatase-like protein OS=Arabidopsis thaliana OX=3702 GN=At4g29530 PE=1 SV=1	serine acetyltransferase 5 [Vigna unguiculata]
Ft6	FtPinG0606224600.01	Q9FJT7/0/NDL1_ARATH Protein NDL1 OS=Arabidopsis thaliana OX=3702 GN=NDL1 PE=1 SV=1	pollen-specific protein SF21-like isoform X1 [Chenopodium quinoa]
Ft6	FtPinG0606225000.01	NA	PREDICTED: 3-hydroxyisobutyryl-CoA hydrolase-like protein 3, mitochondrial isoform X1 [Beta vulgaris subsp. vulgaris]
Ft6	FtPinG0606225100.01	NA	PREDICTED: uncharacterized protein LOC104883680 [Beta vulgaris subsp. vulgaris]
Ft6	FtPinG0606225300.01	Q9XG80/3.15E-43/PLA21_ORYSJ Probable phospholipase A2 homolog 1 OS=Oryza sativa subsp. japonica OX=39947 GN=PLA2-I PE=2 SV=1	PREDICTED: probable phospholipase A2 homolog 1 [Beta vulgaris subsp. vulgaris]
Ft6	FtPinG0606225600.01	Q9AXQ8/0/DHYS_DIACA Deoxyhypusine synthase OS=Dianthus caryophyllus OX=3570 GN=DHS PE=2 SV=1	deoxyhypusine synthase-like isoform X1 [Chenopodium quinoa]
Ft6	FtPinG0606225800.01	P40392/1.49E-133/RIC1_ORYSJ Ras-related protein RIC1 OS=Oryza sativa subsp. japonica OX=39947 GN=RIC1 PE=2 SV=2	PREDICTED: GTP-binding protein YPTM2 [Beta vulgaris subsp. vulgaris]
Ft6	FtPinG0606226000.01	Q9FJT8/3.62E-158/HATB_ARATH Histone acetyltransferase type B catalytic subunit OS=Arabidopsis thaliana OX=3702 GN=HAG2 PE=2 SV=1	PREDICTED: histone acetyltransferase type B catalytic subunit [Beta vulgaris subsp. vulgaris]
Ft6	FtPinG0606226100.01	Q9FJT9/0/PQQL_ARATH Zinc protease PQQL-like OS=Arabidopsis thaliana OX=3702 GN=At5g56730 PE=1 SV=1	PREDICTED: zinc protease PQQL-like isoform X1 [Vitis vinifera]
Ft6	FtPinG0606226300.01	Q9M573/6.36E-71/RL31_PERFR 60S ribosomal protein L31 OS=Perilla frutescens OX=48386 GN=RPL31 PE=2 SV=1	60S ribosomal protein L31 [Spinacia oleracea]
Ft6	FtPinG0606226600.01	NA	60S ribosomal protein L31 [Spinacia oleracea]
Ft6	FtPinG0606226800.01	NA	uncharacterized protein LOC112039701 [Quercus suber]
Ft6	FtPinG0606227000.01	Q9FJT9/0/PQQL_ARATH Zinc protease PQQL-like OS=Arabidopsis thaliana OX=3702 GN=At5g56730 PE=1 SV=1	PREDICTED: zinc protease PQQL-like [Beta vulgaris subsp. vulgaris]
Ft6	FtPinG0606227200.01	Q9FJT9/4.23E-123/PQQL_ARATH Zinc protease PQQL-like OS=Arabidopsis thaliana OX=3702 GN=At5g56730 PE=1 SV=1	zinc protease PQQL-like isoform X1 [Chenopodium quinoa]
Ft6	FtPinG0606227400.01	Q9M0G2/2.67E-78/C3H49_ARATH Zinc finger CCCH domain-containing protein 49 OS=Arabidopsis thaliana OX=3702 GN=At4g29190 PE=2 SV=1	zinc finger CCCH domain-containing protein 20-like [Quercus suber]
Ft6	FtPinG0606227600.01	O64614/3.85E-131/YIP4A_ARATH Protein YIP4a OS=Arabidopsis thaliana OX=3702 GN=YIP4A PE=1 SV=1	PREDICTED: protein YIPF6 homolog [Cucumis melo]
Ft6	FtPinG0606227700.01	NA	-
Ft6	FtPinG0606228000.01	Q9FKM7/1.75E-39/IAA33_ARATH Auxin-responsive protein IAA33 OS=Arabidopsis thaliana OX=3702 GN=IAA33 PE=1 SV=1	AUX_IAA domain-containing protein [Cephalotus follicularis]
Ft6	FtPinG0606228200.01	A0A2U1LIM9/0/NCPR1_ARTAN NADPH--cytochrome P450 reductase 1 OS=Artemisia annua OX=35608 GN=CPR1 PE=1 SV=2	PREDICTED: NADPH--cytochrome P450 reductase [Vitis vinifera]
Ft6	FtPinG0606228600.01	Q8LFJ8/3.96E-62/RFA2B_ARATH Replication protein A 32 kDa subunit B OS=Arabidopsis thaliana OX=3702 GN=RPA2B PE=2 SV=1	PREDICTED: replication protein A 32 kDa subunit A [Nelumbo nucifera]
Ft6	FtPinG0606229100.01	Q8VWJ1/3.03E-177/HPT1_ARATH Homogentisate phytyltransferase 1, chloroplastic OS=Arabidopsis thaliana OX=3702 GN=HPT1 PE=1 SV=1	homogentisate phytyltransferase 1, chloroplastic [Spinacia oleracea]
Ft6	FtPinG0606229500.01	Q8VWJ1/6.67E-60/HPT1_ARATH Homogentisate phytyltransferase 1, chloroplastic OS=Arabidopsis thaliana OX=3702 GN=HPT1 PE=1 SV=1	homogentisate phytyltransferase 1, chloroplastic [Spinacia oleracea]
Ft6	FtPinG0606229700.01	NA	-
Ft6	FtPinG0606229900.01	Q03194/0/PMA4_NICPL Plasma membrane ATPase 4 OS=Nicotiana plumbaginifolia OX=4092 GN=PMA4 PE=2 SV=1	plasma membrane ATPase 4 [Fagopyrum tataricum]
Ft6	FtPinG0606230200.01	Q40784/1.03E-170/AAPC_CENCI Putative glucose-6-phosphate 1-epimerase OS=Cenchrus ciliaris OX=35872 PE=2 SV=1	Glucose-6-phosphate 1-epimerase [Trema orientale]
Ft6	FtPinG0606230400.01	O65570/0/VILI4_ARATH Villin-4 OS=Arabidopsis thaliana OX=3702 GN=VLN4 PE=1 SV=1	villin-4-like [Durio zibethinus]
Ft6	FtPinG0606231000.01	NA	PREDICTED: ribosomal RNA processing protein 1 homolog [Beta vulgaris subsp. vulgaris]
Ft6	FtPinG0606231100.01	Q9ZVI9/0/PECT1_ARATH Ethanolamine-phosphate cytidylyltransferase OS=Arabidopsis thaliana OX=3702 GN=PECT1 PE=1 SV=1	ethanolamine-phosphate cytidylyltransferase-like [Chenopodium quinoa]
Ft6	FtPinG0606231300.01	Q84TI7/2.14E-149/HKT1_ARATH Sodium transporter HKT1 OS=Arabidopsis thaliana OX=3702 GN=HKT1 PE=1 SV=1	PREDICTED: probable cation transporter HKT6 [Beta vulgaris subsp. vulgaris]
Ft6	FtPinG0606231500.01	Q84WM7/7.38E-134/PPME1_ARATH Pectinesterase PPME1 OS=Arabidopsis thaliana OX=3702 GN=PPME1 PE=1 SV=1	pectinesterase 1-like [Coffea arabica]
Ft6	FtPinG0606231700.01	O64471/3.04E-100/MTX_ARATH Mitochondrial outer membrane import complex protein METAXIN OS=Arabidopsis thaliana OX=3702 GN=MTX1 PE=1 SV=1	hypothetical protein EJD97_025518 [Solanum chilense]
Ft6	FtPinG0606231900.01	O81755/2.27E-109/PER48_ARATH Putative Peroxidase 48 OS=Arabidopsis thaliana OX=3702 GN=PER48 PE=3 SV=3	PREDICTED: putative Peroxidase 48 [Nicotiana tabacum]
Ft6	FtPinG0606232200.01	NA	-
Ft6	FtPinG0606232400.01	NA	photosystem II cytochrome b559 alpha subunit (chloroplast) [Hansenia weberbaueriana]
Ft6	FtPinG0606232600.01	A8SEB6/8.7E-44/CYF_CERDE Cytochrome f OS=Ceratophyllum demersum OX=4428 GN=petA PE=3 SV=1	cytochrome f [Fagopyrum esculentum subsp. ancestrale]
Ft6	FtPinG0606232800.01	Q0ZJ08/2.78E-46/CEMA_VITVI Chloroplast envelope membrane protein OS=Vitis vinifera OX=29760 GN=cemA PE=3 SV=1	envelope membrane protein [Fagopyrum esculentum subsp. ancestrale]
Ft6	FtPinG0606232900.01	Q9SQI3/0/FATB_GOSHI Palmitoyl-acyl carrier protein thioesterase, chloroplastic OS=Gossypium hirsutum OX=3635 GN=FATB1 PE=1 SV=1	PREDICTED: palmitoyl-acyl carrier protein thioesterase, chloroplastic [Beta vulgaris subsp. vulgaris]
Ft6	FtPinG0606233400.01	Q0WP96/3.8E-142/PGR_ARATH Protein PGR OS=Arabidopsis thaliana OX=3702 GN=PGR PE=2 SV=1	hypothetical protein CISIN_1g023093mg [Citrus sinensis]
Ft6	FtPinG0606233600.01	Q0WP96/3.31E-53/PGR_ARATH Protein PGR OS=Arabidopsis thaliana OX=3702 GN=PGR PE=2 SV=1	protein PGR isoform X1 [Ziziphus jujuba]
Ft6	FtPinG0606234000.01	Q66HC1/7.65E-16/TDRD3_RAT Tudor domain-containing protein 3 OS=Rattus norvegicus OX=10116 GN=Tdrd3 PE=1 SV=1	Tudor domain-containing protein [Actinidia chinensis var. chinensis]
Ft6	FtPinG0606234100.01	Q39103/3.83E-61/G3OX1_ARATH Gibberellin 3-beta-dioxygenase 1 OS=Arabidopsis thaliana OX=3702 GN=GA3OX1 PE=1 SV=2	gibberellin 3-beta-dioxygenase 3 [Quercus suber]
Ft6	FtPinG0606234600.01	Q9FUY2/0/LEUNG_ARATH Transcriptional corepressor LEUNIG OS=Arabidopsis thaliana OX=3702 GN=LUG PE=1 SV=2	transcriptional corepressor LEUNIG-like isoform X2 [Spinacia oleracea]
Ft6	FtPinG0606234800.01	NA	-
Ft6	FtPinG0606235000.01	Q9FUY2/0/LEUNG_ARATH Transcriptional corepressor LEUNIG OS=Arabidopsis thaliana OX=3702 GN=LUG PE=1 SV=2	transcriptional corepressor LEUNIG-like isoform X2 [Spinacia oleracea]
Ft6	FtPinG0606235600.01	Q1EBV7/1.72E-172/BASS2_ARATH Sodium/pyruvate cotransporter BASS2, chloroplastic OS=Arabidopsis thaliana OX=3702 GN=BASS2 PE=1 SV=1	PREDICTED: sodium/pyruvate cotransporter BASS2, chloroplastic [Nicotiana attenuata]
Ft6	FtPinG0606235800.01	F4JV59/0/CABIN_ARATH Calcineurin-binding protein 1 OS=Arabidopsis thaliana OX=3702 GN=CABIN1 PE=1 SV=1	unnamed protein product, partial [Vitis vinifera]
Ft6	FtPinG0606236000.01	F4JV59/0/CABIN_ARATH Calcineurin-binding protein 1 OS=Arabidopsis thaliana OX=3702 GN=CABIN1 PE=1 SV=1	uncharacterized protein LOC112003428 [Quercus suber]
Ft6	FtPinG0606236100.01	NA	-
Ft6	FtPinG0606236300.01	O48788/0/Y2267_ARATH Probable inactive receptor kinase At2g26730 OS=Arabidopsis thaliana OX=3702 GN=At2g26730 PE=1 SV=1	PREDICTED: probable inactive receptor kinase At2g26730 [Vitis vinifera]
Ft6	FtPinG0606236800.01	Q39231/0/SUC2_ARATH Sucrose transport protein SUC2 OS=Arabidopsis thaliana OX=3702 GN=SUC2 PE=1 SV=2	PREDICTED: sucrose transport protein SUC2-like [Beta vulgaris subsp. vulgaris]
Ft6	FtPinG0606236900.01	Q40374/1E-60/PR1_MEDTR Pathogenesis-related protein PR-1 OS=Medicago truncatula OX=3880 GN=PR-1 PE=2 SV=1	PREDICTED: pathogenesis-related protein 1-like [Camelina sativa]
Ft6	FtPinG0606237100.01	A2SY66/3.43E-89/VICHY_VICSN Vicianin hydrolase (Fragment) OS=Vicia sativa subsp. nigra OX=3909 PE=1 SV=1	vicianin hydrolase-like [Quercus suber]
Ft6	FtPinG0606237300.01	A2SY66/0/VICHY_VICSN Vicianin hydrolase (Fragment) OS=Vicia sativa subsp. nigra OX=3909 PE=1 SV=1	vicianin hydrolase-like isoform X1 [Quercus suber]
Ft6	FtPinG0606237500.01	Q8S3N1/0/SINA5_ARATH E3 ubiquitin-protein ligase SINAT5 OS=Arabidopsis thaliana OX=3702 GN=SINAT5 PE=1 SV=2	E3 ubiquitin-protein ligase SINAT5-like [Ziziphus jujuba]
Ft6	FtPinG0606237800.01	NA	hypothetical protein L195_g028503 [Trifolium pratense]
Ft6	FtPinG0606237900.01	W8JMU7/4.18E-158/CYQ32_CATRO Cytochrome P450 81Q32 OS=Catharanthus roseus OX=4058 GN=CYP81Q32 PE=2 SV=1	cytochrome P450 81B80 [Fallopia sachalinensis]
Ft6	FtPinG0606238100.01	W8JMU7/4.32E-170/CYQ32_CATRO Cytochrome P450 81Q32 OS=Catharanthus roseus OX=4058 GN=CYP81Q32 PE=2 SV=1	cytochrome P450 81B80 [Fallopia sachalinensis]
Ft6	FtPinG0606238300.01	NA	uncharacterized protein LOC110736686 [Chenopodium quinoa]
Ft6	FtPinG0606238500.01	P05050/3.44E-21/ALKB_ECOLI Alpha-ketoglutarate-dependent dioxygenase AlkB OS=Escherichia coli (strain K12) OX=83333 GN=alkB PE=1 SV=1	DNA oxidative demethylase [Handroanthus impetiginosus]
Ft6	FtPinG0606238800.01	Q8RWZ5/2.78E-88/SD25_ARATH G-type lectin S-receptor-like serine/threonine-protein kinase SD2-5 OS=Arabidopsis thaliana OX=3702 GN=SD25 PE=1 SV=1	receptor-like kinase TMK4 [Chenopodium quinoa]
Ft6	FtPinG0606239000.01	Q9LK43/5.76E-27/TMK4_ARATH Receptor-like kinase TMK4 OS=Arabidopsis thaliana OX=3702 GN=TMK4 PE=1 SV=1	receptor-like kinase TMK4 [Ziziphus jujuba]
Ft6	FtPinG0606239100.01	W8JMU7/1.58E-40/CYQ32_CATRO Cytochrome P450 81Q32 OS=Catharanthus roseus OX=4058 GN=CYP81Q32 PE=2 SV=1	cytochrome P450 81B80 [Fallopia sachalinensis]
Ft6	FtPinG0606239700.01	W8JMU7/1.01E-95/CYQ32_CATRO Cytochrome P450 81Q32 OS=Catharanthus roseus OX=4058 GN=CYP81Q32 PE=2 SV=1	cytochrome P450 81B80 [Fallopia sachalinensis]
Ft6	FtPinG0606240200.01	NA	ubiquitin carboxyl-terminal hydrolase 17 [Herrania umbratica]
Ft6	FtPinG0606240300.01	NA	-
Ft6	FtPinG0606240700.01	Q7XA39/1.55E-117/RGA4_SOLBU Putative disease resistance protein RGA4 OS=Solanum bulbocastanum OX=147425 GN=RGA4 PE=2 SV=1	PREDICTED: putative disease resistance protein RGA3 [Beta vulgaris subsp. vulgaris]
Ft6	FtPinG0606240900.01	Q7XA39/1.54E-49/RGA4_SOLBU Putative disease resistance protein RGA4 OS=Solanum bulbocastanum OX=147425 GN=RGA4 PE=2 SV=1	PREDICTED: putative disease resistance protein RGA3 [Beta vulgaris subsp. vulgaris]
Ft6	FtPinG0606241100.01	Q7XA39/1.38E-12/RGA4_SOLBU Putative disease resistance protein RGA4 OS=Solanum bulbocastanum OX=147425 GN=RGA4 PE=2 SV=1	putative disease resistance protein RGA3 isoform X1 [Rosa chinensis]
Ft6	FtPinG0606241300.01	Q9T0A0/0/LACS4_ARATH Long chain acyl-CoA synthetase 4 OS=Arabidopsis thaliana OX=3702 GN=LACS4 PE=2 SV=1	PREDICTED: long chain acyl-CoA synthetase 4 [Beta vulgaris subsp. vulgaris]
Ft6	FtPinG0606241600.01	NA	uncharacterized protein LOC105175635 isoform X1 [Sesamum indicum]
Ft6	FtPinG0606241800.01	NA	uncharacterized protein LOC114317316 isoform X2 [Camellia sinensis]
Ft6	FtPinG0606241900.01	Q9M313/1.64E-63/ATL68_ARATH RING-H2 finger protein ATL68 OS=Arabidopsis thaliana OX=3702 GN=ATL68 PE=2 SV=1	hypothetical protein CDL12_07145 [Handroanthus impetiginosus]
Ft6	FtPinG0606242200.01	Q8VYU6/0/GOGC4_ARATH Golgin candidate 4 OS=Arabidopsis thaliana OX=3702 GN=GC4 PE=2 SV=1	putative Structural maintenance of chromosome 1 protein [Corchorus capsularis]
Ft6	FtPinG0606242500.01	NA	auxilin-like protein [Trifolium pratense]
Ft6	FtPinG0606242700.01	NA	NTF2-like domain containing protein [Trema orientale]
Ft6	FtPinG0606242900.01	Q8S8M5/7.58E-108/ABIL1_ARATH Protein ABIL1 OS=Arabidopsis thaliana OX=3702 GN=ABIL1 PE=1 SV=1	protein ABIL1-like [Chenopodium quinoa]
Ft6	FtPinG0606243100.01	O82345/2.98E-55/BAG6_ARATH BAG family molecular chaperone regulator 6 OS=Arabidopsis thaliana OX=3702 GN=BAG6 PE=1 SV=1	BAG family molecular chaperone regulator 6-like [Chenopodium quinoa]
Ft6	FtPinG0606243300.01	NA	PREDICTED: uncharacterized protein LOC103497678 [Cucumis melo]
Ft6	FtPinG0606243500.01	NA	uncharacterized protein LOC114260790 [Camellia sinensis]
Ft6	FtPinG0606243800.01	Q9M153/1.01E-163/GDL61_ARATH GDSL esterase/lipase At4g01130 OS=Arabidopsis thaliana OX=3702 GN=At4g01130 PE=2 SV=1	PREDICTED: GDSL esterase/lipase At4g01130 [Theobroma cacao]
Ft6	FtPinG0606244100.01	P35131/1.63E-100/UBC8_ARATH Ubiquitin-conjugating enzyme E2 8 OS=Arabidopsis thaliana OX=3702 GN=UBC8 PE=1 SV=1	hypothetical protein D5086_0000056050 [Populus alba]
Ft6	FtPinG0606244300.01	Q9SKD9/5.05E-35/WRK46_ARATH Probable WRKY transcription factor 46 OS=Arabidopsis thaliana OX=3702 GN=WRKY46 PE=1 SV=1	WRKY transcription factor [Fagopyrum tataricum]
Ft6	FtPinG0606244500.01	NA	-
Ft6	FtPinG0606244800.01	NA	uncharacterized protein LOC112175985 [Rosa chinensis]
Ft6	FtPinG0606245200.01	Q9SAB5/1.38E-11/FBLK2_ARATH Putative F-box/LRR-repeat/kelch-repeat protein At1g11620 OS=Arabidopsis thaliana OX=3702 GN=At1g11620 PE=4 SV=1	PREDICTED: putative F-box protein At5g50220 [Beta vulgaris subsp. vulgaris]
Ft6	FtPinG0606245400.01	Q9XGA1/1.98E-142/KPRS4_SPIOL Ribose-phosphate pyrophosphokinase 4 OS=Spinacia oleracea OX=3562 GN=PRS4 PE=2 SV=1	Ribose-phosphate pyrophosphokinase [Actinidia chinensis var. chinensis]
Ft6	FtPinG0606245600.01	A0A1J6KGJ9/0/JAR4_NICAT Jasmonoyl--L-amino acid synthetase JAR4 OS=Nicotiana attenuata OX=49451 GN=JAR4 PE=1 SV=1	PREDICTED: jasmonic acid-amido synthetase JAR1-like [Juglans regia]
Ft6	FtPinG0606245800.01	Q39024/0/MPK4_ARATH Mitogen-activated protein kinase 4 OS=Arabidopsis thaliana OX=3702 GN=MPK4 PE=1 SV=2	mitogen-activated protein kinase homolog MMK2 [Arachis duranensis]
Ft6	FtPinG0606246000.01	P92949/0/FRO2_ARATH Ferric reduction oxidase 2 OS=Arabidopsis thaliana OX=3702 GN=FRO2 PE=1 SV=2	ferric reduction oxidase 2 [Morus notabilis]
Ft6	FtPinG0606246700.01	Q9LYU7/1.41E-158/CRN_ARATH Inactive leucine-rich repeat receptor-like protein kinase CORYNE OS=Arabidopsis thaliana OX=3702 GN=CRN PE=1 SV=1	PREDICTED: inactive leucine-rich repeat receptor-like protein kinase CORYNE [Beta vulgaris subsp. vulgaris]
Ft6	FtPinG0606246900.01	B1AWJ5/4.71E-13/TMM8B_MOUSE Transmembrane protein 8B OS=Mus musculus OX=10090 GN=Tmem8b PE=2 SV=1	uncharacterized protein LOC107432962 isoform X2 [Ziziphus jujuba]
Ft6	FtPinG0606247100.01	Q84JT7/8.58E-72/ARID1_ARATH AT-rich interactive domain-containing protein 1 OS=Arabidopsis thaliana OX=3702 GN=ARID1 PE=2 SV=1	AT-rich interactive domain-containing protein 1-like [Chenopodium quinoa]
Ft6	FtPinG0606247300.01	NA	PREDICTED: uncharacterized protein LOC104887231 [Beta vulgaris subsp. vulgaris]
Ft6	FtPinG0606247900.01	Q03685/0/BIP5_TOBAC Luminal-binding protein 5 OS=Nicotiana tabacum OX=4097 GN=BIP5 PE=2 SV=1	luminal-binding protein 4-like [Chenopodium quinoa]
Ft6	FtPinG0606248200.01	Q0WMJ8/0/SIPL4_ARATH Signal peptide peptidase-like 4 OS=Arabidopsis thaliana OX=3702 GN=SPPL4 PE=2 SV=1	signal peptide peptidase-like 4 [Chenopodium quinoa]
Ft6	FtPinG0606248400.01	Q8GUH1/4.7E-174/PUB33_ARATH U-box domain-containing protein 33 OS=Arabidopsis thaliana OX=3702 GN=PUB33 PE=2 SV=2	U-box domain-containing protein 33-like [Spinacia oleracea]
Ft6	FtPinG0606248500.01	NA	-
Ft6	FtPinG0606248800.01	Q8GUH1/2.69E-156/PUB33_ARATH U-box domain-containing protein 33 OS=Arabidopsis thaliana OX=3702 GN=PUB33 PE=2 SV=2	Serine/threonine-protein kinase [Actinidia chinensis var. chinensis]
Ft6	FtPinG0606249000.01	NA	-
Ft6	FtPinG0606249100.01	NA	ankyrin repeat-containing protein ITN1-like [Chenopodium quinoa]
Ft6	FtPinG0606249500.01	O80834/2.97E-67/AHL9_ARATH AT-hook motif nuclear-localized protein 9 OS=Arabidopsis thaliana OX=3702 GN=AHL9 PE=2 SV=1	AT-hook motif nuclear-localized protein 9 [Jatropha curcas]
Ft6	FtPinG0606249700.01	P30175/9.67E-82/ADF_LILLO Actin-depolymerizing factor OS=Lilium longiflorum OX=4690 PE=2 SV=1	actin-depolymerizing factor 7-like [Quercus suber]
Ft6	FtPinG0606249900.01	Q58FX0/1.05E-12/BAP2_ARATH BON1-associated protein 2 OS=Arabidopsis thaliana OX=3702 GN=BAP2 PE=1 SV=1	hypothetical protein CDL12_05296 [Handroanthus impetiginosus]
Ft6	FtPinG0606250100.01	O22193/6.48E-13/PUB4_ARATH U-box domain-containing protein 4 OS=Arabidopsis thaliana OX=3702 GN=PUB4 PE=1 SV=3	protein CELLULOSE SYNTHASE INTERACTIVE 3-like [Olea europaea var. sylvestris]
Ft6	FtPinG0606250500.01	Q9LQ73/9.96E-148/PX11C_ARATH Peroxisomal membrane protein 11C OS=Arabidopsis thaliana OX=3702 GN=PEX11C PE=1 SV=1	peroxisomal membrane protein 11C [Manihot esculenta]
Ft6	FtPinG0606250700.01	P48528/0/PPX2_ARATH Serine/threonine-protein phosphatase PP-X isozyme 2 OS=Arabidopsis thaliana OX=3702 GN=PPX2 PE=2 SV=2	PREDICTED: serine/threonine-protein phosphatase PP-X isozyme 2 [Nicotiana tomentosiformis]
Ft6	FtPinG0606251100.01	Q9C9V6/2.29E-31/Y1790_ARATH BTB/POZ domain-containing protein At1g67900 OS=Arabidopsis thaliana OX=3702 GN=At1g67900 PE=1 SV=1	BTB/POZ domain-containing protein [Spatholobus suberectus]
Ft6	FtPinG0606251300.01	NA	-
Ft6	FtPinG0606251600.01	NA	PREDICTED: potassium channel SKOR-like isoform X1 [Beta vulgaris subsp. vulgaris]
Ft6	FtPinG0606251800.01	Q9FLP0/0/MA651_ARATH 65-kDa microtubule-associated protein 1 OS=Arabidopsis thaliana OX=3702 GN=MAP65-1 PE=1 SV=1	PREDICTED: LOW QUALITY PROTEIN: 65-kDa microtubule-associated protein 1-like [Vitis vinifera]
Ft6	FtPinG0606252000.01	NA	uncharacterized protein LOC7478701 [Populus trichocarpa]
Ft6	FtPinG0606252500.01	NA	uncharacterized protein LOC110723912 isoform X2 [Chenopodium quinoa]
Ft6	FtPinG0606252800.01	NA	rab3 GTPase-activating protein catalytic subunit-like isoform X1 [Malus domestica]
Ft6	FtPinG0606253000.01	Q9FIA1/2.21E-100/GDL87_ARATH GDSL esterase/lipase At5g55050 OS=Arabidopsis thaliana OX=3702 GN=At5g55050 PE=2 SV=1	GDSL esterase/lipase At5g55050-like [Quercus suber]
Ft6	FtPinG0606253300.01	NA	PREDICTED: serine/threonine-protein kinase GRIK2 isoform X1 [Vitis vinifera]
Ft6	FtPinG0606253700.01	NA	uncharacterized protein LOC111378748 [Olea europaea var. sylvestris]
Ft6	FtPinG0606253900.01	NA	PREDICTED: uncharacterized protein LOC104891897 [Beta vulgaris subsp. vulgaris]
Ft6	FtPinG0606254700.01	Q9SK32/4.12E-13/MAIL1_ARATH Protein MAIN-LIKE 1 OS=Arabidopsis thaliana OX=3702 GN=MAIL1 PE=1 SV=1	hypothetical protein SOVF_050250 [Spinacia oleracea]
Ft6	FtPinG0606255000.01	Q43793/0/G6PDC_TOBAC Glucose-6-phosphate 1-dehydrogenase, chloroplastic OS=Nicotiana tabacum OX=4097 PE=2 SV=1	PREDICTED: glucose-6-phosphate 1-dehydrogenase, chloroplastic isoform X1 [Vitis vinifera]
Ft6	FtPinG0606255100.01	NA	-
Ft6	FtPinG0606255300.01	NA	ubiquinone biosynthesis O-methyltransferase, mitochondrial-like isoform X1 [Ziziphus jujuba]
Ft6	FtPinG0606255500.01	O49354/6.61E-16/COQ3_ARATH Ubiquinone biosynthesis O-methyltransferase, mitochondrial OS=Arabidopsis thaliana OX=3702 GN=COQ3 PE=1 SV=2	PREDICTED: ubiquinone biosynthesis O-methyltransferase, mitochondrial [Daucus carota subsp. sativus]
Ft6	FtPinG0606255800.01	Q8S8F9/3.18E-87/NIC1_ARATH Nicotinamidase 1 OS=Arabidopsis thaliana OX=3702 GN=NIC1 PE=1 SV=1	nicotinamidase 1-like [Chenopodium quinoa]
Ft6	FtPinG0606255900.01	Q6FWI1/7.15E-32/GYP7_CANGA GTPase-activating protein GYP7 OS=Candida glabrata (strain ATCC 2001 / CBS 138 / JCM 3761 / NBRC 0622 / NRRL Y-65) OX=284593 GN=GYP7 PE=3 SV=1	TBC1 domain family member 17-like [Quercus suber]
Ft6	FtPinG0606256400.01	Q8H159/0/UBQ10_ARATH Polyubiquitin 10 OS=Arabidopsis thaliana OX=3702 GN=UBQ10 PE=2 SV=2	PREDICTED: polyubiquitin [Gossypium raimondii]
Ft6	FtPinG0606256500.01	Q6EU14/0/AGO1A_ORYSJ Protein argonaute 1A OS=Oryza sativa subsp. japonica OX=39947 GN=AGO1A PE=2 SV=1	protein argonaute 1 [Spinacia oleracea]
Ft6	FtPinG0606256800.01	Q6YW46/0/EF1G2_ORYSJ Elongation factor 1-gamma 2 OS=Oryza sativa subsp. japonica OX=39947 GN=Os02g0220500 PE=2 SV=2	elongation factor 1-gamma-like [Spinacia oleracea]
Ft6	FtPinG0606257000.01	Q6YW46/0/EF1G2_ORYSJ Elongation factor 1-gamma 2 OS=Oryza sativa subsp. japonica OX=39947 GN=Os02g0220500 PE=2 SV=2	PREDICTED: elongation factor 1-gamma-like [Juglans regia]
Ft6	FtPinG0606257200.01	Q6YW46/0/EF1G2_ORYSJ Elongation factor 1-gamma 2 OS=Oryza sativa subsp. japonica OX=39947 GN=Os02g0220500 PE=2 SV=2	elongation factor 1-gamma-like [Chenopodium quinoa]
Ft6	FtPinG0606257400.01	Q9ZQI7/0/ALD1_ARATH Aminotransferase ALD1, chloroplastic OS=Arabidopsis thaliana OX=3702 GN=ALD1 PE=1 SV=2	PREDICTED: aminotransferase ALD1-like isoform X1 [Prunus mume]
Ft6	FtPinG0606257700.01	Q8VYN9/2.85E-19/PHO32_ARATH Universal stress protein PHOS32 OS=Arabidopsis thaliana OX=3702 GN=PHOS32 PE=1 SV=1	PREDICTED: universal stress protein PHOS32 [Beta vulgaris subsp. vulgaris]
Ft6	FtPinG0606258800.01	Q1G3I2/3.93E-11/MIP1A_ARATH B-box domain protein 30 OS=Arabidopsis thaliana OX=3702 GN=MIP1A PE=1 SV=1	PREDICTED: putative zinc finger protein CONSTANS-LIKE 11 [Erythranthe guttata]
Ft6	FtPinG0606259000.01	Q42064/1.07E-172/RL83_ARATH 60S ribosomal protein L8-3 OS=Arabidopsis thaliana OX=3702 GN=RPL8C PE=2 SV=2	hypothetical protein M569_07621, partial [Genlisea aurea]
Ft6	FtPinG0606259100.01	Q8VYD9/9.09E-129/CAF1M_ARATH CRS2-associated factor 1, mitochondrial OS=Arabidopsis thaliana OX=3702 GN=At4g31010 PE=2 SV=1	CRS2-associated factor 1, mitochondrial [Prunus persica]
Ft6	FtPinG0606259300.01	NA	-
Ft6	FtPinG0606259500.01	F4I9E1/3.68E-34/NFD4_ARATH Protein NUCLEAR FUSION DEFECTIVE 4 OS=Arabidopsis thaliana OX=3702 GN=NFD4 PE=3 SV=1	Nodulin-like protein [Corchorus capsularis]
Ft6	FtPinG0606259700.01	P29503/1.11E-11/NEUR_DROME Protein neuralized OS=Drosophila melanogaster OX=7227 GN=neur PE=1 SV=2	Zinc finger, RING/FYVE/PHD-type [Corchorus olitorius]
Ft6	FtPinG0606259900.01	NA	cyclin-dependent protein kinase inhibitor SMR1-like [Cucurbita pepo subsp. pepo]
Ft6	FtPinG0606260200.01	Q9FUS9/7.91E-72/GSTUI_ARATH Glutathione S-transferase U18 OS=Arabidopsis thaliana OX=3702 GN=GSTU18 PE=2 SV=1	glutathione S-transferase U51 [Populus euphratica]
Ft6	FtPinG0606260600.01	Q8L960/2.56E-150/SVR1_ARATH Putative ribosomal large subunit pseudouridine synthase SVR1, chloroplastic OS=Arabidopsis thaliana OX=3702 GN=SVR1 PE=1 SV=1	PREDICTED: uncharacterized RNA pseudouridine synthase aq_1464-like [Gossypium hirsutum]
Ft6	FtPinG0606260800.01	NA	uncharacterized protein LOC110732927 [Chenopodium quinoa]
Ft6	FtPinG0606261000.01	Q8VZ40/0/PUB14_ARATH U-box domain-containing protein 14 OS=Arabidopsis thaliana OX=3702 GN=PUB14 PE=1 SV=1	hypothetical protein SOVF_135140 [Spinacia oleracea]
Ft6	FtPinG0606261300.01	F4IUW3/0/AVT1C_ARATH Amino acid transporter AVT1C OS=Arabidopsis thaliana OX=3702 GN=AVT1C PE=1 SV=1	PREDICTED: vacuolar amino acid transporter 1 isoform X2 [Theobroma cacao]
Ft6	FtPinG0606261600.01	Q9ZV06/2.61E-101/NATAL_ARATH Probable acetyltransferase NATA1-like OS=Arabidopsis thaliana OX=3702 GN=At2g39020 PE=2 SV=1	probable acetyltransferase NATA1-like [Hevea brasiliensis]
Ft6	FtPinG0606262000.01	Q9ZV06/3.63E-69/NATAL_ARATH Probable acetyltransferase NATA1-like OS=Arabidopsis thaliana OX=3702 GN=At2g39020 PE=2 SV=1	probable acetyltransferase NATA1-like [Jatropha curcas]
Ft6	FtPinG0606262200.01	Q9ZV06/6.87E-66/NATAL_ARATH Probable acetyltransferase NATA1-like OS=Arabidopsis thaliana OX=3702 GN=At2g39020 PE=2 SV=1	probable acetyltransferase NATA1-like [Manihot esculenta]
Ft6	FtPinG0606262400.01	Q9ZV06/3.52E-80/NATAL_ARATH Probable acetyltransferase NATA1-like OS=Arabidopsis thaliana OX=3702 GN=At2g39020 PE=2 SV=1	probable acetyltransferase NATA1-like [Hevea brasiliensis]
Ft6	FtPinG0606262600.01	Q9ZV06/4.6E-75/NATAL_ARATH Probable acetyltransferase NATA1-like OS=Arabidopsis thaliana OX=3702 GN=At2g39020 PE=2 SV=1	probable acetyltransferase NATA1-like [Manihot esculenta]
Ft6	FtPinG0606262800.01	Q42667/0/PALY_CITLI Phenylalanine ammonia-lyase OS=Citrus limon OX=2708 GN=PAL6 PE=2 SV=1	phenylalanine ammonia-lyase [Fagopyrum dibotrys]
Ft6	FtPinG0606262900.01	Q9LTA6/2.16E-66/WAV3_ARATH E3 ubiquitin-protein ligase WAV3 OS=Arabidopsis thaliana OX=3702 GN=WAV3 PE=1 SV=1	uncharacterized protein D5086_0000011770 [Populus alba]
Ft6	FtPinG0606263200.01	NA	uncharacterized protein LOC112009257 [Quercus suber]
Ft6	FtPinG0606263300.01	Q9ZUA0/0/OST1B_ARATH Dolichyl-diphosphooligosaccharide--protein glycosyltransferase subunit 1B OS=Arabidopsis thaliana OX=3702 GN=OST1B PE=1 SV=1	PREDICTED: dolichyl-diphosphooligosaccharide--protein glycosyltransferase subunit 1B [Vitis vinifera]
Ft6	FtPinG0606263900.01	O82632/1.09E-45/GATA9_ARATH GATA transcription factor 9 OS=Arabidopsis thaliana OX=3702 GN=GATA9 PE=2 SV=1	PREDICTED: GATA transcription factor 8-like [Juglans regia]
Ft6	FtPinG0606264100.01	Q9SGA6/6.95E-86/RS191_ARATH 40S ribosomal protein S19-1 OS=Arabidopsis thaliana OX=3702 GN=RPS19A PE=2 SV=1	PREDICTED: 40S ribosomal protein S19-1 [Tarenaya hassleriana]
Ft6	FtPinG0606264300.01	Q653H7/0/ARFR_ORYSJ Auxin response factor 18 OS=Oryza sativa subsp. japonica OX=39947 GN=ARF18 PE=2 SV=1	PREDICTED: auxin response factor 18-like [Populus euphratica]
Ft6	FtPinG0606264600.01	Q9SKN2/5.42E-110/DRB2_ARATH Double-stranded RNA-binding protein 2 OS=Arabidopsis thaliana OX=3702 GN=DRB2 PE=1 SV=1	Double-stranded RNA-binding protein 2 [Vitis vinifera]
Ft6	FtPinG0606264700.01	A6MVV9/3.43E-38/CEMA_RHDSA Chloroplast envelope membrane protein OS=Rhodomonas salina OX=52970 GN=cemA PE=3 SV=1	chloroplast envelope membrane protein isoform X1 [Populus trichocarpa]
Ft6	FtPinG0606265100.01	Q9SP55/9.01E-55/VATG_CITLI V-type proton ATPase subunit G OS=Citrus limon OX=2708 GN=VATG PE=3 SV=1	V-type proton ATPase subunit G 1-like [Spinacia oleracea]
Ft6	FtPinG0606265400.01	Q6TAS3/0/ADCS_SOLLC Aminodeoxychorismate synthase, chloroplastic OS=Solanum lycopersicum OX=4081 GN=ADCS PE=2 SV=1	aminodeoxychorismate synthase, chloroplastic isoform X1 [Camellia sinensis]
Ft6	FtPinG0606265600.01	NA	-
Ft6	FtPinG0606265900.01	NA	uncharacterized protein LOC105180210 [Sesamum indicum]
Ft6	FtPinG0606266200.01	NA	hypothetical protein CDL15_Pgr025997 [Punica granatum]
Ft6	FtPinG0606266300.01	Q9FQ25/3.82E-111/TON1A_ARATH Protein TONNEAU 1a OS=Arabidopsis thaliana OX=3702 GN=TON1A PE=1 SV=1	Protein TONNEAU 1a like [Actinidia chinensis var. chinensis]
Ft6	FtPinG0606266600.01	Q9C942/1.17E-59/CSE_ARATH Caffeoylshikimate esterase OS=Arabidopsis thaliana OX=3702 GN=CSE PE=1 SV=1	caffeoylshikimate esterase-like [Chenopodium quinoa]
Ft6	FtPinG0606267000.01	O80624/1.18E-38/MAKR4_ARATH Probable membrane-associated kinase regulator 4 OS=Arabidopsis thaliana OX=3702 GN=MAKR4 PE=3 SV=1	probable membrane-associated kinase regulator 4 [Cynara cardunculus var. scolymus]
Ft6	FtPinG0606267200.01	Q9ZUT0/0/AB2G_ARATH ABC transporter G family member 2 OS=Arabidopsis thaliana OX=3702 GN=ABCG2 PE=2 SV=1	LOW QUALITY PROTEIN: ABC transporter G family member 6-like [Chenopodium quinoa]
Ft6	FtPinG0606267400.01	Q9FN92/0/Y5597_ARATH Probable receptor-like protein kinase At5g59700 OS=Arabidopsis thaliana OX=3702 GN=At5g59700 PE=1 SV=1	PREDICTED: probable receptor-like protein kinase At5g59700 [Beta vulgaris subsp. vulgaris]
Ft6	FtPinG0606267500.01	Q9FYB7/1.96E-87/RSZ32_ARATH Serine/arginine-rich splicing factor RS2Z32 OS=Arabidopsis thaliana OX=3702 GN=RS2Z32 PE=1 SV=1	serine/arginine-rich splicing factor RS2Z32 isoform X1 [Solanum lycopersicum]
Ft6	FtPinG0606267700.01	NA	uncharacterized protein LOC113723788 [Coffea arabica]
Ft6	FtPinG0606267900.01	NA	PREDICTED: uncharacterized protein LOC104420937 [Eucalyptus grandis]
Ft6	FtPinG0606268100.01	NA	-
Ft6	FtPinG0606268300.01	NA	PREDICTED: uncharacterized protein LOC103928595 [Pyrus x bretschneideri]
Ft6	FtPinG0606268500.01	NA	PREDICTED: uncharacterized protein LOC104883431 [Beta vulgaris subsp. vulgaris]
Ft6	FtPinG0606268700.01	NA	PREDICTED: uncharacterized protein LOC103332687 [Prunus mume]
Ft6	FtPinG0606268900.01	NA	PREDICTED: uncharacterized protein LOC103332687 [Prunus mume]
Ft6	FtPinG0606269200.01	O22644/1.35E-82/RL23A_FRIAG 60S ribosomal protein L23A OS=Fritillaria agrestis OX=64177 GN=RPL23A PE=2 SV=1	Ribosomal protein L23/L25 [Macleaya cordata]
Ft6	FtPinG0606269300.01	Q2HJ56/3.01E-95/PWP1_BOVIN Periodic tryptophan protein 1 homolog OS=Bos taurus OX=9913 GN=PWP1 PE=2 SV=1	PREDICTED: uncharacterized WD repeat-containing protein C17D11.16 [Beta vulgaris subsp. vulgaris]
Ft6	FtPinG0606269800.01	O80634/5.46E-86/PNSL1_ARATH Photosynthetic NDH subunit of lumenal location 1, chloroplastic OS=Arabidopsis thaliana OX=3702 GN=PNSL1 PE=1 SV=2	photosynthetic NDH subunit of lumenal location 1, chloroplastic isoform X1 [Olea europaea var. sylvestris]
Ft6	FtPinG0606269900.01	O82598/2.22E-142/TIP13_ARATH Aquaporin TIP1-3 OS=Arabidopsis thaliana OX=3702 GN=TIP1-3 PE=1 SV=1	putative aquaporin TIP3 [Vitis cinerea var. helleri x Vitis rupestris]
Ft6	FtPinG0606270200.01	Q5S4V7/6.23E-16/FB129_ARATH F-box protein At2g39490 OS=Arabidopsis thaliana OX=3702 GN=At2g39490 PE=2 SV=1	hypothetical protein POPTR_008G050800 [Populus trichocarpa]
Ft6	FtPinG0606270400.01	Q5S4V7/6.05E-28/FB129_ARATH F-box protein At2g39490 OS=Arabidopsis thaliana OX=3702 GN=At2g39490 PE=2 SV=1	F-box protein At2g39490-like [Abrus precatorius]
Ft6	FtPinG0606270600.01	Q54JE4/0/ODO1_DICDI 2-oxoglutarate dehydrogenase, mitochondrial OS=Dictyostelium discoideum OX=44689 GN=ogdh PE=3 SV=1	hypothetical protein CDL15_Pgr001886 [Punica granatum]
Ft6	FtPinG0606270800.01	P42798/2.78E-91/R15A1_ARATH 40S ribosomal protein S15a-1 OS=Arabidopsis thaliana OX=3702 GN=RPS15AA PE=2 SV=2	hypothetical protein F511_14389 [Dorcoceras hygrometricum]
Ft6	FtPinG0606271600.01	B9HTK2/5.68E-84/CSPLI_POPTR CASP-like protein 4C2 OS=Populus trichocarpa OX=3694 GN=POPTRDRAFT_822486 PE=3 SV=1	PREDICTED: CASP-like protein 4C2 [Juglans regia]
Ft6	FtPinG0606271800.01	P42747/5.58E-102/UBC14_ARATH Ubiquitin-conjugating enzyme E2 14 OS=Arabidopsis thaliana OX=3702 GN=UBC14 PE=1 SV=1	PREDICTED: ubiquitin-conjugating enzyme E2 14 [Camelina sativa]
Ft6	FtPinG0606271900.01	NA	Patatin protein 3 [Spatholobus suberectus]
Ft6	FtPinG0606272100.01	NA	-
Ft6	FtPinG0606272400.01	NA	-
Ft6	FtPinG0606272600.01	NA	-
Ft6	FtPinG0606273300.01	NA	BTB/POZ domain-containing protein NPY1-like [Chenopodium quinoa]
Ft6	FtPinG0606274400.01	P09189/0/HSP7C_PETHY Heat shock cognate 70 kDa protein OS=Petunia hybrida OX=4102 GN=HSP70 PE=2 SV=1	hypothetical protein TSUD_87280 [Trifolium subterraneum]
Ft6	FtPinG0606274600.01	Q9LZ19/0/PP364_ARATH Pentatricopeptide repeat-containing protein At5g04780, mitochondrial OS=Arabidopsis thaliana OX=3702 GN=PCMP-H16 PE=2 SV=2	PREDICTED: pentatricopeptide repeat-containing protein At5g04780 [Beta vulgaris subsp. vulgaris]
Ft6	FtPinG0606274800.01	Q9LJP4/0/CSLC4_ARATH Xyloglucan glycosyltransferase 4 OS=Arabidopsis thaliana OX=3702 GN=CSLC4 PE=1 SV=1	xyloglucan glycosyltransferase 4 [Quercus suber]
Ft6	FtPinG0606274900.01	Q39202/9.63E-141/RLK1_ARATH G-type lectin S-receptor-like serine/threonine-protein kinase RLK1 OS=Arabidopsis thaliana OX=3702 GN=RLK1 PE=2 SV=2	PREDICTED: G-type lectin S-receptor-like serine/threonine-protein kinase LECRK4 [Pyrus x bretschneideri]
Ft6	FtPinG0606275200.01	NA	uncharacterized protein LOC110707560 [Chenopodium quinoa]
Ft6	FtPinG0606275400.01	F4KHA8/3.73E-114/WTR41_ARATH WAT1-related protein At5g40230 OS=Arabidopsis thaliana OX=3702 GN=At5g40230 PE=3 SV=1	WAT1-related protein At3g28050-like [Manihot esculenta]
Ft6	FtPinG0606275600.01	F4KHA8/3.04E-110/WTR41_ARATH WAT1-related protein At5g40230 OS=Arabidopsis thaliana OX=3702 GN=At5g40230 PE=3 SV=1	WAT1-related protein At3g28050-like [Quercus suber]
Ft6	FtPinG0606275800.01	Q9FL08/7.8E-113/WTR42_ARATH WAT1-related protein At5g40240 OS=Arabidopsis thaliana OX=3702 GN=At5g40240 PE=2 SV=1	WAT1-related protein At5g40240-like isoform X1 [Durio zibethinus]
Ft6	FtPinG0606275900.01	Q9ZVX4/6.99E-159/U90A1_ARATH UDP-glycosyltransferase 90A1 OS=Arabidopsis thaliana OX=3702 GN=UGT90A1 PE=2 SV=1	UDP-glycosyltransferase 90A1-like [Camellia sinensis]
Ft6	FtPinG0606276100.01	Q9ZVX4/7.05E-161/U90A1_ARATH UDP-glycosyltransferase 90A1 OS=Arabidopsis thaliana OX=3702 GN=UGT90A1 PE=2 SV=1	UDP-glycosyltransferase 90A1-like [Camellia sinensis]
Ft6	FtPinG0606276300.01	Q9LDD1/1.03E-65/BRG3_ARATH Probable BOI-related E3 ubiquitin-protein ligase 3 OS=Arabidopsis thaliana OX=3702 GN=BRG3 PE=1 SV=1	probable BOI-related E3 ubiquitin-protein ligase 3 [Manihot esculenta]
Ft6	FtPinG0606276500.01	Q9LMN8/5.28E-138/WAK3_ARATH Wall-associated receptor kinase 3 OS=Arabidopsis thaliana OX=3702 GN=WAK3 PE=2 SV=2	Wall-associated receptor kinase 2 [Vitis vinifera]
Ft6	FtPinG0606276700.01	Q9LTV3/2.22E-44/SAU72_ARATH Auxin-responsive protein SAUR72 OS=Arabidopsis thaliana OX=3702 GN=SAUR72 PE=1 SV=1	auxin-responsive protein SAUR71 [Momordica charantia]
Ft6	FtPinG0606277000.01	NA	auxin-responsive protein SAUR72-like [Rosa chinensis]
Ft6	FtPinG0606277200.01	NA	-
Ft6	FtPinG0606277500.01	NA	PREDICTED: uncharacterized protein LOC100246156 isoform X2 [Vitis vinifera]
Ft6	FtPinG0606277800.01	Q9SRE6/5.44E-40/CML38_ARATH Calcium-binding protein CML38 OS=Arabidopsis thaliana OX=3702 GN=CML38 PE=1 SV=1	hypothetical protein SOVF_100610 [Spinacia oleracea]
Ft6	FtPinG0606277900.01	Q4V3C8/0/PDPK2_ARATH 3-phosphoinositide-dependent protein kinase 2 OS=Arabidopsis thaliana OX=3702 GN=PDPK2 PE=1 SV=1	3-phosphoinositide-dependent protein kinase (PDK1) [Handroanthus impetiginosus]
Ft6	FtPinG0606278100.01	Q0WQF7/0/ODP21_ARATH Dihydrolipoyllysine-residue acetyltransferase component 1 of pyruvate dehydrogenase complex, mitochondrial OS=Arabidopsis thaliana OX=3702 GN=LTA3 PE=1 SV=2	PREDICTED: dihydrolipoyllysine-residue acetyltransferase component 1 of pyruvate dehydrogenase complex, mitochondrial [Juglans regia]
Ft6	FtPinG0606278900.01	NA	chloroplast outer envelope 24 kD protein (omp24) [Spinacia oleracea]
Ft6	FtPinG0606279100.01	A5PK19/1.75E-23/EFNMT_BOVIN eEF1A lysine and N-terminal methyltransferase OS=Bos taurus OX=9913 GN=METTL13 PE=2 SV=1	methyltransferase-like protein 13 [Chenopodium quinoa]
Ft6	FtPinG0606279400.01	NA	-
Ft6	FtPinG0606279600.01	NA	proline-, glutamic acid- and leucine-rich protein 1 isoform X1 [Camellia sinensis]
Ft6	FtPinG0606279700.01	Q93V99/1.05E-13/PDF2_ARATH Homeobox-leucine zipper protein PROTODERMAL FACTOR 2 OS=Arabidopsis thaliana OX=3702 GN=PDF2 PE=1 SV=1	hypothetical protein F511_20573 [Dorcoceras hygrometricum]
Ft6	FtPinG0606279900.01	Q940H3/1.04E-167/TBL36_ARATH Protein trichome birefringence-like 36 OS=Arabidopsis thaliana OX=3702 GN=TBL36 PE=2 SV=1	protein trichome birefringence-like 36 isoform X1 [Prunus avium]
Ft6	FtPinG0606280500.01	P04670/1.81E-162/URIC1_SOYBN Uricase-2 isozyme 1 OS=Glycine max OX=3847 PE=1 SV=2	PREDICTED: uricase [Erythranthe guttata]
Ft6	FtPinG0606281000.01	Q9SVD0/0/SMXL3_ARATH Protein SMAX1-LIKE 3 OS=Arabidopsis thaliana OX=3702 GN=SMXL3 PE=2 SV=1	protein SMAX1-LIKE 3-like isoform X2 [Chenopodium quinoa]
Ft6	FtPinG0606281200.01	Q9FMC8/4.11E-35/OPF13_ARATH Transcription repressor OFP13 OS=Arabidopsis thaliana OX=3702 GN=OFP13 PE=1 SV=1	PREDICTED: transcription repressor OFP13 [Populus euphratica]
Ft6	FtPinG0606281400.01	Q9ZT71/0/STA1_ARATH Protein STABILIZED1 OS=Arabidopsis thaliana OX=3702 GN=STA1 PE=1 SV=1	protein STABILIZED1-like [Malus domestica]
Ft6	FtPinG0606281500.01	Q9FNN6/1.19E-53/SRM1_ARATH Transcription factor SRM1 OS=Arabidopsis thaliana OX=3702 GN=SRM1 PE=1 SV=1	transcription factor DIVARICATA [Prunus persica]
Ft6	FtPinG0606281700.01	Q9FNN6/4.86E-54/SRM1_ARATH Transcription factor SRM1 OS=Arabidopsis thaliana OX=3702 GN=SRM1 PE=1 SV=1	transcription factor SRM1-like [Camellia sinensis]
Ft6	FtPinG0606282000.01	Q9ZQG8/3.91E-55/FER3_ARATH Ferredoxin-3, chloroplastic OS=Arabidopsis thaliana OX=3702 GN=FD3 PE=1 SV=1	ferredoxin, root R-B1-like [Camellia sinensis]
Ft6	FtPinG0606282200.01	P27788/3.14E-60/FER3_MAIZE Ferredoxin-3, chloroplastic OS=Zea mays OX=4577 GN=FDX3 PE=1 SV=1	ferredoxin, root R-B1 [Amborella trichopoda]
Ft6	FtPinG0606282300.01	Q6DJH2/1.36E-36/ADPPT_XENLA L-aminoadipate-semialdehyde dehydrogenase-phosphopantetheinyl transferase OS=Xenopus laevis OX=8355 GN=aasdhppt PE=2 SV=1	L-aminoadipate-semialdehyde dehydrogenase-phosphopantetheinyl transferase-like isoform X2 [Chenopodium quinoa]
Ft6	FtPinG0606282600.01	Q9FF75/1.82E-64/SUN1_ARATH SUN domain-containing protein 1 OS=Arabidopsis thaliana OX=3702 GN=SUN1 PE=1 SV=1	protein SAD1/UNC-84 domain protein 1 [Jatropha curcas]
Ft6	FtPinG0606282700.01	Q9C5P4/0/SUVH3_ARATH Histone-lysine N-methyltransferase, H3 lysine-9 specific SUVH3 OS=Arabidopsis thaliana OX=3702 GN=SUVH3 PE=2 SV=2	histone-lysine N-methyltransferase, H3 lysine-9 specific SUVH1-like [Chenopodium quinoa]
Ft6	FtPinG0606282900.01	Q9LXR8/8.72E-12/PMD1_ARATH Peroxisomal and mitochondrial division factor 1 OS=Arabidopsis thaliana OX=3702 GN=PMD1 PE=1 SV=1	-
Ft6	FtPinG0606283200.01	NA	-
Ft6	FtPinG0606283400.01	Q9M612/3.3E-85/NACA_PINTA Nascent polypeptide-associated complex subunit alpha-like protein OS=Pinus taeda OX=3352 PE=2 SV=1	nascent polypeptide-associated complex subunit alpha-like protein 1 [Quercus suber]
Ft6	FtPinG0606283700.01	Q9ZRD6/1.98E-123/YKT61_ARATH VAMP-like protein YKT61 OS=Arabidopsis thaliana OX=3702 GN=YKT61 PE=2 SV=1	PREDICTED: VAMP-like protein YKT61 [Nicotiana tomentosiformis]
Ft6	FtPinG0606283900.01	NA	uncharacterized protein LOC21391186 [Morus notabilis]
Ft6	FtPinG0606284100.01	Q689D6/9.95E-71/RPD1_ARATH Protein ROOT PRIMORDIUM DEFECTIVE 1 OS=Arabidopsis thaliana OX=3702 GN=RPD1 PE=1 SV=1	protein ROOT PRIMORDIUM DEFECTIVE 1-like [Chenopodium quinoa]
Ft6	FtPinG0606284400.01	M4IQQ5/0/CCL4_HUMLU 2-methylpropanoate--CoA ligase CCL4 OS=Humulus lupulus OX=3486 GN=CCL4 PE=1 SV=1	2,3-dihydroxybenzoate-AMP ligase [Parasponia andersonii]
Ft6	FtPinG0606285400.01	NA	-
Ft6	FtPinG0606285600.01	Q9FFE6/4.08E-83/AAE5_ARATH Probable acyl-activating enzyme 5, peroxisomal OS=Arabidopsis thaliana OX=3702 GN=AAE5 PE=1 SV=1	probable acyl-activating enzyme 6 [Camellia sinensis]
Ft6	FtPinG0606285700.01	NA	PREDICTED: uncharacterized protein LOC104589364 [Nelumbo nucifera]
Ft6	FtPinG0606286300.01	Q4IQ72/9.4E-135/DPH1_GIBZE 2-(3-amino-3-carboxypropyl)histidine synthase subunit 1 OS=Gibberella zeae (strain ATCC MYA-4620 / CBS 123657 / FGSC 9075 / NRRL 31084 / PH-1) OX=229533 GN=DPH1 PE=3 SV=1	hypothetical protein SOVF_143700 [Spinacia oleracea]
Ft6	FtPinG0606286700.01	Q9FGV1/0/ARFH_ARATH Auxin response factor 8 OS=Arabidopsis thaliana OX=3702 GN=ARF8 PE=1 SV=2	PREDICTED: auxin response factor 8 [Beta vulgaris subsp. vulgaris]
Ft6	FtPinG0606287000.01	Q9SS83/0/PP220_ARATH Pentatricopeptide repeat-containing protein At3g09040, mitochondrial OS=Arabidopsis thaliana OX=3702 GN=PCMP-E88 PE=2 SV=1	PREDICTED: pentatricopeptide repeat-containing protein At3g09040, mitochondrial [Prunus mume]
Ft6	FtPinG0606287200.01	P37272/0/PSY_CAPAN Bifunctional 15-cis-phytoene synthase, chromoplastic OS=Capsicum annuum OX=4072 GN=PSY1 PE=1 SV=1	PREDICTED: phytoene synthase 2, chloroplastic [Juglans regia]
Ft6	FtPinG0606287600.01	Q9FFI5/1.45E-104/NAC86_ARATH NAC domain-containing protein 86 OS=Arabidopsis thaliana OX=3702 GN=NAC086 PE=2 SV=1	NAC domain-containing protein 86-like [Chenopodium quinoa]
Ft6	FtPinG0606287900.01	Q56YP2/0/PI5K1_ARATH Phosphatidylinositol 4-phosphate 5-kinase 1 OS=Arabidopsis thaliana OX=3702 GN=PIP5K1 PE=1 SV=1	hypothetical protein SOVF_164780 [Spinacia oleracea]
Ft6	FtPinG0606288200.01	Q8RYD1/9.35E-27/REM16_ARATH B3 domain-containing protein REM16 OS=Arabidopsis thaliana OX=3702 GN=REM16 PE=2 SV=1	B3 domain-containing protein [Actinidia chinensis var. chinensis]
Ft6	FtPinG0606288400.01	Q6NLW5/5.58E-13/XRI1_ARATH Protein XRI1 OS=Arabidopsis thaliana OX=3702 GN=XRI1 PE=1 SV=2	protein XRI1-like [Quercus suber]
Ft6	FtPinG0606288600.01	Q8L649/8.4E-29/BB_ARATH E3 ubiquitin-protein ligase BIG BROTHER OS=Arabidopsis thaliana OX=3702 GN=BB PE=1 SV=1	PREDICTED: E3 ubiquitin ligase BIG BROTHER-related [Beta vulgaris subsp. vulgaris]
Ft6	FtPinG0606288800.01	Q84KJ6/0/AMT31_ORYSJ Ammonium transporter 3 member 1 OS=Oryza sativa subsp. japonica OX=39947 GN=AMT3-1 PE=2 SV=1	ammonium transporter 3 member 1-like [Coffea arabica]
Ft6	FtPinG0606289300.01	NA	PREDICTED: proteoglycan 4-like isoform X1 [Gossypium raimondii]
Ft6	FtPinG0606289700.01	Q9M9P0/5.04E-138/EXP13_ARATH Expansin-A13 OS=Arabidopsis thaliana OX=3702 GN=EXPA13 PE=2 SV=2	expansin-A13 [Spinacia oleracea]
Ft6	FtPinG0606289900.01	A2Y3Q5/0/HEMH_ORYSI Ferrochelatase-2, chloroplastic OS=Oryza sativa subsp. indica OX=39946 GN=HEMH PE=2 SV=2	PREDICTED: ferrochelatase-2, chloroplastic [Vitis vinifera]
Ft6	FtPinG0606290100.01	Q9FFP9/0/SRK2H_ARATH Serine/threonine-protein kinase SRK2H OS=Arabidopsis thaliana OX=3702 GN=SRK2H PE=1 SV=1	serine/threonine-protein kinase SRK2A [Prunus persica]
Ft6	FtPinG0606290400.01	NA	uncharacterized protein LOC110803543 [Spinacia oleracea]
Ft6	FtPinG0606290600.01	Q5F259/4.54E-33/AN13B_MOUSE Ankyrin repeat domain-containing protein 13B OS=Mus musculus OX=10090 GN=Ankrd13b PE=2 SV=1	PREDICTED: ankyrin repeat domain-containing protein 13A [Beta vulgaris subsp. vulgaris]
Ft6	FtPinG0606290800.01	Q8VZQ4/0/2AB2C_ARATH Probable serine/threonine protein phosphatase 2A regulatory subunit B''gamma OS=Arabidopsis thaliana OX=3702 GN=B''GAMMA PE=1 SV=1	PREDICTED: serine/threonine protein phosphatase 2A regulatory subunit B'beta isoform X2 [Beta vulgaris subsp. vulgaris]
Ft6	FtPinG0606291100.01	Q9SJW9/3.27E-30/CDT1A_ARATH CDT1-like protein a, chloroplastic OS=Arabidopsis thaliana OX=3702 GN=CDT1A PE=1 SV=1	PREDICTED: CDT1-like protein a, chloroplastic [Vitis vinifera]
Ft6	FtPinG0606291300.01	Q9SJW9/1.7E-45/CDT1A_ARATH CDT1-like protein a, chloroplastic OS=Arabidopsis thaliana OX=3702 GN=CDT1A PE=1 SV=1	CDT1-like protein a, chloroplastic [Herrania umbratica]
Ft6	FtPinG0606291600.01	P0C8Q8/0/PP394_ARATH Pentatricopeptide repeat-containing protein At5g19020, mitochondrial OS=Arabidopsis thaliana OX=3702 GN=PCMP-E42 PE=2 SV=1	PREDICTED: pentatricopeptide repeat-containing protein At5g19020, mitochondrial [Juglans regia]
Ft6	FtPinG0606291800.01	P48489/0/PP1_ORYSJ Serine/threonine-protein phosphatase PP1 OS=Oryza sativa subsp. japonica OX=39947 GN=Os03g0268000 PE=2 SV=2	serine/threonine-protein phosphatase PP1-like [Cucurbita pepo subsp. pepo]
Ft6	FtPinG0606292000.01	P30366/6.8E-59/PP11_ARATH Serine/threonine-protein phosphatase PP1 isozyme 1 OS=Arabidopsis thaliana OX=3702 GN=TOPP1 PE=1 SV=1	hypothetical protein Ahy_A06g027572 [Arachis hypogaea]
Ft6	FtPinG0606292400.01	P48489/4.38E-143/PP1_ORYSJ Serine/threonine-protein phosphatase PP1 OS=Oryza sativa subsp. japonica OX=39947 GN=Os03g0268000 PE=2 SV=2	serine/threonine-protein phosphatase PP1 [Medicago truncatula]
Ft6	FtPinG0606292500.01	NA	hypothetical protein [Beta vulgaris subsp. vulgaris]
Ft6	FtPinG0606293000.01	Q9ZTP3/0/EIN4_ARATH Protein EIN4 OS=Arabidopsis thaliana OX=3702 GN=EIN4 PE=1 SV=1	Ethylene receptor [Parasponia andersonii]
Ft6	FtPinG0606293300.01	Q9ASW8/4.89E-52/WDL2_ARATH Protein WVD2-like 2 OS=Arabidopsis thaliana OX=3702 GN=WDL2 PE=2 SV=1	PREDICTED: protein WVD2-like 1 isoform X1 [Beta vulgaris subsp. vulgaris]
Ft6	FtPinG0606293800.01	P26569/7.96E-34/H12_ARATH Histone H1.2 OS=Arabidopsis thaliana OX=3702 GN=At2g30620 PE=1 SV=1	hypothetical protein CDL15_Pgr005879 [Punica granatum]
Ft6	FtPinG0606293900.01	NA	-
Ft6	FtPinG0606294200.01	P26569/5.95E-33/H12_ARATH Histone H1.2 OS=Arabidopsis thaliana OX=3702 GN=At2g30620 PE=1 SV=1	hypothetical protein CDL15_Pgr005879 [Punica granatum]
Ft6	FtPinG0606294300.01	NA	PRA1 family protein E [Glycine max]
Ft6	FtPinG0606294800.01	Q9M9Y4/1.27E-47/DRIP1_ARATH E3 ubiquitin protein ligase DRIP1 OS=Arabidopsis thaliana OX=3702 GN=DRIP1 PE=1 SV=2	E3 ubiquitin protein like [Actinidia chinensis var. chinensis]
Ft6	FtPinG0606294900.01	Q05091/5.27E-46/PGIP_PYRCO Polygalacturonase inhibitor OS=Pyrus communis OX=23211 GN=PGIP PE=1 SV=1	hypothetical protein COLO4_36120 [Corchorus olitorius]
Ft6	FtPinG0606295100.01	Q38822/7.49E-66/IAA3_ARATH Auxin-responsive protein IAA3 OS=Arabidopsis thaliana OX=3702 GN=IAA3 PE=1 SV=1	PREDICTED: auxin-induced protein 22B-like [Gossypium hirsutum]
Ft6	FtPinG0606295300.01	Q9LY77/0/ACA12_ARATH Calcium-transporting ATPase 12, plasma membrane-type OS=Arabidopsis thaliana OX=3702 GN=ACA12 PE=2 SV=1	calcium-transporting ATPase 12, plasma membrane-type-like [Durio zibethinus]
Ft6	FtPinG0606295600.01	NA	-
Ft6	FtPinG0606295800.01	Q9CAU7/0/NEK2_ARATH Serine/threonine-protein kinase Nek2 OS=Arabidopsis thaliana OX=3702 GN=NEK2 PE=2 SV=1	hypothetical protein SOVF_013760 [Spinacia oleracea]
Ft6	FtPinG0606295900.01	Q8H181/4.84E-105/GTL2_ARATH Trihelix transcription factor GTL2 OS=Arabidopsis thaliana OX=3702 GN=At5g28300 PE=2 SV=1	trihelix transcription factor GTL2 [Glycine max]
Ft6	FtPinG0606296200.01	Q96PZ0/2.2E-108/PUS7_HUMAN Pseudouridylate synthase 7 homolog OS=Homo sapiens OX=9606 GN=PUS7 PE=1 SV=2	multisubstrate pseudouridine synthase 7 [Spinacia oleracea]
Ft6	FtPinG0606296300.01	Q6INS3/6.22E-65/EMC2A_XENLA ER membrane protein complex subunit 2-A OS=Xenopus laevis OX=8355 GN=emc2-a PE=2 SV=1	O-linked GlcNAc transferase-like protein [Rheum australe]
Ft6	FtPinG0606296600.01	NA	PREDICTED: uncharacterized protein LOC104890957 isoform X1 [Beta vulgaris subsp. vulgaris]
Ft6	FtPinG0606296700.01	Q94BU8/2.39E-73/GSDA_ARATH Guanosine deaminase OS=Arabidopsis thaliana OX=3702 GN=GSDA PE=1 SV=1	uncharacterized protein LOC109782533 [Aegilops tauschii subsp. tauschii]
Ft6	FtPinG0606297000.01	F4K5T4/5.52E-77/STKLU_ARATH Probable transcription factor At5g28040 OS=Arabidopsis thaliana OX=3702 GN=At5g28040 PE=1 SV=1	PREDICTED: probable transcription factor At3g04930 isoform X1 [Beta vulgaris subsp. vulgaris]
Ft6	FtPinG0606297100.01	P73068/7.2E-25/RUBR_SYNY3 Rubredoxin OS=Synechocystis sp. (strain PCC 6803 / Kazusa) OX=1111708 GN=rub PE=3 SV=1	uncharacterized protein LOC112193094 [Rosa chinensis]
Ft6	FtPinG0606297300.01	Q9FPR3/0/EDR1_ARATH Serine/threonine-protein kinase EDR1 OS=Arabidopsis thaliana OX=3702 GN=EDR1 PE=1 SV=1	serine/threonine-protein kinase EDR1-like [Chenopodium quinoa]
Ft6	FtPinG0606298000.01	O31633/3.7E-11/YJCK_BACSU Putative [ribosomal protein S5]-alanine N-acetyltransferase OS=Bacillus subtilis (strain 168) OX=224308 GN=yjcK PE=3 SV=1	uncharacterized protein LOC18040754 [Citrus clementina]
Ft6	FtPinG0606298200.01	NA	uncharacterized protein LOC110708497 [Chenopodium quinoa]
Ft6	FtPinG0606298300.01	Q5F3K4/1.16E-126/WDR48_CHICK WD repeat-containing protein 48 OS=Gallus gallus OX=9031 GN=WDR48 PE=2 SV=1	Transducin/WD40 repeat-like superfamily protein isoform 1 [Theobroma cacao]
Ft6	FtPinG0606299100.01	NA	-
Ft6	FtPinG0606299300.01	Q8H129/2.17E-159/PPA3_ARATH Purple acid phosphatase 3 OS=Arabidopsis thaliana OX=3702 GN=PAP3 PE=2 SV=1	purple acid phosphatase 3-like [Quercus suber]
Ft6	FtPinG0606299600.01	Q570C0/0/TIR1_ARATH Protein TRANSPORT INHIBITOR RESPONSE 1 OS=Arabidopsis thaliana OX=3702 GN=TIR1 PE=1 SV=2	protein TRANSPORT INHIBITOR RESPONSE 1-like [Spinacia oleracea]
Ft6	FtPinG0606299800.01	Q570C0/0/TIR1_ARATH Protein TRANSPORT INHIBITOR RESPONSE 1 OS=Arabidopsis thaliana OX=3702 GN=TIR1 PE=1 SV=2	protein TRANSPORT INHIBITOR RESPONSE 1-like [Chenopodium quinoa]
Ft6	FtPinG0606300200.01	Q570C0/5.63E-160/TIR1_ARATH Protein TRANSPORT INHIBITOR RESPONSE 1 OS=Arabidopsis thaliana OX=3702 GN=TIR1 PE=1 SV=2	protein TRANSPORT INHIBITOR RESPONSE 1-like [Malus domestica]
Ft6	FtPinG0606300400.01	Q570C0/4.38E-116/TIR1_ARATH Protein TRANSPORT INHIBITOR RESPONSE 1 OS=Arabidopsis thaliana OX=3702 GN=TIR1 PE=1 SV=2	protein TRANSPORT INHIBITOR RESPONSE 1-like [Chenopodium quinoa]
Ft6	FtPinG0606300600.01	Q570C0/0/TIR1_ARATH Protein TRANSPORT INHIBITOR RESPONSE 1 OS=Arabidopsis thaliana OX=3702 GN=TIR1 PE=1 SV=2	protein TRANSPORT INHIBITOR RESPONSE 1-like [Chenopodium quinoa]
Ft6	FtPinG0606300800.01	Q9M352/2.97E-55/RL362_ARATH 60S ribosomal protein L36-2 OS=Arabidopsis thaliana OX=3702 GN=RPL36B PE=3 SV=1	hypothetical protein CUMW_064830 [Citrus unshiu]
Ft6	FtPinG0606300900.01	NA	PREDICTED: receptor-like protein 2 [Prunus mume]
Ft6	FtPinG0606301100.01	Q9C7S5/5.71E-20/PSYR1_ARATH Tyrosine-sulfated glycopeptide receptor 1 OS=Arabidopsis thaliana OX=3702 GN=PSY1R PE=1 SV=1	-
Ft6	FtPinG0606301400.01	Q93Y22/0/COPD_ARATH Coatomer subunit delta OS=Arabidopsis thaliana OX=3702 GN=At5g05010 PE=1 SV=2	coatomer subunit delta-like [Cucurbita maxima]
Ft6	FtPinG0606301600.01	P42849/5.15E-25/UMEC_ARMRU Umecyanin OS=Armoracia rusticana OX=3704 PE=1 SV=1	umecyanin-like [Chenopodium quinoa]
Ft6	FtPinG0606301700.01	Q9SHI3/2.27E-35/RLP2_ARATH Receptor-like protein 2 OS=Arabidopsis thaliana OX=3702 GN=RLP2 PE=2 SV=1	PREDICTED: receptor-like protein 2 [Raphanus sativus]
Ft6	FtPinG0606302000.01	Q3EBC2/0/ZDHC5_ARATH Probable protein S-acyltransferase 17 OS=Arabidopsis thaliana OX=3702 GN=PAT17 PE=2 SV=1	probable protein S-acyltransferase 17 isoform X1 [Quercus suber]
Ft6	FtPinG0606302100.01	NA	uncharacterized protein LOC110811866 isoform X2 [Carica papaya]
Ft6	FtPinG0606302400.01	Q9S9K7/2.83E-86/H2AXB_ARATH Probable histone H2AXb OS=Arabidopsis thaliana OX=3702 GN=At1g54690 PE=1 SV=1	histone H2AX [Rosa chinensis]
Ft6	FtPinG0606302600.01	Q8H1Q5/2.3E-57/AT18H_ARATH Autophagy-related protein 18h OS=Arabidopsis thaliana OX=3702 GN=ATG18H PE=2 SV=1	hypothetical protein DVH24_015254 [Malus domestica]
Ft6	FtPinG0606302700.01	Q3ECP7/2.4E-103/ERDL5_ARATH Sugar transporter ERD6-like 5 OS=Arabidopsis thaliana OX=3702 GN=At1g54730 PE=2 SV=2	sugar transporter ERD6-like 5 isoform X1 [Quercus suber]
Ft6	FtPinG0606303300.01	NA	-
Ft6	FtPinG0606303600.01	NA	P53 and DNA damage-regulated protein [Actinidia chinensis var. chinensis]
Ft6	FtPinG0606303800.01	Q689D6/6.75E-70/RPD1_ARATH Protein ROOT PRIMORDIUM DEFECTIVE 1 OS=Arabidopsis thaliana OX=3702 GN=RPD1 PE=1 SV=1	protein ROOT PRIMORDIUM DEFECTIVE 1-like [Chenopodium quinoa]
Ft6	FtPinG0606303900.01	Q3ECP7/3.81E-114/ERDL5_ARATH Sugar transporter ERD6-like 5 OS=Arabidopsis thaliana OX=3702 GN=At1g54730 PE=2 SV=2	Major facilitator superfamily protein [Theobroma cacao]
Ft6	FtPinG0606304300.01	Q3ECP7/8.28E-159/ERDL5_ARATH Sugar transporter ERD6-like 5 OS=Arabidopsis thaliana OX=3702 GN=At1g54730 PE=2 SV=2	sugar transporter ERD6-like 5 isoform X1 [Spinacia oleracea]
Ft6	FtPinG0606304500.01	Q3ECP7/2.61E-11/ERDL5_ARATH Sugar transporter ERD6-like 5 OS=Arabidopsis thaliana OX=3702 GN=At1g54730 PE=2 SV=2	sugar transporter ERD6-like 5 isoform X2 [Quercus suber]
Ft6	FtPinG0606304800.01	Q9SPU7/9.84E-18/TERT_ARATH Telomerase reverse transcriptase OS=Arabidopsis thaliana OX=3702 GN=TERT PE=1 SV=1	unnamed protein product, partial [Vitis vinifera]
Ft6	FtPinG0606305000.01	Q9C7T4/1.39E-66/BH096_ARATH Transcription factor bHLH96 OS=Arabidopsis thaliana OX=3702 GN=BHLH96 PE=1 SV=1	Transcription factor bHLH96 [Mucuna pruriens]
Ft6	FtPinG0606305100.01	NA	-
Ft6	FtPinG0606305400.01	Q84W40/5.81E-27/ATL11_ARATH RING-H2 finger protein ATL11 OS=Arabidopsis thaliana OX=3702 GN=ATL11 PE=2 SV=2	PREDICTED: E3 ubiquitin-protein ligase ATL6 [Eucalyptus grandis]
Ft6	FtPinG0606305500.01	Q9M8K5/1.19E-27/HIP32_ARATH Heavy metal-associated isoprenylated plant protein 32 OS=Arabidopsis thaliana OX=3702 GN=HIPP32 PE=2 SV=1	heavy metal-associated isoprenylated plant protein 34 isoform X2 [Citrus clementina]
Ft6	FtPinG0606305700.01	Q766Z3/6.16E-46/REV3_ARATH DNA polymerase zeta catalytic subunit OS=Arabidopsis thaliana OX=3702 GN=REV3 PE=2 SV=1	DNA polymerase zeta catalytic subunit [Jatropha curcas]
Ft6	FtPinG0606305900.01	Q766Z3/0/REV3_ARATH DNA polymerase zeta catalytic subunit OS=Arabidopsis thaliana OX=3702 GN=REV3 PE=2 SV=1	Recovery protein 3 isoform 1 [Theobroma cacao]
Ft6	FtPinG0606306200.01	Q9SKZ1/4.65E-152/PUR_ARATH Transcription factor Pur-alpha 1 OS=Arabidopsis thaliana OX=3702 GN=PURA1 PE=1 SV=2	PREDICTED: transcription factor Pur-alpha 1 [Vitis vinifera]
Ft6	FtPinG0606306300.01	Q6AVN2/5.44E-62/SIRP1_ORYSJ E3 ubiquitin-protein ligase SIRP1 OS=Oryza sativa subsp. japonica OX=39947 GN=SIRP1 PE=1 SV=1	E3 ubiquitin-protein ligase SIRP1-like [Abrus precatorius]
Ft6	FtPinG0606306600.01	Q42954/0/KPYC_TOBAC Pyruvate kinase, cytosolic isozyme OS=Nicotiana tabacum OX=4097 PE=2 SV=1	pyruvate kinase, cytosolic isozyme [Momordica charantia]
Ft6	FtPinG0606306800.01	Q9LJE5/0/ECT2_ARATH YTH domain-containing protein ECT2 OS=Arabidopsis thaliana OX=3702 GN=ECT2 PE=1 SV=1	YTH domain-containing family protein 1 isoform X1 [Prunus persica]
Ft6	FtPinG0606307000.01	P30184/0/AMPL1_ARATH Leucine aminopeptidase 1 OS=Arabidopsis thaliana OX=3702 GN=LAP1 PE=1 SV=1	PREDICTED: leucine aminopeptidase 1 isoform X1 [Vitis vinifera]
Ft6	FtPinG0606307100.01	Q7F8R0/2.39E-112/C3H14_ORYSJ Zinc finger CCCH domain-containing protein 14 OS=Oryza sativa subsp. japonica OX=39947 GN=Os02g0194200 PE=2 SV=1	PREDICTED: zinc finger CCCH domain-containing protein 14 [Vitis vinifera]
Ft6	FtPinG0606307300.01	NA	PREDICTED: uncharacterized protein LOC104889894 [Beta vulgaris subsp. vulgaris]
Ft6	FtPinG0606307500.01	NA	hypothetical protein KK1_014480 [Cajanus cajan]
Ft6	FtPinG0606307700.01	NA	PREDICTED: uncharacterized protein LOC104422304 [Eucalyptus grandis]
Ft6	FtPinG0606308000.01	Q93W93/0/FBK22_ARATH F-box/kelch-repeat protein At1g55270 OS=Arabidopsis thaliana OX=3702 GN=At1g55270 PE=2 SV=1	F-box/kelch-repeat protein At1g55270 [Citrus clementina]
Ft6	FtPinG0606308500.01	Q9XGH7/0/PP2A_TOBAC Serine/threonine-protein phosphatase PP2A catalytic subunit OS=Nicotiana tabacum OX=4097 PE=2 SV=1	serine/threonine-protein phosphatase PP2A catalytic subunit isoform X1 [Chenopodium quinoa]
Ft6	FtPinG0606308800.01	Q9LHP2/6.53E-75/SL30A_ARATH Serine/arginine-rich SC35-like splicing factor SCL30A OS=Arabidopsis thaliana OX=3702 GN=SCL30A PE=1 SV=1	serine/arginine-rich SC35-like splicing factor SCL30A isoform X1 [Cynara cardunculus var. scolymus]
Ft6	FtPinG0606309400.01	Q8BKC5/0/IPO5_MOUSE Importin-5 OS=Mus musculus OX=10090 GN=Ipo5 PE=1 SV=3	importin-5 [Ziziphus jujuba]
Ft6	FtPinG0606309900.01	Q93YX4/1.23E-75/APRL5_ARATH 5'-adenylylsulfate reductase-like 5 OS=Arabidopsis thaliana OX=3702 GN=APRL5 PE=2 SV=1	5'-adenylylsulfate reductase-like [Actinidia chinensis var. chinensis]
Ft6	FtPinG0606310200.01	Q8RVL2/0/DEK1_ARATH Calpain-type cysteine protease DEK1 OS=Arabidopsis thaliana OX=3702 GN=DEK1 PE=1 SV=1	PREDICTED: calpain-type cysteine protease DEK1 [Beta vulgaris subsp. vulgaris]
Ft6	FtPinG0606310400.01	NA	hypothetical protein CCACVL1_23547 [Corchorus capsularis]
Ft6	FtPinG0606310500.01	NA	-
Ft6	FtPinG0606311100.01	Q9LJE5/0/ECT2_ARATH YTH domain-containing protein ECT2 OS=Arabidopsis thaliana OX=3702 GN=ECT2 PE=1 SV=1	YTH domain-containing family protein 1 isoform X1 [Prunus persica]
Ft6	FtPinG0606311500.01	Q8L9X2/6.46E-73/RBCX2_ARATH Chaperonin-like RbcX protein 2, chloroplastic OS=Arabidopsis thaliana OX=3702 GN=RBCX2 PE=1 SV=1	chaperonin-like RbcX protein 2, chloroplastic [Cajanus cajan]
Ft6	FtPinG0606311700.01	Q9LXV5/1.17E-48/NFYA1_ARATH Nuclear transcription factor Y subunit A-1 OS=Arabidopsis thaliana OX=3702 GN=NFYA1 PE=2 SV=1	nuclear transcription factor Y subunit A-1-like isoform X2 [Chenopodium quinoa]
Ft6	FtPinG0606312000.01	B3EWI4/2.65E-23/PST2_PETHY Photosystem II 5 kDa protein, chloroplastic OS=Petunia hybrida OX=4102 PE=1 SV=1	hypothetical protein TSUD_121240 [Trifolium subterraneum]
Ft6	FtPinG0606312100.01	Q9SV09/1.09E-62/C3H46_ARATH Zinc finger CCCH domain-containing protein 46 OS=Arabidopsis thaliana OX=3702 GN=At3g51950 PE=1 SV=1	zinc finger CCCH domain-containing protein 53-like [Chenopodium quinoa]
Ft6	FtPinG0606312300.01	Q9C9S2/1.99E-45/AUF1_ARATH F-box protein AUF1 OS=Arabidopsis thaliana OX=3702 GN=AUF1 PE=1 SV=1	PREDICTED: F-box protein At1g30200 [Beta vulgaris subsp. vulgaris]
Ft6	FtPinG0606312600.01	Q55EZ4/3.5E-74/INT3_DICDI Integrator complex subunit 3 homolog OS=Dictyostelium discoideum OX=44689 GN=ints3 PE=3 SV=1	integrator complex subunit 3-like [Chenopodium quinoa]
Ft6	FtPinG0606312800.01	Q9HFE7/1.11E-18/YNW5_SCHPO Ankyrin repeat-containing protein P16F5.05c OS=Schizosaccharomyces pombe (strain 972 / ATCC 24843) OX=284812 GN=SPBP16F5.05c PE=4 SV=1	ankyrin repeat domain-containing protein 2A isoform X2 [Glycine soja]
Ft6	FtPinG0606313000.01	A0A068FIK2/1.22E-33/KN4A_GOSHI Kinesin-like protein KIN-4A OS=Gossypium hirsutum OX=3635 GN=KIN4A PE=2 SV=1	kinesin-like protein KIN-4A isoform X2 [Ananas comosus]
Ft6	FtPinG0606313100.01	Q9FMP5/0/CDPKH_ARATH Calcium-dependent protein kinase 17 OS=Arabidopsis thaliana OX=3702 GN=CPK17 PE=2 SV=1	PREDICTED: calcium-dependent protein kinase 17 [Beta vulgaris subsp. vulgaris]
Ft6	FtPinG0606313300.01	Q9Y394/6.73E-60/DHRS7_HUMAN Dehydrogenase/reductase SDR family member 7 OS=Homo sapiens OX=9606 GN=DHRS7 PE=1 SV=1	PREDICTED: dehydrogenase/reductase SDR family member 7 isoform X5 [Gossypium raimondii]
Ft6	FtPinG0606313600.01	Q9M2Z2/1.65E-174/WDR5A_ARATH COMPASS-like H3K4 histone methylase component WDR5A OS=Arabidopsis thaliana OX=3702 GN=WDR5A PE=1 SV=1	COMPASS-like H3K4 histone methylase component WDR5A [Camellia sinensis]
Ft6	FtPinG0606313800.01	Q9FFF4/0/ILVH1_ARATH Acetolactate synthase small subunit 1, chloroplastic OS=Arabidopsis thaliana OX=3702 GN=VAT1 PE=1 SV=1	PREDICTED: acetolactate synthase small subunit 1, chloroplastic-like [Juglans regia]
Ft6	FtPinG0606314300.01	Q8GYH5/9.91E-39/BAD1_ARATH Ankyrin repeat-containing protein BDA1 OS=Arabidopsis thaliana OX=3702 GN=BAD1 PE=1 SV=1	ankyrin repeat-containing protein BDA1-like [Quercus suber]
Ft6	FtPinG0606315100.01	NA	zinc finger protein 5-like [Durio zibethinus]
Ft6	FtPinG0606315800.01	NA	-
Ft6	FtPinG0606316000.01	Q5XF51/1.27E-124/3MMP_ARATH Metalloendoproteinase 3-MMP OS=Arabidopsis thaliana OX=3702 GN=3MMP PE=1 SV=1	metalloendoproteinase 2-MMP-like [Quercus suber]
Ft6	FtPinG0606316400.01	Q9FI56/0/CLPC1_ARATH Chaperone protein ClpC1, chloroplastic OS=Arabidopsis thaliana OX=3702 GN=CLPC1 PE=1 SV=1	ATP-dependent Clp protease ATP-binding subunit ClpA homolog CD4B, chloroplastic [Chenopodium quinoa]
Ft6	FtPinG0606317000.01	Q6Z8P4/7.52E-23/PIRL4_ORYSJ Plant intracellular Ras-group-related LRR protein 4 OS=Oryza sativa subsp. japonica OX=39947 GN=IRL4 PE=2 SV=1	unnamed protein product, partial [Vitis vinifera]
Ft6	FtPinG0606317200.01	Q40253/1.22E-51/L6_LINUS Disease resistance protein L6 OS=Linum usitatissimum OX=4006 GN=L6 PE=1 SV=1	disease resistance protein TAO1-like isoform X1 [Chenopodium quinoa]
Ft6	FtPinG0606317400.01	V9M2S5/8.51E-40/RPV1_VITRO Disease resistance protein RPV1 OS=Vitis rotundifolia OX=103349 GN=RPV1 PE=1 SV=1	TMV resistance protein N [Arachis duranensis]
Ft6	FtPinG0606317800.01	V9M2S5/2.4E-23/RPV1_VITRO Disease resistance protein RPV1 OS=Vitis rotundifolia OX=103349 GN=RPV1 PE=1 SV=1	unnamed protein product, partial [Vitis vinifera]
Ft6	FtPinG0606318000.01	F4JT80/4.14E-16/RPP2B_ARATH Disease resistance protein RPP2B OS=Arabidopsis thaliana OX=3702 GN=RPP2B PE=1 SV=2	PREDICTED: TMV resistance protein N-like isoform X1 [Juglans regia]
Ft6	FtPinG0606318200.01	V9M2S5/1.49E-40/RPV1_VITRO Disease resistance protein RPV1 OS=Vitis rotundifolia OX=103349 GN=RPV1 PE=1 SV=1	disease resistance protein TAO1-like [Chenopodium quinoa]
Ft6	FtPinG0606318300.01	NA	CLAVATA3/ESR (CLE)-related protein 26-like [Durio zibethinus]
Ft6	FtPinG0606318700.01	Q07098/0/PP2A2_ARATH Serine/threonine-protein phosphatase PP2A-2 catalytic subunit OS=Arabidopsis thaliana OX=3702 GN=PP2A2 PE=1 SV=1	protein phosphatase 2A catalytic subunit [Solanum lycopersicum]
Ft6	FtPinG0606319100.01	Q6NQK9/9.81E-119/CCB4_ARATH Protein COFACTOR ASSEMBLY OF COMPLEX C SUBUNIT B CCB4, chloroplastic OS=Arabidopsis thaliana OX=3702 GN=CCB4 PE=1 SV=1	PREDICTED: protein COFACTOR ASSEMBLY OF COMPLEX C SUBUNIT B CCB4, chloroplastic [Beta vulgaris subsp. vulgaris]
Ft6	FtPinG0606319400.01	Q93ZH1/2.35E-65/TORL4_ARATH TORTIFOLIA1-like protein 4 OS=Arabidopsis thaliana OX=3702 GN=TOR1L4 PE=2 SV=1	PREDICTED: microtubule-associated protein TORTIFOLIA1 [Theobroma cacao]
Ft6	FtPinG0606319500.01	Q9XIE1/0/SNL5_ARATH Paired amphipathic helix protein Sin3-like 5 OS=Arabidopsis thaliana OX=3702 GN=SNL5 PE=3 SV=3	paired amphipathic helix protein Sin3-like 4 isoform X3 [Hevea brasiliensis]
Ft6	FtPinG0606319700.01	O04536/2.63E-177/GATL9_ARATH Probable galacturonosyltransferase-like 9 OS=Arabidopsis thaliana OX=3702 GN=GATL9 PE=2 SV=1	probable galacturonosyltransferase-like 8 [Chenopodium quinoa]
Ft6	FtPinG0606320000.01	O04532/3.32E-166/FH8_ARATH Formin-like protein 8 OS=Arabidopsis thaliana OX=3702 GN=FH8 PE=1 SV=1	formin-like protein 4 [Chenopodium quinoa]
Ft6	FtPinG0606320200.01	P55232/2.06E-45/GLGS_BETVU Glucose-1-phosphate adenylyltransferase small subunit, chloroplastic/amyloplastic (Fragment) OS=Beta vulgaris OX=161934 GN=AGPB1 PE=2 SV=1	ADP-glucose pyrophosphorylase, partial [Spinacia oleracea]
Ft6	FtPinG0606320400.01	Q9ZWS9/2.62E-67/ARR3_ARATH Two-component response regulator ARR3 OS=Arabidopsis thaliana OX=3702 GN=ARR3 PE=1 SV=1	two-component response regulator ARR5 [Morus notabilis]
Ft6	FtPinG0606320600.01	Q9XIE6/0/ALA3_ARATH Phospholipid-transporting ATPase 3 OS=Arabidopsis thaliana OX=3702 GN=ALA3 PE=1 SV=2	PREDICTED: phospholipid-transporting ATPase 3 isoform X1 [Beta vulgaris subsp. vulgaris]
Ft6	FtPinG0606320900.01	B0V2S2/9.53E-11/DCR1B_DANRE 5' exonuclease Apollo OS=Danio rerio OX=7955 GN=dclre1b PE=2 SV=1	5' exonuclease Apollo-like [Chenopodium quinoa]
Ft6	FtPinG0606321100.01	Q9FGN8/1.94E-44/DYAD_ARATH Protein DYAD OS=Arabidopsis thaliana OX=3702 GN=DYAD PE=1 SV=2	protein DYAD [Abrus precatorius]
Ft6	FtPinG0606321300.01	NA	hypothetical protein CCACVL1_29666 [Corchorus capsularis]
Ft6	FtPinG0606321500.01	NA	uncharacterized protein LOC111289103 isoform X3 [Durio zibethinus]
Ft6	FtPinG0606321700.01	Q3MI00/2.15E-76/DNJB1_BOVIN DnaJ homolog subfamily B member 1 OS=Bos taurus OX=9913 GN=DNAJB1 PE=2 SV=3	dnaJ homolog subfamily B member 1-like [Coffea arabica]
Ft6	FtPinG0606322000.01	Q38879/1.52E-42/TRXH2_ARATH Thioredoxin H2 OS=Arabidopsis thaliana OX=3702 GN=TRX2 PE=1 SV=2	thioredoxin H2-like [Coffea arabica]
Ft6	FtPinG0606322100.01	NA	Thioredoxin [Handroanthus impetiginosus]
Ft6	FtPinG0606322600.01	NA	retrovirus-related Pol polyprotein from transposon TNT 1-94 [Trifolium pratense]
Ft6	FtPinG0606322800.01	NA	-
Ft6	FtPinG0606323000.01	A1XWY7/2.4E-45/CFAT_PETHY Coniferyl alcohol acyltransferase OS=Petunia hybrida OX=4102 GN=CFAT PE=1 SV=1	shikimate O-hydroxycinnamoyltransferase-like [Glycine soja]
Ft6	FtPinG0606323400.01	A1XWY7/1.76E-23/CFAT_PETHY Coniferyl alcohol acyltransferase OS=Petunia hybrida OX=4102 GN=CFAT PE=1 SV=1	shikimate O-hydroxycinnamoyltransferase-like [Olea europaea var. sylvestris]
Ft6	FtPinG0606323600.01	A1XWY7/1.64E-64/CFAT_PETHY Coniferyl alcohol acyltransferase OS=Petunia hybrida OX=4102 GN=CFAT PE=1 SV=1	shikimate O-hydroxycinnamoyltransferase-like [Sesamum indicum]
Ft6	FtPinG0606324500.01	Q9LFY0/1.05E-90/PTST2_ARATH Protein PTST homolog 2, chloroplastic OS=Arabidopsis thaliana OX=3702 GN=PTST2 PE=1 SV=1	PREDICTED: uncharacterized protein LOC108981628 isoform X2 [Juglans regia]
Ft6	FtPinG0606324800.01	P0CJ66/3.88E-41/Y1705_ARATH Uncharacterized protein At1g27050 OS=Arabidopsis thaliana OX=3702 GN=At1g27050 PE=2 SV=1	PREDICTED: uncharacterized protein At1g27050 [Daucus carota subsp. sativus]
Ft6	FtPinG0606325000.01	Q6YWR4/8.48E-45/HOX16_ORYSJ Homeobox-leucine zipper protein HOX16 OS=Oryza sativa subsp. japonica OX=39947 GN=HOX16 PE=2 SV=1	homeobox-leucine zipper protein HAT5-like isoform X1 [Durio zibethinus]
Ft6	FtPinG0606325200.01	O22616/8.97E-167/DCOR_SOLLC Ornithine decarboxylase OS=Solanum lycopersicum OX=4081 GN=ODC PE=2 SV=2	ornithine decarboxylase-like [Quercus suber]
Ft6	FtPinG0606325300.01	Q94A41/0/AMY3_ARATH Alpha-amylase 3, chloroplastic OS=Arabidopsis thaliana OX=3702 GN=AMY3 PE=1 SV=1	Glycoside hydrolase [Trema orientale]
Ft6	FtPinG0606325500.01	Q9M9S2/0/PLY3_ARATH Probable pectate lyase 3 OS=Arabidopsis thaliana OX=3702 GN=AT59 PE=2 SV=1	hypothetical protein BVRB_6g154550 [Beta vulgaris subsp. vulgaris]
Ft6	FtPinG0606325700.01	P35130/3.03E-109/UBC2_MEDSA Ubiquitin-conjugating enzyme E2 2 OS=Medicago sativa OX=3879 GN=UBC2 PE=2 SV=1	PREDICTED: ubiquitin-conjugating enzyme E2 2 isoform X1 [Gossypium hirsutum]
Ft6	FtPinG0606326200.01	Q9M9S4/0/Y1143_ARATH Probable LRR receptor-like serine/threonine-protein kinase At1g14390 OS=Arabidopsis thaliana OX=3702 GN=At1g14390 PE=1 SV=1	PREDICTED: probable LRR receptor-like serine/threonine-protein kinase At1g14390 [Beta vulgaris subsp. vulgaris]
Ft6	FtPinG0606326400.01	O49840/0/PBL3_ARATH Probable serine/threonine-protein kinase PBL3 OS=Arabidopsis thaliana OX=3702 GN=PBL3 PE=1 SV=1	PREDICTED: protein kinase 2B, chloroplastic [Beta vulgaris subsp. vulgaris]
Ft6	FtPinG0606326600.01	O22616/1.84E-151/DCOR_SOLLC Ornithine decarboxylase OS=Solanum lycopersicum OX=4081 GN=ODC PE=2 SV=2	hypothetical protein AQUCO_00700830v1 [Aquilegia coerulea]
Ft6	FtPinG0606326700.01	NA	-
Ft6	FtPinG0606327000.01	O22616/6.46E-96/DCOR_SOLLC Ornithine decarboxylase OS=Solanum lycopersicum OX=4081 GN=ODC PE=2 SV=2	hypothetical protein AQUCO_00700830v1 [Aquilegia coerulea]
Ft6	FtPinG0606327400.01	Q94FL6/6.46E-150/MY124_ARATH Transcription factor MYB124 OS=Arabidopsis thaliana OX=3702 GN=MYB124 PE=1 SV=1	hypothetical protein CICLE_v10031405mg [Citrus clementina]
Ft6	FtPinG0606327500.01	NA	-
Ft6	FtPinG0606327800.01	NA	-
Ft6	FtPinG0606328000.01	Q8LC03/1.15E-85/ATB13_ARATH Homeobox-leucine zipper protein ATHB-13 OS=Arabidopsis thaliana OX=3702 GN=ATHB-13 PE=2 SV=2	homeobox-leucine zipper protein ATHB-13 [Populus trichocarpa]
Ft6	FtPinG0606328200.01	Q9LJX1/3.77E-32/PRE5_ARATH Transcription factor PRE5 OS=Arabidopsis thaliana OX=3702 GN=PRE5 PE=1 SV=1	Myc-type, basic helix-loop-helix (bHLH) domain containing protein [Parasponia andersonii]
Ft6	FtPinG0606328300.01	Q8L736/0/SKI11_ARATH F-box/kelch-repeat protein SKIP11 OS=Arabidopsis thaliana OX=3702 GN=SKIP11 PE=1 SV=2	PREDICTED: F-box/kelch-repeat protein SKIP11 [Beta vulgaris subsp. vulgaris]
Ft6	FtPinG0606328500.01	Q8L736/6.72E-125/SKI11_ARATH F-box/kelch-repeat protein SKIP11 OS=Arabidopsis thaliana OX=3702 GN=SKIP11 PE=1 SV=2	PREDICTED: F-box/kelch-repeat protein SKIP11 [Beta vulgaris subsp. vulgaris]
Ft6	FtPinG0606328900.01	NA	hypothetical protein DVH24_007155 [Malus domestica]
Ft6	FtPinG0606329100.01	NA	PREDICTED: linoleate 13S-lipoxygenase 3-1, chloroplastic-like [Fragaria vesca subsp. vesca]
Ft6	FtPinG0606329400.01	C0LGF4/0/FEI1_ARATH LRR receptor-like serine/threonine-protein kinase FEI 1 OS=Arabidopsis thaliana OX=3702 GN=FEI1 PE=1 SV=1	LRR receptor-like serine/threonine-protein kinase FEI 2 [Quercus suber]
Ft6	FtPinG0606329600.01	NA	-
Ft6	FtPinG0606330000.01	NA	PREDICTED: CCR4-NOT transcription complex subunit 1 isoform X1 [Beta vulgaris subsp. vulgaris]
Ft6	FtPinG0606330400.01	NA	-
Ft6	FtPinG0606330500.01	Q9M9V7/0/PTR8_ARATH Protein NRT1/ PTR FAMILY 2.9 OS=Arabidopsis thaliana OX=3702 GN=NPF2.9 PE=1 SV=1	PREDICTED: protein NRT1/ PTR FAMILY 2.11 [Vitis vinifera]
Ft6	FtPinG0606330700.01	Q9LV10/0/PTR53_ARATH Protein NRT1/ PTR FAMILY 2.11 OS=Arabidopsis thaliana OX=3702 GN=NPF2.11 PE=1 SV=1	protein NRT1/ PTR FAMILY 2.11-like [Quercus suber]
Ft6	FtPinG0606330900.01	Q93WV0/3.18E-137/WRK20_ARATH Probable WRKY transcription factor 20 OS=Arabidopsis thaliana OX=3702 GN=WRKY20 PE=2 SV=1	WRKY transcription factor [Fagopyrum tataricum]
Ft6	FtPinG0606331200.01	A1L4X0/3.8E-149/CLT2_ARATH Protein CLT2, chloroplastic OS=Arabidopsis thaliana OX=3702 GN=CLT2 PE=2 SV=1	PREDICTED: protein CLT2, chloroplastic isoform X1 [Vitis vinifera]
Ft6	FtPinG0606331300.01	Q84R21/0/Y1559_ARATH DUF21 domain-containing protein At1g55930, chloroplastic OS=Arabidopsis thaliana OX=3702 GN=CBSDUFCH2 PE=2 SV=2	hypothetical protein DVH24_004029 [Malus domestica]
Ft6	FtPinG0606331800.01	Q42588/5.25E-140/SAT1_ARATH Serine acetyltransferase 1, chloroplastic OS=Arabidopsis thaliana OX=3702 GN=SAT1 PE=1 SV=2	PREDICTED: serine acetyltransferase 1, chloroplastic-like [Juglans regia]
Ft6	FtPinG0606331900.01	NA	unnamed protein product [Coffea canephora]
Ft6	FtPinG0606332500.01	Q8LBL1/7.7E-125/KCO1_ARATH Two-pore potassium channel 1 OS=Arabidopsis thaliana OX=3702 GN=TPK1 PE=1 SV=2	Outward rectifying K+ channel isoform 1 [Theobroma cacao]
Ft6	FtPinG0606332800.01	NA	uncharacterized protein LOC101260954 [Solanum lycopersicum]
Ft6	FtPinG0606332900.01	Q8S2G4/6.1E-33/GCD1_ORYSJ Protein GAMETE CELL DEFECTIVE 1, mitochondrial OS=Oryza sativa subsp. japonica OX=39947 GN=GCD1 PE=2 SV=1	hypothetical protein CCACVL1_06604 [Corchorus capsularis]
Ft6	FtPinG0606333500.01	P17614/3.78E-49/ATPBM_NICPL ATP synthase subunit beta, mitochondrial OS=Nicotiana plumbaginifolia OX=4092 GN=ATPB PE=1 SV=1	PREDICTED: ATP synthase subunit beta, mitochondrial [Beta vulgaris subsp. vulgaris]
Ft6	FtPinG0606333700.01	Q9ZVH4/0/CUL3A_ARATH Cullin-3A OS=Arabidopsis thaliana OX=3702 GN=CUL3A PE=1 SV=1	PREDICTED: cullin-3A isoform X2 [Vitis vinifera]
Ft6	FtPinG0606333900.01	NA	-
Ft6	FtPinG0606334200.01	Q9CYW4/2.04E-26/HDHD3_MOUSE Haloacid dehalogenase-like hydrolase domain-containing protein 3 OS=Mus musculus OX=10090 GN=Hdhd3 PE=1 SV=1	haloacid dehalogenase-like hydrolase domain-containing protein 3 isoform X1 [Quercus suber]
[truncated: 1,909 more rows]

[truncated: 20 more sheets: Table S10, Table S11, Table S12, Table S13, Table S14, Table S15, Table S16, Table S17, Table S18, Table S19, Table S20, Table S21, Table S22, Table S23, Table S24, Table S25, Table S26, Table S27, Table S28, Table S29]
